# Supplementary material for: Transcriptional Profiling of a Cross-Protective Salmonella enterica serovar Typhimurium UK-1 dam Mutant Identifies a Set of Genes More Transcriptionally Active Compared to Wild-Type, and Stably Transcribed across Biologically Relevant Microenvironments
Source: Pathogens. 2014 May 9;3(2):417–36. doi: 10.3390/pathogens3020417 (PMC4213855; doi:10.3390/pathogens3020417)
Supplement: Supplementary File 1 [file pathogens-03-00417-s001.zip]

Archive with 5 entries (4 files):
- Pathogens-52229-Supplementary-final/
- Pathogens-52229-Supplementary-final/Supplementary Figure 1.docx
- Pathogens-52229-Supplementary-final/Supplementary Table 1.xlsx
- Pathogens-52229-Supplementary-final/Supplementary Table 2.xlsx
- Pathogens-52229-Supplementary-final/Supplementary Table 3.xlsx
