# Supplementary material for: Transcriptional Profiling of a Cross-Protective Salmonella enterica serovar Typhimurium UK-1 dam Mutant Identifies a Set of Genes More Transcriptionally Active Compared to Wild-Type, and Stably Transcribed across Biologically Relevant Microenvironments
Source: Pathogens. 2014 May 9;3(2):417–36. doi: 10.3390/pathogens3020417 (PMC4213855; doi:10.3390/pathogens3020417)
Supplement: Supplementary File 1 [file pathogens-03-00417-s001.zip › Pathogens-52229-Supplementary-final/Supplementary Table 1.xlsx]

## Sheet: sheet 1
Chromosome		UK-1 dam mutant comparing transcription in HSLB and LPM Medium				UK-1 comparing transcription in HSLB and LPM Medium				UK-1 dam mutant compared to UK-1 in HSLB Medium				UK-1 dam mutant compared to UK-1 in LPM Medium
Gene ID	Chromosome region start	Fold change	P-value	HSLB Medium RPKM	LPM Medium RPKM	Fold change	P-value	HSLB Medium RPKM	LPM Medium RPKM	Fold change	P-value	UK-1 dam mutant in HSLB Medium RPKM	UK-1 in HSLB Medium RPKM	Fold change	P-value	UK-1 dam mutant in LPM medium RPKM	UK-1 in LPM medium RPKM
thrL	140	-2.77368	8.88178e-16	81.7731	251.548	-6.55578	0	48.2178	331.966	1.69633	0.00321673	81.7731	48.2178	-1.39254	7.50123e-05	251.548	331.966
thrA	288	-1.06415	0.764408	42.8998	50.6306	-1.15347	0.533513	33.9349	41.0584	1.26812	0.299998	42.8998	33.9349	1.1693	0.455661	50.6306	41.0584
thrB	2752	-2.31251	0	126.909	325.483	-3.2338	0	84.0953	285.22	1.51288	0.00301361	126.909	84.0953	1.08134	0.334832	325.483	285.22
thrC	3685	-3.53239	0	111.534	436.947	-5.53165	1.55431e-14	90.3117	524.283	1.23644	0.132971	111.534	90.3117	-1.26639	0.000271802	436.947	524.283
yaaA	5065	-1.65933	8.36086e-06	116.945	215.213	-1.73509	3.15453e-07	127.746	232.5	-1.09057	0.498014	116.945	127.746	-1.14002	0.16667	215.213	232.5
yaaJ	5917	-2.53743	1.8876e-06	33.0353	92.9663	-2.81121	7.61803e-08	32.7336	96.4595	1.01046	0.966361	33.0353	32.7336	-1.09532	0.53176	92.9663	96.4595
talB	7616	1.67743	0	1530.2	1011.72	2.22986	0	1803.76	848.629	-1.1767	2.73652e-06	1530.2	1803.76	1.12971	0.00869563	1011.72	848.629
mogA	8680	2.19935	5.22117e-06	94.6573	47.7325	1.61555	0.0119698	66.4018	43.1748	1.42789	0.025238	94.6573	66.4018	1.04763	0.824816	47.7325	43.1748
yaaH	9327	1.03669	0.903754	21.7835	23.304	-1.40273	0.273682	17.0449	25.1204	1.27838	0.446404	21.7835	17.0449	-1.13845	0.652946	23.304	25.1204
htgA	10043	-1.41284	0.502205	6.11457	9.58106	-1.80336	0.306482	4.38419	8.29075	1.39661	0.591569	6.11457	4.38419	1.09338	0.850612	9.58106	8.29075
yaaI	10792	-1.09872	0.863437	6.07286	7.40002	1.24595	0.679713	7.47061	6.26711	-1.22049	0.714322	6.07286	7.47061	1.10867	0.849133	7.40002	6.26711
dnaK	11544	-1.36501	0.00592146	128.841	195.05	-2.0598	0	177.135	382.701	-1.37196	0.00610302	128.841	177.135	-2.07075	3.77476e-15	195.05	382.701
dnaJ	13546	-1.24515	0.284072	40.9906	56.6055	-2.34259	1.94739e-07	48.8028	119.847	-1.18683	0.418312	40.9906	48.8028	-2.23336	4.07886e-07	56.6055	119.847
STMUK_0014	14965	-14.9314	4.9412e-07	2.06282	34.1598	-26.0844	3.36146e-09	1.50805	40.9024	1.41034	0.746533	2.06282	1.50805	-1.26277	0.314627	34.1598	40.9024
STMUK_0015	16039	-1.05227	0.96527	1.35574	1.58219	-5.10744	0.236494	0.458264	2.71934	2.82069	0.510534	1.35574	0.458264	-1.78574	0.561165	1.58219	2.71934
STMUK_0016	16444	-6.7993	0.119473	0.55509	4.18584	-1.79769e+308	0.499489	0	0.440466	1.79769e+308	0.436891	0.55509	0	8.36255	0.089633	4.18584	0.440466
STMUK_0017	16994	-2.6283	0.277343	1.5711	4.57967	1.00872	0.992414	2.34292	2.39557	-1.42696	0.728447	1.5711	2.34292	1.83976	0.434383	4.57967	2.39557
STMUK_0018	17818	-1.01257	0.976214	10.7635	12.0874	-1.14005	0.79306	7.16063	8.56806	1.49709	0.399317	10.7635	7.16063	1.33569	0.513987	12.0874	8.56806
STMUK_0019	20009	-1.13161	0.837801	4.91877	6.17318	-1.77044	0.385734	3.40757	6.29684	1.45183	0.595234	4.91877	3.40757	-1.07015	0.904735	6.17318	6.29684
STMUK_0020	23286	-1.45699	0.664574	2.12343	3.43123	-1.21606	0.769914	3.86322	4.91443	-1.84352	0.467939	2.12343	3.86322	-1.50744	0.557042	3.43123	4.91443
bcfA	24420	-1.5462	0.33386	7.66249	13.1398	1.30202	0.545684	11.4174	9.1927	-1.489	0.392139	7.66249	11.4174	1.36109	0.470771	13.1398	9.1927
bcfB	25063	-11.4567	2.66555e-06	2.49141	31.6562	-6.45584	5.64701e-06	5.05284	34.4781	-2.02504	0.350831	2.49141	5.05284	-1.14734	0.577324	31.6562	34.4781
bcfC	25754	-1.71813	0.394987	3.67553	7.00374	-1.14917	0.816276	4.9446	6.00163	-1.34144	0.667277	3.67553	4.9446	1.11169	0.848622	7.00374	6.00163
bcfD	28376	-2.21219	0.0431444	8.66659	21.263	-2.55846	0.0202661	7.63807	20.6249	1.12514	0.812049	8.66659	7.63807	-1.02295	0.941563	21.263	20.6249
bcfE	29384	-2.83207	0.0159634	6.45952	20.2889	-4.44378	0.00125502	4.73516	21.8303	1.37176	0.601306	6.45952	4.73516	-1.13509	0.681556	20.2889	21.8303
bcfF	29945	1.12915	0.80549	8.28446	8.13706	1.51982	0.30709	13.9191	9.62431	-1.67438	0.234175	8.28446	13.9191	-1.25482	0.634437	8.13706	9.62431
bcfG	30429	-1.89085	0.256419	4.53203	9.50396	-2.17877	0.203313	3.6153	8.22326	1.25924	0.74389	4.53203	3.6153	1.09394	0.850604	9.50396	8.22326
bcfH	31225	-2.50816	0.0229028	7.75919	21.5837	-2.35211	0.0390959	7.54488	18.7449	1.02064	0.968122	7.75919	7.54488	1.09332	0.777555	21.5837	18.7449
STMUK_0029	32109	-2.68544	0.00825262	8.81114	26.2423	-2.878	0.00380369	8.93496	27.1098	-1.01523	0.974571	8.81114	8.93496	-1.09111	0.750694	26.2423	27.1098
STMUK_0030	32496	-1.16559	0.892721	1.37115	1.7725	1.27918	0.88842	0.741554	0.59236	2.01478	0.625278	1.37115	0.741554	2.96174	0.447788	1.7725	0.59236
STMUK_0031	33315	-2.86286	0.372025	0.864463	2.74474	-1.48207	0.780502	0.784336	1.2636	1.13331	0.935047	0.864463	0.784336	2.09064	0.482548	2.74474	1.2636
STMUK_0032	34327	-1.68704	0.570434	1.76568	3.30363	-28.2733	0.110388	0.0942363	2.92504	18.133	0.215571	1.76568	0.0942363	1.04532	0.955991	3.30363	2.92504
STMUK_0033	35290	-3.45498	0.0822126	2.18348	8.3666	-2.20656	0.228994	3.11104	7.13874	-1.39876	0.702117	2.18348	3.11104	1.10107	0.850149	8.3666	7.13874
STMUK_0034	37054	-1.91671	0.125362	7.87807	16.7467	-1.01809	0.969532	8.56812	9.15819	-1.08062	0.874947	7.87807	8.56812	1.73131	0.173888	16.7467	9.15819
STMUK_0035	38724	-1.48937	0.767218	0.874861	1.44509	-3.64817	0.579178	0.177431	0.755911	4.53325	0.502036	0.874861	0.177431	1.82931	0.661755	1.44509	0.755911
STMUK_0036	40082	1.24124	0.567261	14.7924	13.2171	-1.01207	0.972663	15.4481	16.3804	-1.03962	0.914862	14.7924	15.4481	-1.3059	0.470368	13.2171	16.3804
STMUK_0037	41674	-1.3609	0.517326	7.28233	10.9913	1.31003	0.579184	9.20122	7.31846	-1.25103	0.650692	7.28233	9.20122	1.41186	0.465951	10.9913	7.31846
STMUK_0038	42883	-1.68826	0.593289	1.5595	2.91998	1.03553	0.973959	1.69437	1.68433	-1.05471	0.961428	1.5595	1.69437	1.62605	0.607321	2.91998	1.68433
STMUK_0039	44263	-2.21756	0.061861	7.33643	18.0433	-1.82409	0.126646	9.40469	17.9404	-1.27823	0.61789	7.33643	9.40469	-1.05175	0.87997	18.0433	17.9404
nhaA	46141	-4.03288	4.21885e-15	44.4026	198.599	-3.21387	1.0103e-14	50.2173	169.493	-1.12935	0.554498	44.4026	50.2173	1.11065	0.315208	198.599	169.493
nhaR	47369	-3.62785	0	41.7285	167.895	-2.62094	5.50455e-11	57.6095	158.524	-1.37923	0.112235	41.7285	57.6095	1.00378	0.972829	167.895	158.524
STMUK_0042	48323	-1.5181	0.37499	7.09493	11.9455	-1.36164	0.522781	7.05169	10.1567	1.00739	0.988933	7.09493	7.05169	1.11435	0.80001	11.9455	10.1567
STMUK_0043	50402	-2.23539	0.271067	2.48989	6.17287	-1.68897	0.482706	2.66323	4.76793	-1.07208	0.936784	2.48989	2.66323	1.23348	0.729463	6.17287	4.76793
rpsT	52231	-1.42324	0	1653.28	2609.63	1.18882	2.42193e-06	1538.7	1357.92	1.0764	0.037499	1653.28	1538.7	1.82121	0	2609.63	1357.92
yaaY	52600	1.60979	0.256189	13.6825	9.42651	3.45378	0.00483661	18.8762	5.74417	-1.37951	0.363503	13.6825	18.8762	1.56798	0.389444	9.42651	5.74417
ribC	52823	1.89281	7.99368e-08	185.133	108.476	1.75737	7.19046e-06	160.109	95.6384	1.15793	0.173755	185.133	160.109	1.07557	0.603438	108.476	95.6384
ileS	53806	1.53378	2.32784e-07	342.934	247.972	1.62312	3.46653e-09	360.781	233.157	-1.05014	0.516471	342.934	360.781	1.00768	0.93321	247.972	233.157
lspA	56640	1.75322	1.37543e-10	328.504	207.807	1.96473	1.80078e-12	291.979	155.89	1.12712	0.136479	328.504	291.979	1.26283	0.0269987	207.807	155.89
slpA	57295	1.72996	2.02883e-07	224.411	143.868	2.09822	9.18816e-11	212.177	106.117	1.05946	0.546235	224.411	212.177	1.28503	0.048951	143.868	106.117
lytB	57747	1.40978	0.0147692	113.323	89.1495	1.62945	0.00160221	101.479	65.3633	1.11822	0.413256	113.323	101.479	1.29253	0.113303	89.1495	65.3633
STMUK_0051	58897	1.45285	0.0981717	44.7578	34.1667	1.6038	0.0370609	46.9909	30.7545	-1.04831	0.821336	44.7578	46.9909	1.05506	0.829317	34.1667	30.7545
rihC	60115	-1.17281	0.376345	54.3623	70.7098	-1.25207	0.218819	51.3314	67.4206	1.0602	0.763818	54.3623	51.3314	-1.00647	0.969797	70.7098	67.4206
STMUK_0053	61057	-1.4382	0.108625	31.3662	50.0305	-1.60585	0.0433452	27.9202	47.0157	1.12612	0.647751	31.3662	27.9202	1.00715	0.972034	50.0305	47.0157
STMUK_0054	61745	-1.23509	0.402233	27.1253	37.156	-1.42443	0.241404	17.7844	26.5455	1.52806	0.161761	27.1253	17.7844	1.32733	0.262519	37.156	26.5455
STMUK_0055	63499	1.57456	0.776239	0.932353	0.656714	-1.02605	0.986648	0.763637	0.829931	1.13331	0.935047	0.932353	0.763637	-1.43497	0.827534	0.656714	0.829931
STMUK_0056	64813	-1.08234	0.954853	0.937972	1.12592	-1.30292	0.864781	0.679396	0.91795	1.29521	0.870699	0.937972	0.679396	1.14985	0.919439	1.12592	0.91795
STMUK_0057	66605	2.74538	0.538841	1.18295	0.477879	-2.73613	0.684376	0.149947	0.547559	6.04433	0.395595	1.18295	0.149947	-1.14798	0.942502	0.477879	0.547559
STMUK_0058	67003	-3.00505	0.283781	1.11645	3.72089	-1.82409	0.57001	1.30904	2.51931	-1.17315	0.901792	1.11645	1.30904	1.40716	0.67505	3.72089	2.51931
citC2	68588	1.14183	0.878758	2.68076	2.60383	2.51267	0.217376	5.43687	2.27831	-2.0221	0.333409	2.68076	5.43687	1.08887	0.924914	2.60383	2.27831
citD2	69661	1.76489	0.658066	1.53123	0.962226	17.9816	0.00597511	8.15192	0.472513	-5.42657	0.0323713	1.53123	8.15192	1.88157	0.715583	0.962226	0.472513
citE2	69951	1.51976	0.623489	3.21347	2.34505	8.16238	0.00158836	13.4024	1.67937	-4.15679	0.0128276	3.21347	13.4024	1.27761	0.806941	2.34505	1.67937
citF2	70831	2.45614	0.238245	5.17951	2.33879	5.99126	0.00170588	15.2222	2.69895	-2.92073	0.0268236	5.17951	15.2222	-1.21755	0.826777	2.33879	2.69895
citX2	72351	4.34685	0.21538	2.93016	0.747602	5.68778	0.0228128	8.28846	1.57045	-2.84108	0.109321	2.93016	8.28846	-2.18662	0.575495	0.747602	1.57045
citG2	72880	1.12119	0.820292	7.92247	7.83677	1.65541	0.37226	7.68012	4.84338	1.03355	0.948034	7.92247	7.68012	1.51674	0.465967	7.83677	4.84338
dapB	73968	-1.16982	0.370358	57.6367	74.7778	1.12187	0.483578	74.7586	69.9148	-1.29478	0.139412	57.6367	74.7586	1.01252	0.94044	74.7778	69.9148
STMUK_0066	74915	1.22255	0.701543	7.62152	6.91399	3.08374	0.0682813	8.94894	3.09458	-1.17552	0.742441	7.62152	8.94894	2.15597	0.247788	6.91399	3.09458
carA	75832	-5.75357	8.88178e-16	18.9187	120.721	-1.71444	0.0593138	18.2049	32.8667	1.04042	0.903829	18.9187	18.2049	3.48541	7.4547e-12	120.721	32.8667
carB	76999	-6.28333	1.39056e-09	9.44173	65.7954	-3.08918	0.001447	9.25271	30.0541	1.01822	0.968857	9.44173	9.25271	2.07405	0.000642218	65.7954	30.0541
caiF	80500	-1.11131	0.131241	369.97	455.989	-1.67214	1.19851e-11	262.207	459.889	1.41356	1.63084e-05	369.97	262.207	-1.06441	0.345584	455.989	459.889
caiE	80972	1.34156	0.180426	45.5868	37.6864	-1.35435	0.224756	26.5515	37.6614	1.72317	0.023999	45.5868	26.5515	-1.05552	0.814848	37.6864	37.6614
caiD	81677	1.04554	0.902128	14.8102	15.7099	1.21497	0.700499	8.17091	7.03917	1.81821	0.163359	14.8102	8.17091	2.10476	0.0904042	15.7099	7.03917
caiC	82516	1.97695	0.080822	17.569	9.85613	1.46192	0.356355	13.5315	9.70809	1.29627	0.471605	17.569	13.5315	-1.03806	0.934148	9.85613	9.70809
caiB	84132	2.0614	0.0117264	33.2244	17.8751	1.36708	0.352559	19.6501	15.0787	1.69262	0.0613598	33.2244	19.6501	1.12471	0.736485	17.8751	15.0787
caiA	85461	3.0708	0.000317604	34.9864	12.6358	2.30252	0.0254724	20.9587	9.51071	1.67418	0.0592032	34.9864	20.9587	1.25438	0.595792	12.6358	9.51071
caiT	86638	1.66439	0.327452	9.0421	6.02517	1.06511	0.933967	3.4345	3.30803	2.66662	0.108875	9.0421	3.4345	1.70238	0.42794	6.02517	3.30803
fixA	88636	1.23365	0.681823	8.02327	7.21299	1.05344	0.934399	4.8582	4.86265	1.64472	0.380845	8.02327	4.8582	1.41425	0.550829	7.21299	4.86265
fixB	89422	1.76206	0.459675	4.29415	2.70278	1.98403	0.416518	3.76737	2.00999	1.13994	0.85232	4.29415	3.76737	1.2942	0.780446	2.70278	2.00999
fixC	90413	-1.24941	0.610147	8.98939	12.4563	-2.41971	0.0851207	4.92543	12.4158	1.85031	0.26552	8.98939	4.92543	-1.05393	0.896047	12.4563	12.4158
fixX	91696	1.17317	0.778836	6.3492	6.00222	-2.0521	0.38747	1.97095	4.31838	3.17327	0.132795	6.3492	1.97095	1.32407	0.655157	6.00222	4.31838
yaaU	92130	-1.24155	0.615216	9.28052	12.7788	-2.11724	0.128749	5.58996	12.4027	1.67299	0.330676	9.28052	5.58996	-1.0278	0.945268	12.7788	12.4027
STMUK_0081	93559	-4.86768	3.93098e-09	13.3662	72.1582	1.11225	0.509413	77.1659	72.837	-5.77686	2.14631e-11	13.3662	77.1659	-1.06402	0.709107	72.1582	72.837
STMUK_0082	94083	-8.66611	0	83.4356	801.918	-6.52621	2.12053e-14	162.116	1110.18	-1.93999	5.52856e-07	83.4356	162.116	-1.4609	0	801.918	1110.18
STMUK_0083	94723	-5.97592	1.33227e-15	58.2474	386.043	-6.60044	1.04361e-14	72.7567	504.112	-1.24724	0.207951	58.2474	72.7567	-1.37785	2.16782e-06	386.043	504.112
STMUK_0084	95223	-3.65286	3.9968e-15	39.8794	161.561	-4.80468	0	38.7116	195.005	1.03335	0.884371	39.8794	38.7116	-1.27387	0.0230828	161.561	195.005
STMUK_0085	95911	-1.12892	0.791192	8.56449	10.7231	-1.04971	0.934879	5.2519	5.82367	1.61562	0.381523	8.56449	5.2519	1.74791	0.269049	10.7231	5.82367
yabF	98207	-3.48536	0.00574491	5.41794	20.9428	-1.63208	0.180896	11.3921	19.4726	-2.09563	0.1474	5.41794	11.3921	1.0197	0.950632	20.9428	19.4726
kefC	98730	-2.99285	0.0134301	5.99308	19.8925	-1.59208	0.206483	11.3755	18.9916	-1.88606	0.200823	5.99308	11.3755	-1.00726	0.982026	19.8925	18.9916
folA	100791	-1.79619	0.00135521	43.6875	87.0288	-1.90937	0.000781439	38.4122	76.8754	1.14084	0.551026	43.6875	38.4122	1.07255	0.65444	87.0288	76.8754
apaH	101376	1.16154	0.213906	140.76	134.4	1.15626	0.259471	123.345	111.918	1.14339	0.276814	140.76	123.345	1.138	0.311756	134.4	111.918
apaG	102235	1.44415	0.000989065	182.8	140.384	1.55187	0.000391796	154.225	104.283	1.18712	0.116146	182.8	154.225	1.27581	0.0583967	140.384	104.283
ksgA	102615	1.08677	0.323562	278.423	284.132	1.17159	0.0761729	258.061	231.097	1.08057	0.369672	278.423	258.061	1.16487	0.0843361	284.132	231.097
pdxA (CP002614 103432..104522)	103433	1.21685	0.0752878	171.674	156.467	1.23982	0.0736085	146.631	124.042	1.17323	0.154909	171.674	146.631	1.19568	0.136096	156.467	124.042
surA	104422	-1.0672	0.461388	236.515	279.935	1.11886	0.198509	263.804	247.276	-1.11301	0.231575	236.515	263.804	1.07274	0.420945	279.935	247.276
imp	105762	-1.01832	0.837591	240.263	271.348	1.14209	0.12965	264.501	242.906	-1.09873	0.29059	240.263	264.501	1.05846	0.52013	271.348	242.906
djlA	108376	-1.02962	0.844734	84.4163	96.3957	1.03627	0.822057	77.2824	78.2506	1.09448	0.566158	84.4163	77.2824	1.1677	0.307333	96.3957	78.2506
rluA	109283	-1.13196	0.474973	59.6027	74.8257	-1.46685	0.0407309	45.6153	70.12	1.30939	0.169404	59.6027	45.6153	1.01119	0.946682	74.8257	70.12
hepA	109954	-1.44452	0.048468	46.2292	74.0619	-2.07072	0.000220792	35.4008	76.9105	1.30819	0.227541	46.2292	35.4008	-1.09525	0.576883	74.0619	76.9105
polB	113034	1.58932	0.0564433	40.5155	28.2725	1.62869	0.221608	15.2613	9.85138	2.66003	0.00069719	40.5155	15.2613	2.73001	0.00426938	28.2725	9.85138
STMUK_0099	115429	-1.10566	0.848578	6.55462	8.03755	1.87724	0.191245	11.3136	6.26162	-1.72571	0.261781	6.55462	11.3136	1.2037	0.727124	8.03755	6.26162
STMUK_0100	116251	-2.29714	1.68412e-08	60.505	154.146	-2.27953	1.69831e-10	79.3191	189.635	-1.30874	0.114017	60.505	79.3191	-1.29751	0.0164573	154.146	189.635
STMUK_0101	116768	1.94024	0.124855	14.2124	8.12394	2.13806	0.370839	3.92168	1.8796	3.66793	0.0148219	14.2124	3.92168	4.02448	0.0574806	8.12394	1.8796
araD	117193	1.30896	0.53973	11.2425	9.52555	-1.2812	0.697175	4.16309	5.61317	2.68637	0.0721409	11.2425	4.16309	1.61227	0.361622	9.52555	5.61317
araA	118029	1.07527	0.877744	8.84444	9.12232	-3.00974	0.0787879	2.98958	9.40723	2.95501	0.0889233	8.84444	2.98958	-1.0886	0.85501	9.12232	9.40723
araB	119542	-1.01284	0.986655	3.24984	3.65054	-2.0673	0.448866	1.52101	3.29141	2.1491	0.42828	3.24984	1.52101	1.07606	0.923286	3.65054	3.29141
araC	121592	-2.72663	1.60409e-08	38.8491	117.479	-7.02061	0	17.1916	126.344	2.26662	0.0036937	38.8491	17.1916	-1.13495	0.324249	117.479	126.344
yabI	122556	-1.20538	0.447304	28.8446	38.5606	-2.10096	0.00268271	22.3192	49.2772	1.29521	0.357165	28.8446	22.3192	-1.34871	0.164691	38.5606	49.2772
thiQ	123362	-2.10788	0.0264999	12.0711	28.2193	-1.81016	0.0755258	13.0609	24.8265	-1.08366	0.840603	12.0711	13.0609	1.07748	0.786261	28.2193	24.8265
sfuB	124053	-3.37108	0.00241776	6.99329	26.146	-3.78849	0.00104139	6.46584	25.733	1.08488	0.881074	6.99329	6.46584	-1.04151	0.883732	26.146	25.733
tbpA	125639	-6.12814	1.33227e-15	26.7146	181.564	-6.70982	0	30.9936	218.329	-1.1606	0.572439	26.7146	30.9936	-1.26887	0.0179167	181.564	218.329
yabN	126800	1.65083	0.202969	15.72	10.561	-1.15694	0.719914	10.8108	13.0975	1.46444	0.331638	15.72	10.8108	-1.31061	0.514195	10.561	13.0975
STMUK_0111	128551	5.97728	0	3102.19	575.597	6.19823	0	2167.53	366.914	1.43373	0	3102.19	2167.53	1.48683	1.97246e-09	575.597	366.914
leuD	129009	-1.48659	0.160479	19.868	32.7566	-1.50286	0.196935	15.8145	24.9853	1.25448	0.499849	19.868	15.8145	1.24082	0.414928	32.7566	24.9853
leuC	129625	-1.80488	0.13268	9.44546	18.9071	-1.73288	0.20245	8.0158	14.4806	1.18368	0.725602	9.44546	8.0158	1.23788	0.539367	18.9071	14.4806
leuB	131028	-1.85933	0.0402405	15.7321	32.4412	-1.38952	0.289761	16.9369	24.6769	-1.07486	0.836564	15.7321	16.9369	1.24308	0.413478	32.4412	24.6769
leuA	132119	-1.02324	0.938259	21.379	24.2617	-1.73173	0.0736416	15.7336	28.6437	1.35806	0.354754	21.379	15.7336	-1.2424	0.432081	24.2617	28.6437
leuL	133778	1.2311	0.330932	45.9737	41.4161	-1.26077	0.388113	23.7188	31.3602	1.93859	0.00763469	45.9737	23.7188	1.24866	0.346337	41.4161	31.3602
leuO	134521	-2.55783	0.154731	2.88662	8.18872	-2.91854	0.165659	2.00024	6.10175	1.46071	0.67834	2.88662	2.00024	1.27398	0.649016	8.18872	6.10175
ilvI	135850	1.19096	0.422508	43.57	40.5736	-1.02927	0.895747	38.7427	41.92	1.12392	0.5965	43.57	38.7427	-1.09082	0.69369	40.5736	41.92
ilvH	137514	-1.20423	0.34145	45.6894	61.021	-1.06956	0.735052	46.7621	52.439	-1.02096	0.920528	45.6894	46.7621	1.10234	0.604535	61.021	52.439
fruR	138289	2.07353	3.4206e-13	273.352	146.206	1.86357	2.87868e-06	147.271	82.8921	1.85927	6.90028e-10	273.352	147.271	1.67083	0.000147902	146.206	82.8921
yabB	139899	1.34528	1.19909e-06	588.554	485.208	1.23691	0.00259651	424.089	359.685	1.39016	2.01904e-07	588.554	424.089	1.27823	0.000393232	485.208	359.685
mraW	140359	-1.44354	3.38506e-07	310.047	496.376	-1.73099	6.44373e-13	254.958	463.013	1.21816	0.0193492	310.047	254.958	1.01581	0.808291	496.376	463.013
ftsL	141297	-1.32691	0.000269067	276.73	407.243	-1.37756	0.000109915	239.483	346.173	1.15753	0.0970114	276.73	239.483	1.11476	0.136898	407.243	346.173
ftsI	141678	-1.60465	2.23941e-07	183.786	327.075	-1.72721	8.54707e-08	142.733	258.614	1.29039	0.0219185	183.786	142.733	1.19845	0.0291671	327.075	258.614
murE	143431	1.42445	0.000510411	218.102	169.811	1.74227	7.09226e-06	164.632	99.0934	1.32712	0.00593869	218.102	164.632	1.62281	0.000101614	169.811	99.0934
murF	144915	1.51497	0.000185472	188.834	138.239	1.72769	2.9372e-05	146.306	88.8423	1.29306	0.0192632	188.834	146.306	1.47422	0.00394137	138.239	88.8423
mraY	146267	1.80658	5.59675e-10	280.7	172.322	2.39555	9.76996e-15	235.689	103.196	1.19276	0.0456855	280.7	235.689	1.5815	0.000189761	172.322	103.196
murD	147352	1.76387	2.00712e-07	211.603	133.048	1.97197	5.54445e-07	146.002	77.6804	1.45191	0.000488567	211.603	146.002	1.6232	0.00057727	133.048	77.6804
ftsW	148668	2.11827	1.28786e-14	292.718	153.258	1.93242	4.38654e-08	183.459	99.5907	1.59813	4.98387e-07	292.718	183.459	1.45784	0.00310727	153.258	99.5907
murG	149909	1.95463	6.38117e-08	173.252	98.3033	1.98253	1.72754e-05	106.154	56.1858	1.63452	5.60339e-05	173.252	106.154	1.6576	0.00214168	98.3033	56.1858
murC	151095	1.75012	4.28316e-09	276.514	175.228	1.71198	1.95619e-06	195.29	119.634	1.41847	0.000169939	276.514	195.29	1.38792	0.00535268	175.228	119.634
ddl (CP002614 152562..153583)	152563	1.5024	9.55836e-07	336.515	248.413	1.61434	2.09244e-07	284.07	184.62	1.18666	0.0333938	336.515	284.07	1.27491	0.0120477	248.413	184.62
ftsQ	153485	1.47376	2.88148e-05	267.469	201.281	1.49637	0.000191405	199.273	139.728	1.3447	0.00148679	267.469	199.273	1.3652	0.00442388	201.281	139.728
ftsA	154312	1.22144	0.00531179	406.592	369.183	1.1823	0.0438862	299.383	265.631	1.36075	4.86e-05	406.592	299.383	1.31716	0.000574516	369.183	265.631
ftsZ	155635	-1.00436	0.937131	622.217	693.087	1.06024	0.299618	616.221	609.849	1.01146	0.84099	622.217	616.221	1.07705	0.181101	693.087	609.849
lpxC	156887	1.50713	0	2250.49	1656.07	1.71897	2.04281e-14	2419.83	1476.88	-1.07335	0.0155348	2250.49	2419.83	1.06261	0.089596	1656.07	1476.88
yacA	158152	2.28839	2.57692e-10	168.788	81.8025	1.95646	1.19003e-05	113.914	61.0596	1.48462	0.001035	168.788	113.914	1.26908	0.157058	81.8025	61.0596
secA	158642	2.07327	9.07052e-14	287.067	153.562	1.79446	3.72691e-08	226.33	132.313	1.27055	0.00691124	287.067	226.33	1.09958	0.423232	153.562	132.313
mutT	161499	-4.83852	8.88178e-16	27.1649	145.772	-5.04199	1.55431e-15	30.0135	158.77	-1.10255	0.712252	27.1649	30.0135	-1.14936	0.225787	145.772	158.77
yacG	162216	-1.12137	0.379875	105.888	131.689	1.14891	0.278099	124.486	113.647	-1.17315	0.226622	105.888	124.486	1.09798	0.465136	131.689	113.647
yacF	162417	-1.03509	0.782589	119.791	137.517	1.25115	0.0703209	138.75	116.301	-1.15548	0.246169	119.791	138.75	1.12078	0.364878	137.517	116.301
coaE	163160	1.14946	0.433945	64.1516	61.8967	1.23798	0.235128	65.4067	55.4508	-1.01748	0.92142	64.1516	65.4067	1.05791	0.760831	61.8967	55.4508
guaC	164006	-1.63507	2.54156e-08	195.125	353.836	1.03467	0.664382	314.046	318.434	-1.60632	1.54521e-07	195.125	314.046	1.05315	0.50265	353.836	318.434
hofC	165080	1.32367	0.591391	7.98695	6.69201	1.21065	0.761245	5.32121	4.53638	1.52059	0.45098	7.98695	5.32121	1.39376	0.580688	6.69201	4.53638
hofB	166272	-1.13596	0.892953	1.99613	2.51481	-1.2437	0.805539	2.19572	2.81886	-1.09193	0.92825	1.99613	2.19572	-1.19581	0.836197	2.51481	2.81886
ppdD	167667	1.29643	0.752685	3.17725	2.71805	-1.15525	0.894788	1.51619	1.81672	2.1491	0.42828	3.17725	1.51619	1.43044	0.706115	2.71805	1.81672
nadC	168326	1.40331	0.192246	33.2303	26.2625	-1.14879	0.615361	23.4393	28.2346	1.41892	0.192318	33.2303	23.4393	-1.13267	0.646288	26.2625	28.2346
ampD	169307	1.87884	1.60187e-08	209.203	123.49	1.22043	0.0920729	150.181	129.114	1.39536	0.00174637	209.203	150.181	-1.10345	0.435026	123.49	129.114
ampE	169867	1.72017	0.001031	91.1273	58.7532	1.34266	0.0976189	69.5595	54.3402	1.31191	0.0870454	91.1273	69.5595	1.02331	0.902604	58.7532	54.3402
STMUK_0150	170813	1.45848	0.33977	14.6377	11.1308	1.00802	0.984474	11.3509	11.8238	1.29016	0.518054	14.6377	11.3509	-1.1191	0.787829	11.1308	11.8238
STMUK_0151	171763	-1.28952	0.700413	3.8699	5.53456	-1.48807	0.53913	3.75513	5.96066	1.0339	0.96311	3.8699	3.75513	-1.1191	0.849071	5.53456	5.96066
aroP	173333	-3.11293	7.26146e-05	14.1549	48.8685	-3.92994	3.0138e-06	12.2439	50.5527	1.15481	0.711948	14.1549	12.2439	-1.09272	0.659069	48.8685	50.5527
pdhR	175269	4.95733	1.55431e-15	136.296	30.4922	5.1133	0	149.232	30.6158	-1.09347	0.450593	136.296	149.232	-1.05891	0.823184	30.4922	30.6158
aceE	176193	2.41193	0	659.145	303.09	2.83132	0	962.31	356.596	-1.45736	6.67244e-14	659.145	962.31	-1.24131	0.00573352	303.09	356.596
aceF	178871	2.35888	0	444.217	208.855	2.95888	0	567	201.068	-1.27411	0.000126726	444.217	567	-1.01595	0.872869	208.855	201.068
lpdA	180960	3.60792	1.74305e-14	992.781	305.176	4.28294	2.66454e-15	1200.53	294.118	-1.20714	1.10107e-05	992.781	1200.53	-1.01703	0.836421	305.176	294.118
STMUK_0157	182673	2.59438	0.120255	8.22687	3.51686	1.31302	0.566018	9.66669	7.73694	-1.17425	0.734632	8.22687	9.66669	-2.34813	0.177929	3.51686	7.73694
STMUK_0158	182995	1.083	0.903522	4.56536	4.67521	-1.4146	0.547391	4.91529	7.25271	-1.0574	0.931476	4.56536	4.91529	-1.65239	0.396875	4.67521	7.25271
yacH	184556	-2.22894	0.120933	4.98555	12.3244	-2.33711	0.0605715	6.38603	15.6437	-1.27061	0.687522	4.98555	6.38603	-1.34094	0.441672	12.3244	15.6437
acnB	185802	4.21616	0	341.194	89.7507	7.8339	5.77316e-15	560.762	75.1098	-1.64073	3.24851e-13	341.194	560.762	1.13298	0.42409	89.7507	75.1098
STMUK_0161	188460	-5.10486	0	117.878	667.375	-4.04493	8.88178e-16	178.788	758.747	-1.51477	0.00042503	117.878	178.788	-1.19969	0.000614084	667.375	758.747
yacL	189548	1.34445	0.000375329	317.071	261.557	1.82268	5.77316e-15	436.484	251.209	-1.3741	1.52741e-05	317.071	436.484	-1.01362	0.878406	261.557	251.209
kdgT	190145	-1.68927	0.235356	7.67963	14.3877	1.32972	0.646289	5.70764	4.50412	1.36086	0.57559	7.67963	5.70764	3.04699	0.0282551	14.3877	4.50412
STMUK_0164	191095	-1.37558	0.53089	6.33938	9.67135	-1.22179	0.726677	5.31371	6.81855	1.19746	0.759491	6.33938	5.31371	1.3545	0.542025	9.67135	6.81855
pdxA (CP002614 192355..193439)	192356	1.0071	0.977923	29.1727	32.126	-1.28131	0.389775	20.4116	27.5219	1.43	0.212375	29.1727	20.4116	1.10702	0.695438	32.126	27.5219
STMUK_0166	193349	2.13839	6.11207e-07	120.186	62.3334	2.53414	1.33083e-08	114.768	47.5077	1.04852	0.716535	120.186	114.768	1.24263	0.25764	62.3334	47.5077
speD	194146	1.49264	0.00114352	152.624	113.402	2.84026	2.88658e-15	199.94	73.844	-1.30768	0.0123175	152.624	199.94	1.45453	0.0114303	113.402	73.844
speE	194961	1.36837	0.00669234	165.631	134.244	2.30427	1.36824e-12	210.453	95.8457	-1.26787	0.022014	165.631	210.453	1.32747	0.0331514	134.244	95.8457
yacC	195928	1.51542	0.00218582	126.698	92.7241	1.46617	0.0157129	91.7218	65.6582	1.38297	0.0175015	126.698	91.7218	1.33855	0.0689357	92.7241	65.6582
cueO	196477	-2.08964	1.7002e-05	46.6024	108.003	-3.53843	1.85518e-13	37.335	138.404	1.2525	0.304315	46.6024	37.335	-1.35292	0.018655	108.003	138.404
gcd	198165	-1.61673	0.130275	15.1573	27.1776	2.25758	9.75452e-05	66.1065	30.6796	-4.35852	1.68264e-08	15.1573	66.1065	-1.19395	0.501718	27.1776	30.6796
hpt	200761	1.2671	0.051759	143.959	126.004	1.62853	0.000120233	151.105	97.3229	-1.04728	0.691608	143.959	151.105	1.22671	0.128737	126.004	97.3229
yadF	201355	1.33614	0.00764244	185.485	153.961	1.90556	1.70796e-09	230.12	126.696	-1.23842	0.029915	185.485	230.12	1.15158	0.238559	153.961	126.696
yadG	202126	-1.24297	0.113084	91.2005	125.722	-1.61706	0.000148236	95.3614	161.698	-1.04399	0.768831	91.2005	95.3614	-1.35805	0.0101191	125.722	161.698
yadH	203049	-1.03269	0.862993	53.9118	61.7457	-1.27937	0.150282	57.9472	77.8025	-1.072	0.713196	53.9118	57.9472	-1.32822	0.0961776	61.7457	77.8025
stiH	203936	1.29105	0.52619	13.2505	11.3827	1.02422	0.945814	15.5106	15.8955	-1.17315	0.66904	13.2505	15.5106	-1.47926	0.312905	11.3827	15.8955
stiC	205024	-1.60038	0.591951	1.9943	3.53971	-1.50487	0.646042	1.9838	3.14738	1.00739	0.994126	1.9943	1.9838	1.077	0.923513	3.53971	3.14738
stiB	207597	-2.71401	0.18319	2.18031	6.5627	-5.88682	0.0493394	1.10547	6.76767	2.01478	0.540391	2.18031	1.10547	-1.09551	0.868142	6.5627	6.76767
stiA	208328	-1.07506	0.879293	8.09118	9.64718	1.00922	0.984958	8.04557	8.36311	1.00739	0.98818	8.09118	8.04557	1.09283	0.850615	9.64718	8.36311
yadI	209237	-3.21704	0.000196613	11.6163	41.4456	-1.95535	0.000341449	40.1447	82.4173	-3.44866	7.57833e-05	11.6163	40.1447	-2.09782	8.04803e-05	41.4456	82.4173
yadE	209739	-1.50889	0.0574198	33.6051	56.2364	-1.27908	0.153157	57.1917	76.8477	-1.70087	0.0134454	33.6051	57.1917	-1.44213	0.0369669	56.2364	76.8477
panD	210975	-1.84497	6.72401e-10	146.541	299.848	-1.81442	4.7176e-08	122.208	232.713	1.20049	0.135163	146.541	122.208	1.22104	0.0218329	299.848	232.713
panC	211450	-1.00602	0.974326	54.5395	60.8515	1.61725	0.0245622	52.9571	34.3586	1.03205	0.870084	54.5395	52.9571	1.67832	0.0136579	60.8515	34.3586
panB	212430	-1.21754	0.366839	36.4665	49.2415	1.26303	0.302882	41.6085	34.5417	-1.1372	0.570574	36.4665	41.6085	1.35141	0.172027	49.2415	34.5417
folK	213342	-1.04193	0.859615	34.586	39.966	-1.21816	0.421647	28.8311	36.8328	1.20259	0.463786	34.586	28.8311	1.02907	0.900206	39.966	36.8328
pcnB	213818	-1.03811	0.764933	119.383	137.449	1.06673	0.621951	114.617	112.664	1.04334	0.745639	119.383	114.617	1.15596	0.253291	137.449	112.664
yadB	215377	1.76544	0.0174867	44.0995	27.7035	1.67561	0.0432997	37.8205	23.6733	1.16953	0.479336	44.0995	37.8205	1.10854	0.712635	27.7035	23.6733
dksA	216342	-1.53055	7.77156e-15	522.375	886.717	-1.07982	0.106411	812.042	919.885	-1.55179	3.77476e-15	522.375	812.042	-1.09472	0.0548253	886.717	919.885
sfsA	216974	-1.25246	0.131639	76.8182	106.704	1.07349	0.609027	102.66	100.312	-1.33349	0.0556478	76.8182	102.66	1.00852	0.951406	106.704	100.312
ligT	217695	1.55644	0.260478	15.2977	10.9006	2.46699	0.0492981	14.3816	6.12208	1.07035	0.853067	15.2977	14.3816	1.69864	0.285979	10.9006	6.12208
hrpB	218253	1.27331	0.342901	32.9377	28.6888	1.01601	0.955306	23.9763	24.7263	1.37676	0.23193	32.9377	23.9763	1.10182	0.723605	28.6888	24.7263
ponB	220868	1.06382	0.662483	97.4839	101.629	1.20545	0.207862	94.8305	82.4919	1.02963	0.839535	97.4839	94.8305	1.16737	0.29532	101.629	82.4919
fhuA	223683	-4.44534	1.09128e-11	20.7907	102.501	-2.60514	0.000206369	18.7898	51.2374	1.1092	0.74484	20.7907	18.7898	1.89598	0.000128931	102.501	51.2374
fhuC	225921	-2.96317	0.0357174	4.42288	14.535	1.43581	0.574613	5.50695	4.04267	-1.24083	0.735345	4.42288	5.50695	3.43462	0.0184067	14.535	4.04267
fhuD	226718	-2.47532	0.154495	3.14538	8.63493	-4.02372	0.0759713	1.69768	7.13872	1.837	0.517581	3.14538	1.69768	1.14288	0.791376	8.63493	7.13872
fhuB	227605	-2.89456	0.293963	1.16486	3.73947	-2.4555	0.365819	1.2521	3.34295	-1.07539	0.954206	1.16486	1.2521	1.07518	0.92305	3.73947	3.34295
stfA	230601	-1.63738	0.513986	2.66208	4.83421	-1.10074	0.903752	2.93088	3.37979	-1.0662	0.939574	2.66208	2.93088	1.37385	0.652947	4.83421	3.37979
stfC	231247	-1.07501	0.923438	3.24475	3.86854	-1.74808	0.477353	2.42155	4.4045	1.34319	0.72876	3.24475	2.42155	-1.18934	0.803654	3.86854	4.4045
stfD	233922	-5.496	0.000125252	4.65621	28.3814	-8.92499	2.35641e-05	2.80908	26.1904	1.655	0.501767	4.65621	2.80908	1.03006	0.913028	28.3814	26.1904
stfE	234693	-2.17578	0.337193	2.05038	4.94769	-2.19719	0.313912	2.16236	5.01111	-1.09193	0.92825	2.05038	2.16236	-1.07877	0.904722	4.94769	5.01111
stfF	235202	-2.52545	0.182778	2.61397	7.3214	-1.68897	0.482706	2.6507	4.75912	-1.03084	0.972109	2.61397	2.6507	1.46345	0.512939	7.3214	4.75912
stfG	235678	-1.2068	0.817364	2.6293	3.51909	-2.91854	0.229921	1.45432	4.57312	1.74614	0.581833	2.6293	1.45432	-1.39149	0.642576	3.51909	4.57312
STMUK_0203	236208	-1.23867	0.495082	17.4894	24.0261	-1.26768	0.469697	15.8369	21.0927	1.10243	0.778571	17.4894	15.8369	1.07843	0.800268	24.0261	21.0927
hemL	237154	1.58485	0.027405	54.7531	38.3156	1.38213	0.113136	53.5291	40.6447	1.02427	0.900689	54.7531	53.5291	-1.11959	0.616549	38.3156	40.6447
yadQ	238604	1.51484	0.108396	34.8492	25.5141	1.69219	0.0846929	26.6298	16.5131	1.313	0.288344	34.8492	26.6298	1.46224	0.224697	25.5141	16.5131
yadR	240062	2.85086	0	386.402	150.32	3.10231	0	350.734	118.636	1.10363	0.180958	386.402	350.734	1.2009	0.135036	150.32	118.636
yadS	240552	1.99352	1.86074e-05	103.537	57.6007	2.08598	0.000118029	75.839	38.1855	1.36613	0.0381507	103.537	75.839	1.42947	0.0842302	57.6007	38.1855
btuF	241212	2.03827	0.00751979	38.3342	20.8584	2.10363	0.0105075	32.8751	16.4268	1.16613	0.517417	38.3342	32.8751	1.20333	0.573873	20.8584	16.4268
pfs	242005	1.73909	0.00215475	76.9546	49.0758	1.66641	0.0044221	76.3771	48.1153	1.0087	0.957212	76.9546	76.3771	-1.03466	0.866857	49.0758	48.1153
dgt	242788	-1.35725	0.16178	34.6458	52.1512	-1.09229	0.642853	50.4147	57.8474	-1.45591	0.0870165	34.6458	50.4147	-1.17117	0.409037	52.1512	57.8474
htrA	244435	-1.25358	0.0382397	143.916	200.086	1.22197	0.047793	204.795	175.814	-1.42086	0.00117283	143.916	204.795	1.07822	0.466178	200.086	175.814
cdaR	246015	-2.51411	1.42889e-05	28.0551	78.2257	-1.90266	0.00215988	32.3804	64.6712	-1.1522	0.582373	28.0551	32.3804	1.14553	0.418156	78.2257	64.6712
yaeH	247261	-3.48854	0	116.759	451.738	-1.8605	2.66454e-15	379.59	741.049	-3.24663	0	116.759	379.59	-1.73097	0	451.738	741.049
STMUK_0214	247894	-3.78241	0	66.3405	278.292	-4.4454	0	69.6728	325.101	-1.04815	0.783912	66.3405	69.6728	-1.23271	0.0105379	278.292	325.101
dapD	249232	1.34648	0.00207137	235.506	193.979	1.67724	1.53917e-08	295.144	184.61	-1.2514	0.0101157	235.506	295.144	-1.0044	0.96597	193.979	184.61
glnD	250086	1.05201	0.81861	39.8504	42.0113	-1.21026	0.381921	36.6047	46.4586	1.08974	0.707361	39.8504	36.6047	-1.16764	0.467513	42.0113	46.4586
map	252995	1.48521	0.000204868	203.404	151.889	1.60102	2.63395e-05	192.079	125.847	1.06074	0.55774	203.404	192.079	1.14359	0.264982	151.889	125.847
rpsB	254240	1.71587	1.74305e-14	3665.17	2368.99	2.95689	0	4707.24	1670.18	-1.28208	3.66374e-15	3665.17	4707.24	1.34409	3.55271e-15	2368.99	1670.18
tsf	255223	1.53031	0	1839.7	1333.28	1.84017	0	2413.98	1376.33	-1.30992	2.66454e-15	1839.7	2413.98	-1.08934	0.0261418	1333.28	1376.33
pyrH	256219	1.12041	0.177747	282.114	279.256	1.42909	9.72568e-06	348.726	255.984	-1.23404	0.00851693	282.114	348.726	1.03363	0.702395	279.256	255.984
frr	257091	-1.2765	0.000173524	401.515	568.429	1.05417	0.393025	512.375	509.917	-1.2738	0.000272696	401.515	512.375	1.05647	0.3678	568.429	509.917
dxr	257789	1.96202	1.64444e-05	108.962	61.5924	1.86613	9.19446e-05	102.514	57.6309	1.06521	0.646058	108.962	102.514	1.01244	0.946281	61.5924	57.6309
uppS	259298	1.5637	4.76514e-08	353.449	250.685	1.22505	0.0281618	246.007	210.661	1.43942	1.0203e-05	353.449	246.007	1.12769	0.197991	250.685	210.661
cdsA	260069	1.75474	1.04146e-08	260.561	164.684	1.83276	1.32302e-08	227.396	130.154	1.14789	0.128192	260.561	227.396	1.19936	0.120153	164.684	130.154
yaeL	260938	1.52298	5.2672e-09	450.333	327.939	1.49909	1.13628e-07	399.469	279.544	1.12935	0.0764864	450.333	399.469	1.11168	0.193007	327.939	279.544
yaeT	262322	-1.0107	0.837541	702.355	787.284	1.18585	0.00109544	759.133	671.601	-1.07898	0.146329	702.355	759.133	1.11081	0.0452106	787.284	671.601
hlpA	264859	-1.25676	4.10783e-14	1865.94	2600.77	1.3396	1.33227e-15	2145.24	1680.06	-1.1477	1.31017e-05	1865.94	2145.24	1.46694	0	2600.77	1680.06
lpxD	265348	2.03722	0	779.714	424.475	2.3825	0	621.471	273.634	1.25681	2.02762e-05	779.714	621.471	1.46993	5.20172e-07	424.475	273.634
fabZ	266479	1.24337	0.000884283	492.083	438.926	1.4538	2.23597e-08	511.927	369.494	-1.03859	0.548599	492.083	511.927	1.12577	0.0929864	438.926	369.494
lpxA	266938	1.37327	7.11887e-06	444.617	359.074	1.49298	2.38748e-08	450.521	316.636	-1.01147	0.864497	444.617	450.521	1.07493	0.348499	359.074	316.636
lpxB	267726	1.55634	0.00541653	93.4662	66.6046	1.1874	0.312635	71.595	63.2367	1.30764	0.0866502	93.4662	71.595	-1.00198	0.990997	66.6046	63.2367
rnhB	268871	1.88799	0.000304281	84.3933	49.5751	1.35183	0.112549	61.2221	47.4774	1.38147	0.053111	84.3933	61.2221	-1.01149	0.955192	49.5751	47.4774
dnaE	269491	1.7378	3.01718e-05	142.631	91.0268	1.59063	0.00101386	120.347	79.3548	1.18683	0.165819	142.631	120.347	1.08678	0.58774	91.0268	79.3548
accA	272986	1.71556	1.69093e-08	271.487	175.508	1.83874	2.48743e-09	247.983	141.472	1.0965	0.294027	271.487	247.983	1.17501	0.152599	175.508	141.472
STMUK_0235	274125	-1.04716	0.897611	14.5108	16.8522	1.02791	0.93894	14.9609	15.2562	-1.0269	0.942549	14.5108	14.9609	1.04532	0.900229	16.8522	15.2562
ldcC	275964	1.33348	0.0660324	89.2264	74.2097	1.65074	0.00181567	94.778	60.1815	-1.05959	0.694752	89.2264	94.778	1.16791	0.36995	74.2097	60.1815
yaeR	278161	1.25317	0.110971	105.783	93.6187	1.71851	6.11423e-05	136.923	83.5866	-1.29188	0.0473039	105.783	136.923	1.06083	0.694815	93.6187	83.5866
tilS	278613	1.60577	0.0195101	58.432	40.3572	2.03804	0.00268962	48.6029	24.992	1.20597	0.333959	58.432	48.6029	1.52808	0.0919866	40.3572	24.992
rof	279989	-1.97063	1.77636e-15	193.442	422.775	-1.85418	6.21725e-15	229.63	446.731	-1.18513	0.0814275	193.442	229.63	-1.11502	0.109191	422.775	446.731
yaeP	280236	-1.63491	4.09317e-12	302.44	548.387	-1.72876	2.66454e-15	319.635	579.666	-1.05487	0.505384	302.44	319.635	-1.11547	0.0670347	548.387	579.666
yaeQ	280634	-1.53041	0.031135	40.158	68.1606	-1.62025	0.021298	34.8034	59.1508	1.1546	0.534495	40.158	34.8034	1.09253	0.618277	68.1606	59.1508
yaeJ	281176	2.25142	8.59132e-08	124.871	61.512	2.26795	1.59168e-06	99.4292	46.0086	1.25797	0.0869915	124.871	99.4292	1.26653	0.2236	61.512	46.0086
STMUK_0243	281630	2.8799	7.77156e-16	210.254	80.9692	2.90842	0	188.035	67.8407	1.12009	0.258135	210.254	188.035	1.13059	0.455355	80.9692	67.8407
proS	282405	-1.01075	0.912578	199.554	223.695	1.21845	0.0444567	217.044	186.938	-1.08595	0.400341	199.554	217.044	1.1339	0.204225	223.695	186.938
yaeB	284234	1.38481	0.11533	52.142	41.7592	1.39984	0.126279	46.4389	34.8493	1.12412	0.561655	52.142	46.4389	1.13696	0.57538	41.7592	34.8493
rcsF	284938	-1.08761	0.536592	98.9578	119.366	-1.21947	0.120275	106.507	136.218	-1.07413	0.608442	98.9578	106.507	-1.20467	0.13819	119.366	136.218
metQ	285461	-5.49778	5.55112e-15	146.764	894.875	-10.2344	0	156.229	1677.82	-1.0625	0.597794	146.764	156.229	-1.97855	0	894.875	1677.82
yaeE	286315	-2.86445	5.77316e-15	66.6781	211.826	-4.95852	0	55.9854	291.045	1.19414	0.32706	66.6781	55.9854	-1.44946	3.93088e-05	211.826	291.045
metN	286961	-2.62684	1.0054e-10	55.7381	162.383	-2.90667	7.69629e-12	49.0903	149.619	1.13843	0.507413	55.7381	49.0903	1.02865	0.803247	162.383	149.619
yaeD	288182	-1.07087	0.408957	267.733	317.974	1.02102	0.826687	213.252	219.176	1.25747	0.0123359	267.733	213.252	1.3748	0.000260448	317.974	219.176
rrsH	289124	-1.49345	0	3042.18	5038.83	-2.46932	0	2414.07	6254.09	1.26239	0	3042.18	2414.07	-1.30979	0	5038.83	6254.09
ileV	290738	1.14573	0.0002426	1475.61	1428.38	1.42665	2.66454e-15	1312.34	965.089	1.12642	0.00168132	1475.61	1312.34	1.40261	1.77636e-15	1428.38	965.089
alaV	290924	1.39221	0.0011972	214.179	170.618	1.24746	0.0514349	164.733	138.552	1.30253	0.0105078	214.179	164.733	1.16698	0.17609	170.618	138.552
rrlH	291174	-1.49541	1.77636e-15	1278.89	2121.04	-1.99675	1.35447e-14	1139.86	2387.91	1.12389	0.00409565	1278.89	1139.86	-1.18802	7.99738e-09	2121.04	2387.91
rrfH	294461	-1.08936	3.45014e-08	7539.66	9109.14	-2.35891	0	4354.32	10776.2	1.73457	1.13243e-14	7539.66	4354.32	-1.24839	0	9109.14	10776.2
aspU	294776	-2.66599	0.00115243	13.5801	40.1528	-3.78766	0.000177526	8.49697	33.7032	1.59997	0.278684	13.5801	8.49697	1.12823	0.605306	40.1528	33.7032
dkgB	295007	-1.58996	0.0454727	28.6414	50.505	-2.1661	0.00243498	20.7537	47.1604	1.38516	0.256101	28.6414	20.7537	1.01569	0.938753	50.505	47.1604
yafC	295831	1.29219	0.497146	15.1074	12.9663	1.66356	0.238749	13.2101	8.29971	1.15239	0.706364	15.1074	13.2101	1.47786	0.374894	12.9663	8.29971
STMUK_0259	296850	-1.23035	0.748303	4.13708	5.64516	1.03553	0.963179	3.35617	3.39221	1.21479	0.790481	4.13708	3.35617	1.56798	0.505004	5.64516	3.39221
yafD	298178	4.82218	0	144.77	33.2958	4.30089	0	126.354	30.8344	1.14812	0.256092	144.77	126.354	1.02266	0.928625	33.2958	30.8344
yafE	299035	1.98631	0.00292631	50.4485	28.168	1.97126	0.00323137	50.5721	26.8782	-1.00056	0.997758	50.4485	50.5721	-1.00662	0.980486	28.168	26.8782
mltD	299861	1.24723	0.00355773	368.263	327.466	-1.0658	0.434649	278.004	310.897	1.3268	0.000354123	368.263	278.004	-1.00185	0.981404	327.466	310.897
gloB	301300	-1.20197	0.217531	78.4084	104.523	-1.41163	0.0270789	66.7648	98.9029	1.17579	0.330127	78.4084	66.7648	1.00097	0.994514	104.523	98.9029
yafS	302090	1.34215	0.135767	56.3841	46.5917	1.4023	0.0978691	53.9553	40.3783	1.04649	0.811401	56.3841	53.9553	1.09474	0.673593	46.5917	40.3783
rnhA	302809	-1.08649	0.659759	51.5145	62.0737	-1.29545	0.17233	46.9428	63.8321	1.09936	0.638494	51.5145	46.9428	-1.08474	0.648696	62.0737	63.8321
dnaQ	303340	-1.04225	0.755102	105.929	122.445	1.03298	0.810727	105.456	107.126	1.00548	0.968281	105.929	105.456	1.08255	0.54868	122.445	107.126
aspV	304215	-1.91641	0.0742748	10.6907	22.7221	-1.46104	0.336797	10.255	15.7817	1.04651	0.917046	10.6907	10.255	1.36842	0.335421	22.7221	15.7817
STMUK_0268	304604	-2.22928	0.25782	2.65294	6.55912	-1.92832	0.302778	3.52816	7.0458	-1.33628	0.722356	2.65294	3.52816	-1.1418	0.807429	6.55912	7.0458
STMUK_0269	305670	1.31682	0.766834	2.52294	2.12487	-1.41367	0.701268	2.0002	2.93014	1.25924	0.807609	2.52294	2.0002	-1.4828	0.661997	2.12487	2.93014
STMUK_0270	306662	-1.31695	0.665399	4.13048	6.0329	-1.16657	0.810662	4.31701	5.20789	-1.04109	0.953479	4.13048	4.31701	1.08333	0.893444	6.0329	5.20789
STMUK_0271	308561	1.23542	0.730831	5.57676	5.00635	1.66032	0.456858	5.31239	3.36358	1.06441	0.917947	5.57676	5.31239	1.43358	0.606414	5.00635	3.36358
STMUK_0272	309052	1.84229	0.301016	7.39183	4.44987	-1.04551	0.947483	4.13366	4.47815	1.81821	0.324325	7.39183	4.13366	-1.07053	0.919135	4.44987	4.47815
STMUK_0273	309863	-2.29706	0.162492	3.70925	9.44958	-1.58956	0.48558	3.4564	5.84682	1.06495	0.932728	3.70925	3.4564	1.54227	0.40507	9.44958	5.84682
STMUK_0274	311133	1.66307	0.620957	2.31193	1.54177	1.60249	0.675843	1.86065	1.27397	1.21947	0.83935	2.31193	1.86065	1.20614	0.87553	1.54177	1.27397
STMUK_0275	313872	1.22255	0.769476	4.45675	4.04302	1.15625	0.807123	5.78799	5.28399	-1.30851	0.669667	4.45675	5.78799	-1.38462	0.624132	4.04302	5.28399
STMUK_0276	314438	-1.17981	0.751311	6.46577	8.46031	1.50039	0.458478	7.74003	5.43094	-1.20981	0.720602	6.46577	7.74003	1.46711	0.481694	8.46031	5.43094
STMUK_0277	315994	-3.05969	0.0238782	4.76543	16.1709	-2.58041	0.0868277	4.10754	11.029	1.17938	0.805974	4.76543	4.10754	1.38775	0.397187	16.1709	11.029
STMUK_0278	316231	-3.06735	0.0292785	4.41215	15.0096	-1.26442	0.70694	4.35642	5.80438	1.00739	0.991288	4.41215	4.35642	2.4505	0.0553568	15.0096	5.80438
STMUK_0279	316817	-2.59021	0.222039	2.05906	5.91504	-1.44854	0.70347	1.73999	2.54157	1.24442	0.831816	2.05906	1.73999	2.16807	0.284303	5.91504	2.54157
STMUK_0280	317607	-1.94266	0.369871	2.57382	5.54535	-1.21606	0.85606	1.479	1.90618	1.74614	0.581833	2.57382	1.479	2.77009	0.199995	5.54535	1.90618
STMUK_0281	318077	-2.35894	0.199327	2.90849	7.6092	-1.21606	0.908665	0.632006	0.769298	4.86905	0.216348	2.90849	0.632006	9.40787	0.0200193	7.6092	0.769298
STMUK_0282	318603	-1.90043	0.449881	1.97326	4.15901	-1.21606	0.871115	1.218	1.50906	1.67898	0.649972	1.97326	1.218	2.6133	0.286025	4.15901	1.50906
STMUK_0283	319155	-2.54974	0.348549	1.2628	3.57096	-1.65826	0.666739	1.12048	1.8997	1.19055	0.892768	1.2628	1.12048	1.77704	0.513038	3.57096	1.8997
STMUK_0284	319695	-1.53368	0.694058	1.32303	2.2504	-1.36806	0.789457	1.23571	1.67605	1.09134	0.944937	1.32303	1.23571	1.21954	0.844832	2.2504	1.67605
STMUK_0285	321035	1.59846	0.659798	2.11121	1.46481	-1.09445	0.934913	1.52401	1.72257	1.41034	0.746533	2.11121	1.52401	-1.22997	0.854001	1.46481	1.72257
STMUK_0286	322344	-1.22387	0.794539	2.87616	3.90395	-1.36806	0.757836	1.63329	2.28985	1.82589	0.534837	2.87616	1.63329	1.61153	0.561091	3.90395	2.28985
STMUK_0287	323320	-6.04382	0.0775589	0.850522	5.70101	-1.21606	0.908665	0.574983	0.787374	1.34319	0.862347	0.850522	0.574983	7.0559	0.0570347	5.70101	0.787374
STMUK_0288	323785	1.12886	0.914456	1.58298	1.55521	-1.93809	0.619188	0.770506	1.58268	2.01478	0.601598	1.58298	0.770506	-1.0842	0.942455	1.55521	1.58268
STMUK_0289	327654	-1.2951	0.785623	1.86624	2.68056	1.18781	0.891723	1.31899	1.09943	1.47234	0.732353	1.86624	1.31899	2.17775	0.472366	2.68056	1.09943
STMUK_0290	328439	-1.99122	0.104058	7.77955	17.1802	-2.68085	0.0227178	6.60693	18.545	1.19055	0.74125	7.77955	6.60693	-1.13858	0.699095	17.1802	18.545
STMUK_0291	328879	-2.19141	0.0811513	6.62794	16.1086	-1.97046	0.103776	8.03251	16.6865	-1.21827	0.706083	6.62794	8.03251	-1.0942	0.796944	16.1086	16.6865
STMUK_0292	329797	1.14344	0.81841	5.94961	5.77072	1.34402	0.698214	3.8292	2.96734	1.5641	0.492878	5.94961	3.8292	1.8546	0.376918	5.77072	2.96734
STMUK_0293	332010	-1.07213	0.872688	9.74257	11.5844	1.23792	0.698211	6.9902	5.95608	1.39595	0.499199	9.74257	6.9902	1.8546	0.211451	11.5844	5.95608
STMUK_0294	332475	-3.54109	1.71562e-05	12.7156	49.9378	-3.58634	2.80271e-05	11.8006	44.257	1.08422	0.841442	12.7156	11.8006	1.06785	0.750538	49.9378	44.257
STMUK_0295	336563	-7.06282	0	61.6011	482.526	-5.87075	0	64.8478	399.192	-1.05087	0.780374	61.6011	64.8478	1.14525	0.0446664	482.526	399.192
STMUK_0296	337019	-2.72672	2.16264e-08	38.1399	115.339	-2.86725	7.70966e-08	31.2196	93.8599	1.22303	0.403438	38.1399	31.2196	1.1643	0.272882	115.339	93.8599
STMUK_0297	337753	-4.09794	2.59763e-09	18.4741	83.9622	-2.64232	0.00026823	17.4289	48.4145	1.0592	0.863229	18.4741	17.4289	1.64529	0.00509098	83.9622	48.4145
STMUK_0298	338584	-4.67163	0.00113295	4.38084	22.6976	-20.977	0.000133928	0.846172	17.5742	5.54064	0.112488	4.38084	0.846172	1.22711	0.518109	22.6976	17.5742
STMUK_0299	338762	-5.4571	6.14532e-05	5.13967	31.1065	-7.8576	0.00828315	1.32667	10.6408	3.95206	0.130685	5.13967	1.32667	2.76263	0.00250343	31.1065	10.6408
STMUK_0300	339252	-1.66513	0.687943	0.935977	1.7285	-3.64817	0.694946	0.13559	0.37135	9.0665	0.421578	0.935977	0.13559	4.18127	0.378816	1.7285	0.37135
STMUK_0301	339968	-3.30971	0.0403226	3.31891	12.1826	-2.0521	0.439536	1.62045	3.41388	2.07774	0.437669	3.31891	1.62045	3.36825	0.032446	12.1826	3.41388
STMUK_0302	340378	-2.48228	0.358881	1.2965	3.56926	-1.57074	0.626991	1.75296	2.93391	-1.37446	0.781395	1.2965	1.75296	1.14648	0.861706	3.56926	2.93391
STMUK_0303	340679	-14.5699	0.156474	0.168709	2.72615	-5.34197	0.146325	0.68432	3.90458	-3.47433	0.600586	0.168709	0.68432	-1.50856	0.601478	2.72615	3.90458
STMUK_0304	341102	-2.91399	0.346972	0.921276	2.97736	-2.35611	0.411224	1.20114	2.92414	-1.32355	0.840161	0.921276	1.20114	-1.05914	0.944428	2.97736	2.92414
safA	342133	-5.88048	1.56312e-08	9.10369	59.3723	-2.5306	0.0279422	7.06926	18.7537	1.29116	0.608844	9.10369	7.06926	2.99269	1.07532e-05	59.3723	18.7537
safB	342753	1.01057	0.980926	9.88213	10.8452	3.69452	0.00828357	15.4699	4.3455	-1.55417	0.274566	9.88213	15.4699	2.3406	0.118151	10.8452	4.3455
safC	343490	1.22225	0.419164	33.9469	30.8031	1.28206	0.356666	29.6011	24.2071	1.14985	0.578201	33.9469	29.6011	1.20582	0.489335	30.8031	24.2071
safD	346022	-1.69737	0.0708945	17.4335	32.8182	-1.76119	0.112821	11.5178	21.3558	1.51108	0.272699	17.4335	11.5178	1.45598	0.172393	32.8182	21.3558
ybeJ	346898	-3.91157	0.000163171	8.07023	35.0099	-3.12701	0.000922398	9.73189	32.1053	-1.21602	0.680988	8.07023	9.73189	1.03599	0.885035	35.0099	32.1053
sinR	348534	-3.40456	0.000355286	9.49858	35.8652	-1.28148	0.449979	15.7129	21.2284	-1.65096	0.2172	9.49858	15.7129	1.60565	0.0796596	35.8652	21.2284
STMUK_0311	349598	-11.8274	0	8.11406	106.434	-17.9048	1.77636e-15	5.64672	106.783	1.43155	0.509422	8.11406	5.64672	-1.05884	0.676863	106.434	106.783
STMUK_0312	349817	-16.8566	0	81.3602	1521.03	-16.3364	0	109.673	1879.98	-1.3464	0.0413708	81.3602	109.673	-1.30432	1.56541e-14	1521.03	1879.98
STMUK_0313	350867	-3.05792	3.33067e-15	95.5033	323.891	-2.63402	1.55431e-15	91.7272	253.51	1.04243	0.776214	95.5033	91.7272	1.21056	0.0222924	323.891	253.51
yafV	351645	1.06781	0.728508	54.909	57.0298	-1.21063	0.30472	50.277	63.8619	1.09534	0.640676	54.909	50.277	-1.1808	0.362568	57.0298	63.8619
fadE	352521	1.14091	0.735016	13.3541	12.9813	1.25689	0.556996	14.1026	11.7042	-1.05237	0.893745	13.3541	14.1026	1.04532	0.91247	12.9813	11.7042
gmhA	355205	-1.0421	0.684619	180.888	209.061	1.1383	0.169951	227.804	209.887	-1.25679	0.0214587	180.888	227.804	-1.05973	0.553302	209.061	209.887
yafJ	355996	-1.40429	0.0175823	79.5254	123.856	1.04611	0.739863	105.664	106.008	-1.32689	0.0559514	79.5254	105.664	1.10742	0.440287	123.856	106.008
yafK	356734	-3.12271	3.9968e-15	85.9642	297.717	-2.70243	1.11022e-15	83.6563	237.251	1.029	0.852319	85.9642	83.6563	1.18954	0.0455751	297.717	237.251
dinP	357724	-1.41273	0.0217036	71.5858	112.161	-1.3288	0.39336	15.0829	21.0166	4.76341	1.14475e-09	71.5858	15.0829	5.06504	1.37668e-14	112.161	21.0166
STMUK_0320	358998	-1.06804	0.873393	10.8033	12.7968	1.85723	0.26954	8.29937	4.63261	1.31082	0.556446	10.8033	8.29937	2.60263	0.0632525	12.7968	4.63261
STMUK_0321	359969	1.0774	0.875982	8.63507	8.88879	1.00313	0.996269	4.28092	4.44108	2.01478	0.226106	8.63507	4.28092	1.86823	0.27014	8.88879	4.44108
prfH	360127	1.65618	0.0995458	26.0166	17.422	2.34707	0.0662906	13.6902	6.11888	1.90448	0.0497742	26.0166	13.6902	2.7113	0.0255049	17.422	6.11888
pepD	360897	1.16285	0.0600834	317.464	302.779	1.239	0.00372979	387.436	328.068	-1.2181	0.00904429	317.464	387.436	-1.14319	0.0936931	302.779	328.068
gpt	362603	-1.98157	1.94706e-10	121.236	266.438	-1.54705	4.0035e-05	138.171	224.303	-1.13799	0.298557	121.236	138.171	1.12535	0.192006	266.438	224.303
frsA	363150	-1.36039	0.0481008	68.0305	102.641	-1.44166	0.0123096	75.3546	114.055	-1.10687	0.54365	68.0305	75.3546	-1.1725	0.243051	102.641	114.055
crl	364452	-1.61091	1.09298e-05	130.195	232.606	-1.27628	0.00542676	220.989	295.851	-1.69472	1.37555e-06	130.195	220.989	-1.34233	0.000788548	232.606	295.851
phoE	364904	-1.72094	0.207318	8.02312	15.3131	-1.10748	0.826491	8.35695	9.72832	-1.0423	0.933162	8.02312	8.35695	1.48599	0.329277	15.3131	9.72832
proB	366239	1.81384	0.000116239	107.19	65.5403	1.87472	4.84376e-05	109.289	61.1547	-1.01774	0.897083	107.19	109.289	1.01596	0.929058	65.5403	61.1547
proA	367354	1.56364	0.00956377	79.6367	56.4847	1.21246	0.224065	83.3597	72.1737	-1.04517	0.777953	79.6367	83.3597	-1.34679	0.094042	56.4847	72.1737
thrW	368730	-1.15374	0.398837	61.8997	79.2045	-2.0673	0.00335624	22.3966	48.6948	2.76248	1.66333e-05	61.8997	22.3966	1.54338	0.0158694	79.2045	48.6948
STMUK_0331	369082	-1.17131	0.783978	5.30857	6.8961	1.01812	0.976473	5.22485	5.34806	1.02676	0.96587	5.30857	5.22485	1.23198	0.716021	6.8961	5.34806
STMUK_0332	369121	1.40999	0.543537	7.03073	5.53017	1.85918	0.448498	3.90427	2.22123	1.80813	0.341542	7.03073	3.90427	2.40878	0.250316	5.53017	2.22123
STMUK_0333	370663	-1.10125	0.0354661	863.455	1054.58	-1.57899	3.44169e-15	709.537	1175.31	1.21906	8.95472e-05	863.455	709.537	-1.17616	0.000133592	1054.58	1175.31
STMUK_0334	371327	-1.52448	0.211314	13.7797	23.2979	-1.73964	0.291198	5.40659	9.83685	2.55578	0.0554585	13.7797	5.40659	2.24287	0.0278265	23.2979	9.83685
STMUK_0335	372697	-1.31415	0.568532	7.30016	10.6398	-1.16078	0.814789	4.42155	5.35148	1.67135	0.389557	7.30016	4.42155	1.88531	0.221029	10.6398	5.35148
STMUK_0336	374120	-1.26397	0.555747	10.7881	15.123	-1.25714	0.634829	7.36326	9.73104	1.47024	0.416399	10.7881	7.36326	1.47574	0.338599	15.123	9.73104
STMUK_0337	374761	-1.58703	0.253974	9.39774	16.5411	-1.4901	0.399459	7.08226	11.077	1.33373	0.56112	9.39774	7.08226	1.41478	0.367751	16.5411	11.077
STMUK_0338	375639	-2.46097	0.00622837	11.7887	32.1756	-2.49821	0.00593674	11.5023	30.0348	1.03367	0.936302	11.7887	11.5023	1.01545	0.951825	32.1756	30.0348
STMUK_0339	376587	-1.18077	0.626504	15.092	19.7637	-1.15042	0.660367	17.5041	21.2192	-1.16473	0.664027	15.092	17.5041	-1.12966	0.697118	19.7637	21.2192
STMUK_0340	377497	-1.68927	0.286306	6.20017	11.616	-1.73639	0.302143	5.19386	9.4832	1.20112	0.757622	6.20017	5.19386	1.16147	0.732355	11.616	9.4832
STMUK_0341	378460	-1.89409	0.188601	6.04513	12.6987	-1.78608	0.294418	4.8019	8.95408	1.25924	0.705989	6.04513	4.8019	1.34557	0.493213	12.6987	8.95408
stbE	378905	-3.38751	0.012613	4.68222	17.5908	-1.93809	0.135959	7.18138	14.575	-1.52068	0.476451	4.68222	7.18138	1.14097	0.709207	17.5908	14.575
stbD	379629	-1.45092	0.485024	5.64099	9.07724	1.03194	0.954469	6.36379	6.49507	-1.13447	0.82728	5.64099	6.36379	1.32202	0.585224	9.07724	6.49507
stbC	380959	-1.5377	0.381434	6.46343	11.0227	-1.45251	0.494076	5.40774	8.18158	1.19394	0.761312	6.46343	5.40774	1.27626	0.594923	11.0227	8.18158
stbB	383510	-3.07587	0.53807	0.349944	1.19377	2.19288	0.641874	1.00544	0.485943	-3.30888	0.542029	0.349944	1.00544	2.2997	0.615321	1.19377	0.485943
stbA	384333	-11.3322	0.150603	0.236775	2.9758	-1.52007	0.751723	0.880377	1.4613	-4.46699	0.506967	0.236775	0.880377	1.95126	0.50093	2.9758	1.4613
STMUK_0347	385503	2.65035	0.00293778	29.1771	12.2094	3.52427	0.00189035	22.3966	6.7258	1.30289	0.34453	29.1771	22.3966	1.73224	0.245053	12.2094	6.7258
STMUK_0348	386240	1.73731	0.240629	11.2931	7.20926	4.23759	0.00700775	14.2512	3.56232	-1.2562	0.565758	11.2931	14.2512	1.92113	0.303605	7.20926	3.56232
STMUK_0349	387040	-1.46954	0.384494	8.1341	13.257	1.1619	0.693309	14.1227	12.754	-1.74023	0.202529	8.1341	14.1227	-1.01739	0.964965	13.257	12.754
STMUK_0350	388714	-2.0416	0.000322721	35.0855	79.4426	-1.20841	0.34409	43.6124	55.2003	-1.23941	0.3431	35.0855	43.6124	1.36307	0.0750399	79.4426	55.2003
STMUK_0351	389430	-1.92848	0.0591146	11.6939	25.0109	-1.37203	0.403839	11.4255	16.5151	1.02491	0.952751	11.6939	11.4255	1.43807	0.247585	25.0109	16.5151
STMUK_0352	390320	-1.61888	0.473676	3.3785	6.06587	-2.60584	0.47379	0.652568	1.8617	4.89303	0.179953	3.3785	0.652568	3.03142	0.154779	6.06587	1.8617
STMUK_0353	390988	-1.84118	0.279172	4.53969	9.2699	-1.88489	0.516967	1.51159	2.94811	3.02217	0.217288	4.53969	1.51159	2.96736	0.0837714	9.2699	2.94811
STMUK_0354	391640	-1.79089	0.283554	4.95019	9.83205	-1.06405	0.937097	2.98048	3.29378	1.6454	0.492498	4.95019	2.98048	2.77756	0.0889724	9.83205	3.29378
STMUK_0355	391922	-3.64905	0.000413104	8.08777	32.7312	-2.02128	0.104776	7.42562	15.6828	1.10268	0.847512	8.08777	7.42562	1.98228	0.0222431	32.7312	15.6828
STMUK_0356	392351	-1.12346	0.888985	2.58862	3.22538	1.17476	0.890869	1.51807	1.35701	1.74614	0.581833	2.58862	1.51807	2.31463	0.396104	3.22538	1.35701
STMUK_0357	393825	1.43283	0.730687	2.07686	1.60755	1.03553	0.973959	1.66923	1.70903	1.24442	0.831816	2.07686	1.66923	-1.14798	0.900583	1.60755	1.70903
STMUK_0358	396989	2.67675	0.69706	0.492524	0.204068	-1.82409	0.823689	0.153675	0.350735	2.51847	0.717613	0.492524	0.153675	-1.91329	0.809481	0.204068	0.350735
STMUK_0359	398492	-1.57513	0.518965	3.11459	5.4409	-2.52566	0.18457	2.60351	6.87715	1.20112	0.82726	3.11459	2.60351	-1.32459	0.624092	5.4409	6.87715
STMUK_0360	400792	-1.85524	0.124417	8.89829	18.3088	-2.53118	0.0138268	8.84287	23.5596	1.00739	0.98761	8.89829	8.84287	-1.358	0.326318	18.3088	23.5596
STMUK_0361	401334	-2.77299	0.00264262	10.5663	32.4957	-3.94003	0.000256892	7.43125	30.9232	1.41034	0.469845	10.5663	7.43125	-1.00309	0.990226	32.4957	30.9232
STMUK_0362	401821	4.19683	0.000173416	27.6997	7.31994	6.35935	7.64686e-08	43.4136	7.18419	-1.56453	0.0636451	27.6997	43.4136	-1.02498	0.962557	7.31994	7.18419
mod	403263	1.57993	0.00327729	98.4752	69.1265	1.73698	0.000335077	106	63.9932	-1.07455	0.607387	98.4752	106	1.02351	0.893491	69.1265	63.9932
res	405231	1.79451	0.0013926	76.0265	46.9865	2.33121	2.54904e-06	90.7321	40.8175	-1.19172	0.258719	76.0265	90.7321	1.08928	0.689313	46.9865	40.8175
STMUK_0365	408480	-8.18506	0	18.6666	169.45	2.71929	0	453.789	175.111	-24.2883	4.44089e-15	18.6666	453.789	-1.09034	0.422997	169.45	175.111
STMUK_0366	408698	-4.88304	6.22737e-05	6.1507	33.3096	3.42349	1.55431e-15	162.81	49.9156	-26.5741	0	6.1507	162.81	-1.58331	0.0396396	33.3096	49.9156
STMUK_0367	410098	-2.09095	0.0298955	11.8561	27.4942	2.53875	3.59888e-08	107.562	44.4898	-9.077	9.99201e-16	11.8561	107.562	-1.70803	0.0266955	27.4942	44.4898
STMUK_0368	411125	-1.70616	0.0651263	17.7897	33.6623	1.33705	0.171235	48.7857	38.2365	-2.74245	0.000148745	17.7897	48.7857	-1.1988	0.443683	33.6623	38.2365
STMUK_0369	411445	-1.30976	0.350251	20.1101	29.2119	-1.15557	0.636323	19.0548	23.1239	1.06013	0.85498	20.1101	19.0548	1.20082	0.509782	29.2119	23.1239
foxA	412595	1.01726	0.969698	9.44511	10.2974	1.04716	0.923444	8.44697	8.49101	1.11405	0.819414	9.44511	8.44697	1.15103	0.761116	10.2974	8.49101
yahN	414744	-1.04605	0.862285	27.6411	32.0672	-1.12805	0.562154	41.7314	49.3364	-1.50338	0.0941469	27.6411	41.7314	-1.62159	0.0325192	32.0672	49.3364
yahO	415608	-129.223	0	10.8306	1552.19	-34.1015	0	95.8621	3428.55	-8.83288	0	10.8306	95.8621	-2.33093	3.21965e-14	1552.19	3428.55
prpR	416019	2.76153	0.143666	6.64124	2.66719	1.96339	0.253429	7.70931	4.12573	-1.15811	0.781803	6.64124	7.70931	-1.64543	0.526965	2.66719	4.12573
prpB	417908	-1.30918	0.822013	1.17038	1.69934	-2.82733	0.344674	0.98042	2.92069	1.20887	0.888423	1.17038	0.98042	-1.8535	0.519562	1.69934	2.92069
prpC	418918	-1.04721	0.957069	2.53356	2.94253	-1.65036	0.556018	2.0473	3.62812	1.19927	0.845865	2.53356	2.0473	-1.29831	0.739581	2.94253	3.62812
mmgE	420127	-1.11176	0.897239	2.68869	3.31518	-1.52007	0.628911	2.06949	3.32875	1.29521	0.777999	2.68869	2.06949	-1.08008	0.921296	3.31518	3.32875
prpE	421619	1.13846	0.833959	5.28814	5.15157	-1.54541	0.50917	3.56642	5.78561	1.4831	0.561357	5.28814	3.56642	-1.19093	0.773042	5.15157	5.78561
hemB	423609	1.98168	6.21714e-12	270.785	151.546	1.90954	8.69113e-10	237.267	130.319	1.14332	0.13169	270.785	237.267	1.10195	0.416124	151.546	130.319
yaiU	425096	-1.86844	0.00982585	24.4838	50.7356	-1.59425	0.0605384	24.9118	41.6538	-1.01708	0.952556	24.4838	24.9118	1.15296	0.495238	50.7356	41.6538
yaiV	428118	-4.41261	0.0210074	2.43044	11.8942	-1.86554	0.275983	4.43627	8.54994	-1.81989	0.448827	2.43044	4.43627	1.31246	0.541554	11.8942	8.54994
ampH	428786	-1.41564	0.14633	28.3028	44.4364	-1.10375	0.682195	31.3097	36.2586	-1.10531	0.699428	28.3028	31.3097	1.16085	0.504395	44.4364	36.2586
sbmA	430290	-1.04249	0.752585	107.021	123.735	-1.19185	0.19921	93.9363	117.466	1.14107	0.350243	107.021	93.9363	-1.00139	0.991422	123.735	117.466
yaiW	431525	1.00646	0.967358	77.1169	84.9784	-1.27659	0.123681	67.6203	90.5145	1.1426	0.423245	77.1169	67.6203	-1.12498	0.43646	84.9784	90.5145
yaiY	432657	1.32714	0.0470327	107.434	89.7804	-1.29424	0.0644794	86.881	117.893	1.23871	0.137136	107.434	86.881	-1.38618	0.0197893	89.7804	117.893
yaiZ	433233	1.58957	1.87503e-08	351.768	245.432	1.63783	1.90009e-06	227.16	145.519	1.55133	1.96449e-07	351.768	227.16	1.59848	5.47471e-06	245.432	145.519
ddl (CP002614 433473..434668)	433474	1.43787	0.00247122	157.768	121.689	1.27416	0.0544954	135.155	111.274	1.16946	0.181197	157.768	135.155	1.03635	0.785553	121.689	111.274
STMUK_0387	434646	-2.6242	0.00382669	11.1792	32.5357	-1.67495	0.0942675	15.8457	27.8455	-1.42193	0.365653	11.1792	15.8457	1.10618	0.695679	32.5357	27.8455
STMUK_0388	435528	1.41701	0.380176	14.2932	11.1869	1.22934	0.584812	14.8049	12.5934	-1.02737	0.941939	14.2932	14.8049	-1.1913	0.670866	11.1869	12.5934
yaiB	437030	-8.57142	0	179.457	1705.95	-14.9605	0	284.081	4459.08	-1.57995	1.31132e-06	179.457	284.081	-2.75833	0	1705.95	4459.08
psiF	437648	-14.0652	1.37668e-14	39.5276	616.596	-3.99247	5.9952e-15	218.943	917.253	-5.53272	0	39.5276	218.943	-1.56986	8.88178e-16	616.596	917.253
adrA	438060	-1.81257	0.0174919	23.2104	46.6585	-1.87339	0.00441095	29.5047	57.9767	-1.27199	0.385025	23.2104	29.5047	-1.31296	0.166762	46.6585	57.9767
proC	439187	1.83476	2.43764e-08	217.399	131.411	1.82902	2.76203e-07	186.952	107.201	1.16481	0.125686	217.399	186.952	1.16157	0.248866	131.411	107.201
yaiI	440136	2.1353	0.00122728	50.637	26.3005	1.91877	0.00895795	42.546	23.2713	1.19141	0.398943	50.637	42.546	1.07102	0.80943	26.3005	23.2713
aroL	440776	1.36731	0.0615767	79.0708	64.1363	1.68201	0.00256883	83.102	51.802	-1.04935	0.759153	79.0708	83.102	1.17237	0.393679	64.1363	51.802
yaiA	441348	-1.99646	2.17604e-14	170.971	378.561	1.01442	0.847117	347.794	359.748	-2.03074	1.04361e-14	170.971	347.794	-1.00266	0.971283	378.561	359.748
aroM	441790	-3.68273	1.77636e-15	57.319	234.111	-2.74164	2.77556e-15	82.5015	237.199	-1.4352	0.0346477	57.319	82.5015	-1.06934	0.467467	234.111	237.199
yaiE	442538	-1.22419	0.116254	104.338	141.659	-1.72504	1.66318e-05	92.6943	167.795	1.12654	0.403481	104.338	92.6943	-1.25018	0.0507065	141.659	167.795
rdgC	442860	1.08003	0.587903	97.7189	100.345	1.00916	0.954858	73.7524	76.7124	1.32594	0.0664139	97.7189	73.7524	1.23904	0.156137	100.345	76.7124
yajF	443897	1.16532	0.547476	31.6401	30.1125	1.0151	0.951893	31.1247	32.1969	1.0203	0.936519	31.6401	31.1247	-1.12724	0.637375	30.1125	32.1969
araJ	444827	1.82411	0.0866439	20.8526	12.6784	1.08849	0.824002	13.6566	13.1621	1.52947	0.218539	20.8526	13.6566	-1.10014	0.808865	12.6784	13.1621
sbcC	446172	1.34195	0.3844	19.1887	15.8585	1.17867	0.635624	17.1775	15.2365	1.11867	0.735712	19.1887	17.1775	-1.01366	0.969824	15.8585	15.2365
sbcD	449309	1.4569	0.156051	32.488	24.7314	1.06812	0.809534	26.293	25.8967	1.23634	0.417537	32.488	26.293	-1.1032	0.727416	24.7314	25.8967
phoB	450726	-1.48509	0.000346427	129.825	213.828	-1.29175	0.0288189	123.324	167.2	1.05462	0.672227	129.825	123.324	1.21238	0.0613433	213.828	167.2
phoR	451485	-1.21342	0.312354	47.3942	63.7811	-1.05605	0.791687	43.5318	48.2429	1.09038	0.679969	47.3942	43.5318	1.2519	0.237098	63.7811	48.2429
brnQ	453189	-1.55132	0.00690976	58.8788	101.301	-1.55434	0.0021756	75.1444	122.584	-1.27508	0.161649	58.8788	75.1444	-1.27785	0.0682794	101.301	122.584
proY	454583	-1.02716	0.897478	43.4056	49.4469	1.11342	0.60798	45.8178	43.1254	-1.05227	0.809918	43.4056	45.8178	1.08695	0.68892	49.4469	43.1254
malZ	456115	1.42457	0.405793	12.4771	9.71371	-1.44506	0.421166	7.65525	11.6235	1.62229	0.286945	12.4771	7.65525	-1.2686	0.584968	9.71371	11.6235
STMUK_0408	458004	-2.32663	2.08722e-14	1256.24	3241.56	-1.62766	5.55112e-15	2022.01	3452.89	-1.60679	0	1256.24	2022.01	-1.12404	1.76784e-06	3241.56	3452.89
yajB	458816	-1.4127	0.00920814	92.1469	144.373	1.28884	0.0610609	117.587	95.7466	-1.27351	0.0815439	92.1469	117.587	1.42989	0.00620681	144.373	95.7466
queA	459491	1.56424	0.0455699	47.3408	33.565	1.4607	0.113959	39.9978	28.7245	1.18575	0.42702	47.3408	39.9978	1.10783	0.686823	33.565	28.7245
tgt	460752	1.70188	9.5814e-08	249.125	162.346	1.70024	1.76926e-06	201.312	124.202	1.2394	0.0232297	249.125	201.312	1.238	0.0722818	162.346	124.202
yajC	461902	1.66976	1.73639e-13	506.004	336.09	1.62032	8.77343e-12	484.504	313.759	1.04616	0.477599	506.004	484.504	1.01512	0.848541	336.09	313.759
secD	462262	1.80824	5.97843e-09	246.37	151.107	2.27303	2.86438e-13	229.104	105.7	1.07756	0.415552	246.37	229.104	1.35476	0.0159284	151.107	105.7
secF	464120	1.76863	1.55431e-15	490.419	307.527	1.87185	2.88658e-15	453.558	254.161	1.08314	0.219988	490.419	453.558	1.14655	0.106124	307.527	254.161
STMUK_0415	465239	-1.30089	0.222208	36.25	52.3	-1.29782	0.215027	38.1817	52.0358	-1.05316	0.823293	36.25	38.1817	-1.04904	0.807143	52.3	52.0358
STMUK_0416	465630	-1.61412	0.107868	17.2445	30.8703	-1.40865	0.241047	19.0941	28.172	-1.10232	0.769382	17.2445	19.0941	1.03823	0.885611	30.8703	28.172
yajD	466492	1.39458	0.00259074	183.482	145.917	1.25749	0.0404248	170.471	142.225	1.07808	0.479502	183.482	170.471	-1.02912	0.807782	145.917	142.225
STMUK_0418	467087	1.04277	0.588143	324.258	344.871	-1.12269	0.276277	159.751	188.132	2.03364	6.21725e-14	324.258	159.751	1.73707	5.4414e-10	344.871	188.132
tsx	467468	2.48844	3.21965e-15	445.489	198.548	2.19988	0	439.004	209.345	1.01654	0.80722	445.489	439.004	-1.11287	0.281203	198.548	209.345
yajI	468631	1.68743	0.120042	21.7598	14.3015	1.62377	0.0830662	30.9874	19.9987	-1.42267	0.205188	21.7598	30.9874	-1.47717	0.259325	14.3015	19.9987
nrdR	469322	-1.68707	2.22045e-15	339.404	635.046	-2.26275	4.44089e-15	251.48	597.014	1.35211	0.000271859	339.404	251.48	1.0079	0.890336	635.046	597.014
ribD	469775	-2.06806	1.77636e-15	167.863	385.01	-3.28793	0	107.299	370.098	1.56726	0.000245079	167.863	107.299	-1.01444	0.844004	385.01	370.098
ribH	470967	-2.47186	8.88178e-16	419.372	1149.68	-3.57755	0	357.944	1343.62	1.17351	0.0259806	419.372	357.944	-1.23331	1.85643e-07	1149.68	1343.62
nusB	471458	-2.45924	1.82077e-14	586.288	1599.06	-3.12018	0	518.152	1696.12	1.13341	0.0376272	586.288	518.152	-1.11936	0.00123376	1599.06	1696.12
thiL	471956	-1.25753	0.057171	117.76	164.237	-1.31043	0.0479589	89.9513	123.696	1.31117	0.0522671	117.76	89.9513	1.25825	0.0527221	164.237	123.696
pgpA	472911	1.02952	0.854479	76.6372	82.5582	1.05626	0.77163	55.0372	54.7026	1.39428	0.0587159	76.6372	55.0372	1.43024	0.038454	82.5582	54.7026
yajO	473530	1.20104	0.120343	149.329	137.893	-1.41043	0.00998722	91.2456	134.995	1.63935	0.000170354	149.329	91.2456	-1.03332	0.786861	137.893	134.995
dxs	474561	1.97452	5.58706e-11	248.303	139.469	1.59424	7.43094e-05	173.411	114.116	1.43433	0.000246663	248.303	173.411	1.15807	0.244177	139.469	114.116
ispA	476447	2.11466	7.05238e-11	210.251	110.269	1.70198	0.000154447	125.874	77.5399	1.67393	3.76794e-06	210.251	125.874	1.34747	0.0428185	110.269	77.5399
xseB	477347	2.26421	2.55351e-15	365.559	179.058	1.76444	1.65829e-07	215.224	127.958	1.70154	3.79352e-10	365.559	215.224	1.32594	0.0142357	179.058	127.958
thiI	477799	1.42641	0.00236362	165.756	128.878	1.98755	4.82506e-07	144.75	76.4391	1.14684	0.227961	165.756	144.75	1.59734	0.00100623	128.878	76.4391
phnV	479291	2.0535	0.0472393	20.7708	11.2179	1.39766	0.447503	11.5816	8.65546	1.79767	0.104777	20.7708	11.5816	1.22911	0.64675	11.2179	8.65546
phnU	480091	1.3962	0.611652	5.17925	4.1141	-1.36806	0.705714	2.38729	3.3902	2.18268	0.304975	5.17925	2.38729	1.13243	0.8648	4.1141	3.3902
phnT	480954	2.14394	0.186307	8.39307	4.34172	1.12455	0.868905	4.00271	3.69263	2.11552	0.206773	8.39307	4.00271	1.09892	0.893866	4.34172	3.69263
phnS	482069	1.59372	0.28942	12.3657	8.60525	1.81151	0.307417	7.55117	4.34509	1.63038	0.28461	12.3657	7.55117	1.86339	0.27758	8.60525	4.34509
phnR	483280	3.16209	0.0244818	13.1819	4.62338	2.40172	0.124558	9.13943	4.0299	1.43443	0.399082	13.1819	9.13943	1.0951	0.894027	4.62338	4.0299
phnW	484139	-2.50708	0.151318	3.09001	8.59176	-12.1606	0.00340732	0.931562	11.481	3.46989	0.268134	3.09001	0.931562	-1.39997	0.455613	8.59176	11.481
phnX	485249	1.02952	0.969372	3.35903	3.61855	-2.49612	0.263961	1.89856	4.94483	1.74968	0.533719	3.35903	1.89856	-1.46311	0.583038	3.61855	4.94483
thiJ	486158	1.11831	0.624307	38.4886	38.1704	-1.21606	0.421935	29.2906	37.4496	1.31577	0.261289	38.4886	29.2906	-1.03307	0.887662	38.1704	37.4496
apbA	486711	-1.01014	0.94354	93.2478	104.466	-1.3818	0.0353176	69.4703	100.72	1.34415	0.0609712	93.2478	69.4703	-1.01734	0.902118	104.466	100.72
yajQ	487730	-1.76616	8.43769e-15	273.959	536.624	-1.4944	1.12891e-08	320.016	501.744	-1.16598	0.0618299	273.959	320.016	1.01351	0.829033	536.624	501.744
yajR	488286	-1.06461	0.755966	45.4905	53.7114	1.09175	0.67132	46.4462	44.6808	-1.0189	0.928442	45.4905	46.4462	1.13913	0.519582	53.7114	44.6808
STMUK_0443	489878	-3.93388	0.00895559	3.83781	16.744	-5.84383	0.00219725	2.72422	16.5208	1.41781	0.659326	3.83781	2.72422	-1.04088	0.908181	16.744	16.5208
STMUK_0444	490187	-3.41221	0.00178357	7.23565	27.3822	-2.63479	0.0436787	5.34487	14.9271	1.34319	0.60295	7.23565	5.34487	1.7422	0.0791214	27.3822	14.9271
STMUK_0445	491920	-5.97264	7.18162e-07	6.82931	45.2373	-4.46715	0.000935845	4.86243	22.935	1.39801	0.56999	6.82931	4.86243	1.87286	0.0123065	45.2373	22.935
cyoE	493285	-2.90984	1.49387e-11	47.5865	153.571	-1.18824	0.252518	77.3731	96.5136	-1.6217	0.0080476	47.5865	77.3731	1.50853	0.0013756	153.571	96.5136
cyoD	494187	-3.38325	1.26565e-14	45.014	168.902	-1.32264	0.0546036	79.0811	109.754	-1.75319	0.00232062	45.014	79.0811	1.4589	0.00187112	168.902	109.754
cyoC	494516	-2.97027	8.17317e-10	37.6186	123.923	1.00058	0.997065	76.0093	79.6756	-2.0171	0.000330392	37.6186	76.0093	1.47346	0.00640785	123.923	79.6756
cyoB	495120	-2.4113	2.25252e-07	44.5797	119.218	1.12227	0.427596	95.2863	89.0805	-2.13256	1.92186e-05	44.5797	95.2863	1.26804	0.0885323	119.218	89.0805
cyoA	497122	-2.15992	8.08911e-08	65.4959	156.894	1.38645	0.00528826	163.026	123.38	-2.48546	1.22064e-10	65.4959	163.026	1.20539	0.119509	156.894	123.38
ampG	498531	-1.25933	0.399493	22.8089	31.8566	-1.06185	0.841258	20.6062	23.0055	1.10472	0.743031	22.8089	20.6062	1.31424	0.31524	31.8566	23.0055
yajG	500050	-2.76627	7.14703e-10	44.6511	136.988	-2.59509	2.9939e-09	48.4084	131.691	-1.08189	0.70447	44.6511	48.4084	-1.01474	0.904708	136.988	131.691
bolA	500932	-5.07725	1.77636e-15	35.4814	199.794	-2.43533	8.88178e-16	103.671	265.003	-2.9163	8.07104e-09	35.4814	103.671	-1.39969	0.000333898	199.794	265.003
tig	501596	-1.0657	0.161632	892.162	1054.47	1.2046	9.4507e-05	917.345	798.908	-1.02636	0.57988	892.162	917.345	1.25069	1.67669e-06	1054.47	798.908
clpP	503141	1.23388	0.00152247	478.796	430.359	1.31077	2.76159e-05	522.001	417.79	-1.08829	0.180978	478.796	522.001	-1.02449	0.724884	430.359	417.79
clpX	504016	1.03069	0.562823	706.346	760.05	1.16786	0.00339423	732.177	657.668	-1.03466	0.518107	706.346	732.177	1.09506	0.0879397	760.05	657.668
lon	505473	-1.13764	0.161119	211.341	266.65	-1.34829	0.000380558	234.579	331.751	-1.10809	0.278977	211.341	234.579	-1.31317	0.000937448	266.65	331.751
hupB	508036	-1.14587	1.70882e-09	3480.45	4423.08	-1.12333	6.51089e-07	3293.86	3881.87	1.0585	0.0191496	3480.45	3293.86	1.07975	0.000474255	4423.08	3881.87
cypD	508599	-1.16116	0.0339594	357.052	459.807	1.15711	0.0317163	443.144	401.772	-1.23881	0.00255057	357.052	443.144	1.08454	0.234474	459.807	401.772
ybaV	510620	1.30704	0.311742	30.9061	26.2246	1.01923	0.943844	26.2959	27.1417	1.17529	0.542111	30.9061	26.2959	-1.09111	0.750694	26.2246	27.1417
ybaW	511098	-1.91759	0.000183541	46.8497	99.6363	-1.39111	0.0550782	55.2729	80.5867	-1.17759	0.410032	46.8497	55.2729	1.1715	0.289662	99.6363	80.5867
ybaX	511602	1.17841	0.284445	87.4765	82.328	1.23019	0.218785	74.2951	63.3236	1.17912	0.295755	87.4765	74.2951	1.23108	0.212004	82.328	63.3236
ybaE	512362	-4.10117	1.20504e-07	14.5717	66.2786	-2.75662	0.0062183	8.86025	25.6359	1.64125	0.239804	14.5717	8.86025	2.44814	5.8562e-05	66.2786	25.6359
cof	514163	6.68611	5.55112e-16	127.193	21.0981	2.93953	9.70614e-05	43.6036	15.5986	2.92304	1.43193e-10	127.193	43.6036	1.2826	0.454582	21.0981	15.5986
tnpA_6 (CP002614 515167..515726)	515168	1.07854	0.683336	57.3804	59.0039	1.21688	0.300123	58.4604	50.3725	-1.01696	0.927896	57.3804	58.4604	1.11065	0.583969	59.0039	50.3725
STMUK_0466	515742	1.07835	0.855281	11.5251	11.8533	-1.01934	0.967633	8.46757	9.05889	1.36294	0.491901	11.5251	8.46757	1.24338	0.619998	11.8533	9.05889
ybaO	516910	1.24664	0.232805	61.9673	55.1284	1.28898	0.23088	48.0634	39.1324	1.29163	0.181761	61.9673	48.0634	1.33597	0.163289	55.1284	39.1324
mdlA	517409	1.06025	0.831293	25.9295	27.1232	-1.09176	0.770247	20.1968	23.1595	1.28529	0.395927	25.9295	20.1968	1.10984	0.712242	27.1232	23.1595
mdlB	519174	1.1848	0.648844	14.8796	13.9284	-1.4998	0.334299	8.96652	14.0963	1.6566	0.227488	14.8796	8.96652	-1.0726	0.853094	13.9284	14.0963
glnK	521168	-2.42832	0.111996	4.12281	11.1033	2.32993	0.36345	3.36782	1.48427	1.21479	0.790481	4.12281	3.36782	6.8599	0.00838162	11.1033	1.48427
amtB	521538	-1.17058	0.690271	11.3092	14.682	1.31573	0.61852	7.20436	5.70457	1.58104	0.332509	11.3092	7.20436	2.42166	0.0614512	14.682	5.70457
tesB	522924	-1.43006	0.0372086	54.7222	86.7906	-1.38798	0.0833899	45.6237	66.4963	1.20095	0.360112	54.7222	45.6237	1.23729	0.189774	86.7906	66.4963
ybaY	523999	-2.12702	1.55431e-15	164.858	388.898	1.38617	9.65687e-09	690.385	522.527	-4.18018	1.44329e-15	164.858	690.385	-1.41775	1.86564e-07	388.898	522.527
ybaZ	524601	1.99906	0.00684897	41.0411	22.7691	1.67076	0.0646259	31.9417	20.0418	1.28757	0.282898	41.0411	31.9417	1.07518	0.812963	22.7691	20.0418
ylaB	525221	1.06981	0.784202	32.3394	33.5258	1.07123	0.775322	33.8747	33.2366	-1.04816	0.848302	32.3394	33.8747	-1.04361	0.861729	33.5258	33.2366
rpmE2	526996	-1.34631	0.206264	29.9424	44.7079	-1.74117	0.0328203	21.8897	40.0962	1.36913	0.261385	29.9424	21.8897	1.05776	0.7963	44.7079	40.0962
rpmJ (CP002614 527261..527502)	527262	-1.77491	4.14651e-05	74.8915	147.422	-1.69035	0.000196487	75.5208	133.834	-1.00595	0.970962	74.8915	75.5208	1.04383	0.719452	147.422	133.834
ylaC	527458	1.90992	4.32898e-08	188.334	109.363	3.66952	2.44249e-15	273.302	78.1687	-1.44883	8.25866e-05	188.334	273.302	1.32611	0.0552954	109.363	78.1687
maa	528045	-6.12982	0	38.7089	263.156	-3.09525	0	63.8055	207.229	-1.64587	0.0134964	38.7089	63.8055	1.20318	0.0458173	263.156	207.229
hha	528775	-8.47058	0	103.23	969.779	-3.01336	1.44329e-15	236.53	747.745	-2.28824	5.40457e-13	103.23	236.53	1.22899	2.11789e-05	969.779	747.745
ybaJ	529021	-5.6245	2.04281e-14	95.9994	598.834	-2.64068	0	207.684	575.462	-2.16063	1.61263e-10	95.9994	207.684	-1.01416	0.809894	598.834	575.462
acrB	529891	-1.20175	0.0433525	210.893	281.08	-1.15088	0.077577	281.373	339.789	-1.33205	0.00158577	210.893	281.373	-1.27589	0.00254919	281.08	339.789
acrA	533063	-1.40484	1.45361e-05	264.47	412.056	-1.44151	5.43372e-07	302.109	456.937	-1.14061	0.117947	264.47	302.109	-1.17021	0.0209041	412.056	456.937
acrR	534398	-1.16949	0.239629	99.6838	129.293	-1.29371	0.0640172	87.494	118.702	1.14178	0.365069	99.6838	87.494	1.03187	0.805158	129.293	118.702
aefA	535170	1.12901	0.448639	78.5851	77.1966	1.47312	0.0201216	83.105	59.1358	-1.05471	0.734953	78.5851	83.105	1.23584	0.218872	77.1966	59.1358
STMUK_0486	538574	-1.00727	0.969982	51.1488	57.1394	-1.00898	0.964892	46.0116	48.654	1.11446	0.593654	51.1488	46.0116	1.11296	0.582935	57.1394	48.654
ybaM	539579	-1.42681	0.107012	33.2042	52.5429	-1.54477	0.0492839	31.9588	51.7525	1.04202	0.868129	33.2042	31.9588	-1.03908	0.845057	52.5429	51.7525
priC	539760	1.02588	0.929597	23.0157	24.8818	-1.36331	0.291247	19.1182	27.3513	1.20677	0.542602	23.0157	19.1182	-1.16338	0.585676	24.8818	27.3513
ybaN	540356	1.07125	0.808761	24.2962	25.1536	-1.44407	0.235703	16.7451	25.4134	1.45112	0.23829	24.2962	16.7451	-1.06472	0.823892	25.1536	25.4134
apt	540886	1.1134	0.384848	131.009	130.498	1.11908	0.419769	103.528	97.0112	1.26749	0.0707734	131.009	103.528	1.27453	0.0691008	130.498	97.0112
dnaX	541551	2.6492	6.72092e-11	140.592	58.8575	1.7671	0.00139411	79.9025	47.3913	1.76324	4.06018e-05	140.592	79.9025	1.17572	0.405832	58.8575	47.3913
ybaB	543525	1.72436	3.88578e-15	513.861	330.499	1.56716	3.5392e-09	411.293	275.359	1.25136	0.000680091	513.861	411.293	1.13732	0.114291	330.499	275.359
recR	543854	2.30078	1.13939e-08	136.228	65.6666	2.09818	9.20679e-06	99.4363	49.7069	1.37215	0.0159953	136.228	99.4363	1.25197	0.230144	65.6666	49.7069
htpG	544546	-1.06146	0.715339	69.1128	81.3613	-1.60845	0.00074662	77.2251	130.221	-1.11513	0.51038	69.1128	77.2251	-1.68929	0.000194692	81.3613	130.221
adk	546685	1.65765	1.48659e-12	478.527	320.159	2.13609	0	487.646	239.46	-1.01721	0.790809	478.527	487.646	1.26688	0.00542133	320.159	239.46
hemH	547558	-1.10268	0.708454	26.5802	32.5059	-1.04005	0.878376	28.4405	30.9992	-1.06758	0.808481	26.5802	28.4405	-1.00618	0.980434	32.5059	30.9992
aes	548517	1.57045	0.297354	12.6626	8.94239	3.18588	0.0150243	15.3136	5.07974	-1.21326	0.610276	12.6626	15.3136	1.67645	0.345192	8.94239	5.07974
gsk	549641	1.56507	0.00345927	101.016	71.5832	1.97956	6.21857e-05	92.5293	49.0601	1.09315	0.535817	101.016	92.5293	1.38291	0.0781108	71.5832	49.0601
ybaL	550994	-2.03979	0.0046583	21.785	49.2831	-1.90997	0.0105264	22.2346	44.5782	-1.02011	0.947347	21.785	22.2346	1.04756	0.82225	49.2831	44.5782
fsr	552885	1.01276	0.970664	16.0988	17.6295	2.06637	0.0306223	24.4296	12.3667	-1.51058	0.195364	16.0988	24.4296	1.34283	0.42378	17.6295	12.3667
ushA	554278	1.23597	0.165376	90.312	81.0386	1.30559	0.0666725	102.691	82.5447	-1.13479	0.380371	90.312	102.691	-1.07467	0.645683	81.0386	82.5447
ybaK	556047	1.01001	0.949837	76.2798	83.7606	-1.05585	0.738356	70.2319	77.7581	1.08895	0.606203	76.2798	70.2319	1.02095	0.895322	83.7606	77.7581
ybaP	556728	1.84908	0.0142847	41.0629	24.629	1.51815	0.111252	34.0638	23.5573	1.20474	0.420791	41.0629	34.0638	-1.00979	0.973051	24.629	23.5573
STMUK_0504	557608	-1.89335	0.0808633	10.6727	22.4109	-1.35006	0.364177	15.1627	21.5159	-1.42344	0.375112	10.6727	15.1627	-1.01054	0.972329	22.4109	21.5159
copA	558589	-1.44771	0.00560102	89.943	144.412	-2.02224	6.51664e-07	69.3016	147.069	1.30018	0.0994624	89.943	69.3016	-1.07448	0.540406	144.412	147.069
cueR	561200	1.75751	5.8845e-09	268.103	169.183	2.07488	4.70735e-14	294.551	148.9	-1.09661	0.274358	268.103	294.551	1.07612	0.513745	169.183	148.9
ybbJ	561617	2.22949	0.000252631	59.4576	29.5772	2.02274	0.000635009	63.9808	33.1605	-1.07469	0.689134	59.4576	63.9808	-1.18474	0.503345	29.5772	33.1605
ybbK	562066	1.32297	0.089571	80.1541	67.1941	1.33019	0.0301619	126.503	99.8516	-1.57659	0.00130203	80.1541	126.503	-1.56842	0.00427251	67.1941	99.8516
ybbL	563130	-1.6301	0.152501	13.0535	23.5991	1.50442	0.146978	29.4227	20.5194	-2.25259	0.0121751	13.0535	29.4227	1.08908	0.777396	23.5991	20.5194
ybbM	563794	1.40607	0.30852	20.053	15.8171	1.52604	0.179185	23.7529	16.2899	-1.18127	0.582438	20.053	23.7529	-1.09058	0.806319	15.8171	16.2899
ybbN	564659	1.29306	0.162736	63.5417	54.4998	-1.05568	0.74819	65.2354	72.275	-1.02398	0.893041	63.5417	65.2354	-1.39803	0.061911	54.4998	72.275
ybbO	565573	1.94672	0.000521341	72.0363	41.0394	1.80229	0.00313532	64.4443	37.4585	1.11967	0.509574	72.0363	64.4443	1.03734	0.871146	41.0394	37.4585
tesA	566498	1.75134	0.00480003	63.6352	40.2978	1.63092	0.0113636	65.0999	41.8557	-1.0208	0.906991	63.6352	65.0999	-1.09652	0.676762	40.2978	41.8557
ybbA	567083	1.28275	0.450076	19.7396	17.0668	1.16031	0.628141	21.7661	19.6342	-1.09848	0.762442	19.7396	21.7661	-1.21648	0.554484	17.0668	19.6342
ybbP	567766	1.30194	0.466897	16.4319	13.9975	-1.25774	0.537799	12.3654	16.3223	1.33235	0.444201	16.4319	12.3654	-1.22997	0.570593	13.9975	16.3223
STMUK_0516	570366	-1.01387	0.967292	16.7449	18.8286	1.37673	0.382313	16.6083	12.7106	1.00739	0.983028	16.7449	16.6083	1.40686	0.343367	18.8286	12.7106
sfbA	571756	-1.61888	0.145658	13.9324	25.0146	-1.35118	0.249848	24.2041	34.3445	-1.73538	0.0969235	13.9324	24.2041	-1.44703	0.159527	25.0146	34.3445
sfbB	572623	-1.48128	0.402783	7.20148	11.8307	-1.40064	0.377956	11.1366	16.417	-1.54415	0.359287	7.20148	11.1366	-1.46913	0.313429	11.8307	16.417
sfbC	573632	-1.21933	0.59535	12.4365	16.818	-1.59608	0.216117	10.8001	18.0046	1.15663	0.726402	12.4365	10.8001	-1.13004	0.718783	16.818	18.0046
ybbB	574330	-1.10584	0.589189	52.2527	64.0851	-1.07461	0.727909	43.0893	48.6068	1.21493	0.343313	52.2527	43.0893	1.25069	0.23786	64.0851	48.6068
ybbS	575494	1.41793	0.370521	14.8329	11.6019	1.37302	0.429032	13.8996	10.6046	1.07262	0.851097	14.8329	13.8996	1.0359	0.933922	11.6019	10.6046
allA	576647	-1.44236	0.122098	28.6302	45.7988	-1.5044	0.152947	19.3259	30.576	1.48512	0.175918	28.6302	19.3259	1.42098	0.129413	45.7988	30.576
allR	577208	1.51858	0.00928135	90.5393	66.123	1.7203	0.000566927	100.965	61.5334	-1.11249	0.461266	90.5393	100.965	1.01777	0.920861	66.123	61.5334
gcl	578111	1.3061	0.635698	6.81201	5.78431	1.00754	0.992023	3.41324	3.53644	2.01478	0.281772	6.81201	3.41324	1.55385	0.508733	5.78431	3.53644
gip	579905	-1.00318	0.995145	6.99383	7.78119	-1.18962	0.779068	4.59244	5.73158	1.53298	0.473246	6.99383	4.59244	1.28923	0.642881	7.78119	5.73158
glxR	580782	1.77917	0.273774	9.14097	5.6981	1.06759	0.928637	3.64528	3.66065	2.47763	0.127877	9.14097	3.64528	1.48545	0.551938	5.6981	3.66065
STMUK_0527	581726	-1.34136	0.77544	1.56644	2.33031	1.39547	0.792744	1.39935	1.03581	1.1513	0.903021	1.56644	1.39935	2.09064	0.518318	2.33031	1.03581
ybbV	583049	1.54428	0.853566	0.424862	0.305124	1.09644	0.971545	0.287222	0.262212	1.34319	0.902421	0.424862	0.287222	1.04532	0.986303	0.305124	0.262212
allP	583210	1.81391	0.669408	1.31555	0.80435	1.25307	0.890133	0.793211	0.625395	1.63701	0.726062	1.31555	0.793211	1.19465	0.91335	0.80435	0.625395
allB	584602	2.11094	0.193643	8.39068	4.40834	2.15372	0.284238	5.47479	2.70596	1.53856	0.428611	8.39068	5.47479	1.56798	0.556587	4.40834	2.70596
ybbY	586022	-1.67196	0.535152	2.19213	4.06487	2.19288	0.377545	3.57128	1.72996	-1.62436	0.567012	2.19213	3.57128	2.26486	0.350963	4.06487	1.72996
glxK	587343	-2.38669	0.36406	1.40884	3.72916	1.49514	0.648242	2.97972	2.12404	-2.12714	0.450216	1.40884	2.97972	1.66301	0.550135	3.72916	2.12404
ylbA	588571	-1.04302	0.880283	23.8325	27.5688	1.39163	0.121007	49.3131	37.192	-2.06458	0.00297463	23.8325	49.3131	-1.42402	0.159529	27.5688	37.192
allC	589367	1.29112	0.676028	5.75758	4.94571	1.99231	0.105914	14.8443	7.80354	-2.59486	0.0443975	5.75758	14.8443	-1.66904	0.370722	4.94571	7.80354
allD	590624	1.44973	0.545844	6.03304	4.61534	1.64466	0.356825	8.33442	5.3018	-1.38973	0.53625	6.03304	8.33442	-1.21755	0.756955	4.61534	5.3018
fdrA	592004	1.07029	0.933197	2.99088	3.09922	1.21185	0.84758	2.05083	1.81951	1.43913	0.684124	2.99088	2.05083	1.59549	0.613486	3.09922	1.81951
ylbE	593678	1.2407	0.844853	1.73746	1.55311	1.26512	0.844057	1.49947	1.26623	1.14171	0.90576	1.73746	1.49947	1.20614	0.87553	1.55311	1.26623
ylbF	594949	1.2671	0.829342	1.76792	1.54742	2.07105	0.568055	1.68072	0.869476	1.06665	0.951886	1.76792	1.68072	1.7422	0.673224	1.54742	0.869476
arcC	595762	1.12664	0.885555	2.93357	2.88778	-1.14005	0.879612	2.41061	2.85623	1.21726	0.821464	2.93357	2.41061	-1.06294	0.941986	2.88778	2.85623
purK	596696	1.26205	0.404245	27.3329	24.0194	2.76579	0.00275759	27.9353	10.5996	-1.01812	0.946772	27.3329	27.9353	2.14714	0.0324326	24.0194	10.5996
purE	597760	1.64053	0.201764	16.154	10.9207	5.64344	0.00097365	17.4675	3.20457	-1.07898	0.825723	16.154	17.4675	3.19745	0.0491676	10.9207	3.20457
lpxH	598387	-1.20909	0.515017	20.4644	27.4417	1.29537	0.352481	27.9378	22.6209	-1.36248	0.286047	20.4644	27.9378	1.15117	0.619485	27.4417	22.6209
ppiB	599112	-2.1012	3.9968e-15	192.06	447.567	-1.65611	1.40998e-14	354.131	615.222	-1.84071	4.76597e-12	192.06	354.131	-1.45072	2.08194e-09	447.567	615.222
cysS	599779	1.06405	0.634759	114.659	119.508	1.14615	0.286813	124.127	113.663	-1.08125	0.546367	114.659	124.127	-1.00385	0.976652	119.508	113.663
STMUK_0545	601208	1.33921	0.410641	17.3925	14.4035	1.30026	0.443641	18.4637	14.8433	-1.06152	0.858301	17.3925	18.4637	-1.08932	0.817212	14.4035	14.8433
STMUK_0546	602029	1.57265	0.211169	18.129	12.7849	1.66996	0.146409	19.7105	12.371	-1.0859	0.799895	18.129	19.7105	-1.0278	0.945268	12.7849	12.371
ybcI	602459	1.17351	0.690892	12.6856	11.9889	1.28922	0.572164	10.6541	8.71772	1.19569	0.66628	12.6856	10.6541	1.30952	0.542884	11.9889	8.71772
ybcJ	603132	-1.00878	0.959937	62.4827	69.9057	-1.01518	0.931431	61.732	65.7246	1.0139	0.938691	62.4827	61.732	1.00739	0.965849	69.9057	65.7246
folD	603346	1.02772	0.852284	89.3206	96.3895	1.1554	0.360072	82.0349	74.5066	1.09062	0.570296	89.3206	82.0349	1.22601	0.185063	96.3895	74.5066
fimA	604759	11.3088	9.32587e-15	543.86	53.3365	16.6092	1.5099e-14	590.63	37.2765	-1.08419	0.173598	543.86	590.63	1.35544	0.151443	53.3365	37.2765
fimI	605392	13.374	0	109.194	9.05507	15.4224	0	127.615	8.66249	-1.16677	0.236274	109.194	127.615	-1.01226	0.97955	9.05507	8.66249
fimC	605969	11.869	1.944e-13	63.5891	5.94185	16.235	0	84.1554	5.39964	-1.32147	0.0924389	63.5891	84.1554	1.02698	0.96431	5.94185	5.39964
fimD	606692	7.38965	3.60707e-07	35.9136	5.39001	9.73896	2.02838e-09	45.194	4.87213	-1.25608	0.306885	35.9136	45.194	1.04532	0.943571	5.39001	4.87213
fimH	609319	3.72353	0.000400529	27.4064	8.16304	6.34606	4.79279e-07	38.0523	6.30089	-1.389	0.187823	27.4064	38.0523	1.23538	0.688856	8.16304	6.30089
fimF	610336	3.41212	0.000585055	28.2646	9.187	4.89743	9.64126e-05	26.7675	5.71443	1.06001	0.828927	28.2646	26.7675	1.51571	0.4299	9.187	5.71443
fimZ	610900	3.04784	0.000280854	35.9403	13.0781	4.61659	3.24124e-07	47.852	10.8578	-1.33095	0.193926	35.9403	47.852	1.13701	0.754164	13.0781	10.8578
fimY	612136	1.70683	0.182794	15.3941	10.0027	1.15874	0.75385	9.29195	8.36974	1.66815	0.212876	15.3941	9.29195	1.12847	0.796034	10.0027	8.36974
STMUK_0558	612877	2.79114	0.0273921	14.8874	5.91549	2.52436	0.0966741	9.89939	4.06682	1.506	0.315264	14.8874	9.89939	1.36135	0.629094	5.91549	4.06682
fimW	613350	4.60907	0.000693987	20.9901	5.05075	10.2188	1.46915e-05	23.26	2.40392	-1.10666	0.736473	20.9901	23.26	2.00701	0.362106	5.05075	2.40392
argU	614211	1.09008	0.843355	10.4018	10.5829	2.06131	0.345002	4.68799	2.40737	2.22912	0.138561	10.4018	4.68799	4.22309	0.0264012	10.5829	2.40737
STMUK_0561	614237	-1.70233	0.0737951	16.8744	31.8586	1.02045	0.964374	9.34961	9.66281	1.80044	0.143039	16.8744	9.34961	3.13596	0.000901064	31.8586	9.66281
STMUK_0562	614842	1.05592	0.922101	6.30412	6.62139	1.98544	0.280251	6.71234	3.50163	-1.05569	0.922195	6.30412	6.71234	1.77987	0.372135	6.62139	3.50163
STMUK_0563	615447	-2.77965	0.127772	2.69588	8.31085	-1.75568	0.35479	3.98432	7.30131	-1.47062	0.622217	2.69588	3.98432	1.07247	0.890094	8.31085	7.30131
yfdH	617080	-2.18053	0.297666	2.39873	5.80093	1.3348	0.645145	5.60949	4.35062	-2.31622	0.262301	2.39873	5.60949	1.24984	0.723566	5.80093	4.35062
rfbI (CP002614 618002..618465)	618003	-1.67554	0.380491	4.34344	8.0713	1.43795	0.496853	7.92806	5.83038	-1.84682	0.297369	4.34344	7.92806	1.3195	0.607851	8.0713	5.83038
STMUK_0566	619233	-1.64217	0.104554	16.2518	29.5988	1.35172	0.249891	32.249	25.0031	-1.9792	0.0222408	16.2518	32.249	1.12112	0.673592	29.5988	25.0031
STMUK_0567	619671	-1.78077	0.322366	4.30931	8.51079	-1.05744	0.914379	6.91896	7.64628	-1.59288	0.444517	4.30931	6.91896	1.05839	0.909352	8.51079	7.64628
STMUK_0568	619901	-1.23035	0.779187	3.15866	4.31008	-1.39717	0.570968	4.64442	6.82299	-1.50501	0.573696	3.15866	4.64442	-1.67996	0.396482	4.31008	6.82299
STMUK_0569	620971	-3.15275	0.00723536	6.31086	22.0664	-3.1209	0.00754494	6.39954	20.856	-1.00842	0.988077	6.31086	6.39954	1.00236	0.993841	22.0664	20.856
STMUK_0570	622453	-8.25629	0.0639845	0.59674	5.46417	-3.34416	0.281057	0.907689	3.17649	-1.489	0.809987	0.59674	0.907689	1.64717	0.473701	5.46417	3.17649
STMUK_0571	622702	1.10485	0.897235	3.34662	3.35937	1.55014	0.564699	4.0878	2.74608	-1.23331	0.776353	3.34662	4.0878	1.15346	0.86011	3.35937	2.74608
STMUK_0572	623341	1.34802	0.107519	63.8686	52.5467	2.00311	0.000586834	66.3243	34.7245	-1.0363	0.838827	63.8686	66.3243	1.43301	0.0970189	52.5467	34.7245
pheP	624842	1.71136	0.0627024	29.7953	19.3091	2.07813	0.0120879	32.4647	16.3755	-1.08959	0.735087	29.7953	32.4647	1.11217	0.751458	19.3091	16.3755
ybdG	626278	-1.70752	0.0258494	25.8836	49.0168	1.04858	0.773035	72.0856	72.1271	-2.78177	3.18548e-06	25.8836	72.0856	-1.55198	0.0173554	49.0168	72.1271
apeE	627836	-1.76324	0.0679197	15.2452	29.8126	-1.42217	0.179471	23.4846	35.0811	-1.54124	0.184962	15.2452	23.4846	-1.24398	0.381609	29.8126	35.0811
STMUK_0576	629973	1.10163	0.773306	17.6408	17.7597	-1.01628	0.965018	13.9615	14.8673	1.26643	0.508541	17.6408	13.9615	1.13243	0.723009	17.7597	14.8673
STMUK_0577	632830	1.10522	0.896446	3.37636	3.38809	1.17206	0.845756	3.04859	2.78313	1.10488	0.898897	3.37636	3.04859	1.15346	0.86011	3.38809	2.78313
STMUK_0578	633883	1.2479	0.840051	1.75788	1.5623	-1.18566	0.898002	1.02498	1.26121	1.8133	0.628205	1.75788	1.02498	1.20614	0.87553	1.5623	1.26121
STMUK_0579	634959	-1.46424	0.570824	3.52717	5.72787	-2.32156	0.27568	2.18875	5.31219	1.60266	0.580056	3.52717	2.18875	1.00799	0.989477	5.72787	5.31219
STMUK_0580	635816	-1.44747	0.610847	3.03796	4.87693	-1.68008	0.560399	1.87256	3.30871	1.59061	0.613502	3.03796	1.87256	1.37385	0.652947	4.87693	3.30871
STMUK_0581	636574	-2.33119	0.487234	0.880479	2.27641	-3.83058	0.358056	0.535711	1.95625	1.8133	0.732035	0.880479	0.535711	1.0951	0.924955	2.27641	1.95625
STMUK_0582	637022	-1.5919	0.496527	3.29075	5.80985	1.07033	0.921994	4.07855	3.97727	-1.23331	0.776353	3.29075	4.07855	1.36887	0.626589	5.80985	3.97727
nfnB	637671	1.69806	2.3404e-10	354.128	231.292	1.41288	2.48501e-05	336.183	249.626	1.0552	0.480295	354.128	336.183	-1.13909	0.154371	231.292	249.626
ybdF	638421	1.39464	0.115956	49.9537	39.7247	1.22756	0.298536	54.1342	46.2448	-1.08236	0.686577	49.9537	54.1342	-1.2307	0.338176	39.7247	46.2448
STMUK_0585	638789	1.66186	0.0261414	46.8843	31.2887	1.23526	0.337821	43.5065	36.9201	1.08133	0.710214	46.8843	43.5065	-1.24654	0.36536	31.2887	36.9201
STMUK_0586	639659	2.04301	0.000977947	58.01	31.491	2.9252	6.69767e-07	71.2823	25.5879	-1.22795	0.244829	58.01	71.2823	1.16623	0.562804	31.491	25.5879
ybdJ	640006	1.19001	0.423362	43.7928	40.8137	1.98937	0.00380489	47.7681	25.205	-1.08807	0.686494	43.7928	47.7681	1.5363	0.0863407	40.8137	25.205
ybdK	640321	-6.03892	4.60857e-08	8.16613	54.6927	-3.43971	1.20889e-05	13.927	50.3606	-1.71572	0.215811	8.16613	13.927	1.02948	0.881774	54.6927	50.3606
entD	641451	1.36106	0.517443	9.7428	7.93892	1.20767	0.719312	7.59978	6.59112	1.28575	0.602921	9.7428	7.59978	1.13622	0.808583	7.93892	6.59112
fepA	642201	-1.38096	0.514614	6.67919	10.2296	-1.27262	0.702112	4.28455	5.72892	1.56965	0.461827	6.67919	4.28455	1.68993	0.306855	10.2296	5.72892
fes	644645	-1.7185	0.587808	1.49106	2.84183	-1.10748	0.928693	1.3957	1.6281	1.07935	0.948181	1.49106	1.3957	1.66021	0.600739	2.84183	1.6281
ybdZ	645890	1.71586	0.761151	0.788014	0.509338	4.02028	0.464579	1.11872	0.291803	-1.36491	0.831662	0.788014	1.11872	1.7422	0.80763	0.509338	0.291803
entF	646105	-1.54603	0.66761	1.51394	2.59585	-1.62865	0.640746	1.38169	2.34757	1.07935	0.948181	1.51394	1.38169	1.04532	0.960475	2.59585	2.34757
fepE	650239	-3.26813	6.14389e-11	34.6684	125.657	-1.83904	0.000947618	42.5742	82.1737	-1.22505	0.374032	34.6684	42.5742	1.44961	0.00825825	125.657	82.1737
fepC	651428	1.1315	0.753022	13.0884	12.8289	-1.54001	0.394365	6.03807	9.82854	2.16341	0.106599	13.0884	6.03807	1.23814	0.613009	12.8289	9.82854
fepG	652219	1.27047	0.788742	2.6752	2.33532	-1.25406	0.827155	1.59026	2.13498	1.69997	0.590505	2.6752	1.59026	1.04532	0.962921	2.33532	2.13498
fepD	653208	-1.09666	0.935364	1.40662	1.71082	2.03624	0.624248	1.33436	0.630089	1.08488	0.946656	1.40662	1.33436	2.3893	0.530528	1.71082	0.630089
ybdA	654326	2.26494	0.413621	2.87822	1.40936	-1.02605	0.986648	0.795999	0.830499	3.65178	0.271844	2.87822	0.795999	1.5099	0.76218	1.40936	0.830499
fepB	655633	1.09563	0.879019	5.51744	5.58505	-1.01338	0.985402	3.56921	3.83084	1.53907	0.521553	5.51744	3.56921	1.38505	0.621321	5.58505	3.83084
entC	656898	1.10485	0.89541	3.46726	3.48047	1.25307	0.810905	2.35731	2.00614	1.46911	0.64422	3.46726	2.35731	1.64264	0.570017	3.48047	2.00614
entE	658083	-1.16384	0.836878	3.26158	4.20995	-1.23126	0.823229	1.96657	2.58419	1.66219	0.566535	3.26158	1.96657	1.54862	0.575667	4.20995	2.58419
entB	659707	-1.54073	0.459719	4.56571	7.80169	1.33712	0.661691	5.00239	3.93523	-1.07898	0.906309	4.56571	5.00239	1.88667	0.294401	7.80169	3.93523
entA	660564	-1.03502	0.962008	3.5827	4.11258	-1.04234	0.959586	2.79924	3.04484	1.29521	0.744771	3.5827	2.79924	1.27398	0.747586	4.11258	3.04484
ybdB	661322	-1.19548	0.829561	2.54311	3.3718	1.06598	0.932154	3.47153	3.44089	-1.38973	0.68972	2.54311	3.47153	-1.07623	0.923809	3.3718	3.44089
cstA	661917	1.22145	0.462279	28.2827	25.6804	3.51922	5.23246e-09	79.3847	23.6932	-2.80199	8.99322e-07	28.2827	79.3847	1.02846	0.921602	25.6804	23.6932
ybdD	664086	-1.35861	0.0840172	52.4685	79.0584	-1.19573	0.263442	68.6031	86.0569	-1.30584	0.144587	52.4685	68.6031	-1.14899	0.373553	79.0584	86.0569
ybdH	664319	-2.3416	7.15425e-05	28.4146	73.7919	-2.92632	6.28641e-06	21.0531	64.5881	1.35114	0.293586	28.4146	21.0531	1.08238	0.642163	73.7919	64.5881
ybdL	665534	-4.58059	1.33227e-15	37.5969	190.997	-7.61783	0	26.0367	207.984	1.4474	0.144604	37.5969	26.0367	-1.14903	0.166445	190.997	207.984
ybdM	666695	-3.2331	2.94899e-09	29.1989	104.698	-3.06516	5.83928e-09	31.5264	101.318	-1.07795	0.770126	29.1989	31.5264	-1.02106	0.881231	104.698	101.318
ybdN	667285	-3.00927	0.000159491	13.8107	46.0924	-2.72118	0.0016104	12.1349	34.7327	1.13951	0.739468	13.8107	12.1349	1.25783	0.305359	46.0924	34.7327
ybdO	668686	-1.87809	0.000145254	52.0297	108.373	-1.95928	0.000223617	42.3409	87.1455	1.2302	0.315731	52.0297	42.3409	1.17928	0.250745	108.373	87.1455
dsbG	669905	-1.25674	0.220804	49.0882	68.4188	-1.41359	0.0370694	58.9271	87.4253	-1.19728	0.350727	49.0882	58.9271	-1.34814	0.0644789	68.4188	87.4253
ahpC	671092	1.64143	2.77556e-15	638.966	431.727	3.27143	7.10543e-15	838.743	268.951	-1.31031	2.42687e-07	638.966	838.743	1.52107	4.71184e-08	431.727	268.951
ahpF	671897	1.56328	0.0236224	60.8072	43.1391	1.80516	0.000607526	86.3876	50.2302	-1.41856	0.0358693	60.8072	86.3876	-1.22731	0.324675	43.1391	50.2302
STMUK_0615	673794	-5.09948	0.191767	0.608476	3.4413	-4.2562	0.267227	0.617027	2.67567	1.00739	0.996783	0.608476	0.617027	1.23198	0.797	3.4413	2.67567
STMUK_0616	674347	1.86675	0.224331	9.84382	5.84832	-1.09088	0.884703	5.07676	5.8276	1.93577	0.218016	9.84382	5.07676	-1.04206	0.943872	5.84832	5.8276
STMUK_0617	676623	1.45553	0.457286	8.96212	6.82882	-1.11799	0.836636	6.20649	7.28492	1.44609	0.478241	8.96212	6.20649	-1.11854	0.833828	6.82882	7.28492
STMUK_0618	676982	1.48708	0.200022	24.0951	17.97	1.20494	0.553881	21.0271	18.2846	1.14585	0.647992	24.0951	21.0271	-1.07413	0.829683	17.97	18.2846
ybdQ	677817	-2.03469	0	569.755	1285.7	-3.04332	5.66214e-15	802.892	2563.62	-1.40671	3.83646e-10	569.755	802.892	-2.10423	1.34337e-14	1285.7	2563.62
ybdR	678468	-3.69197	0.000407345	7.9224	32.4391	-1.66096	0.0409788	24.52	42.719	-3.09108	0.0036325	7.9224	24.52	-1.39149	0.156229	32.4391	42.719
rnk	679789	-1.36035	0.00949426	117.178	176.787	-2.52159	1.77636e-15	94.5808	250.109	1.24223	0.115824	117.178	94.5808	-1.49248	4.51914e-05	176.787	250.109
rna	680434	-1.36774	1.49236e-11	763.719	1158.49	-2.50318	3.88578e-15	520.386	1366.77	1.47007	8.82894e-12	763.719	520.386	-1.24493	4.26913e-08	1158.49	1366.77
citT	681350	1.19476	0.443916	38.3494	35.5985	6.7268	1.11022e-15	158.422	24.7592	-4.12918	2.9976e-15	38.3494	158.422	1.36416	0.232497	35.5985	24.7592
citG	682851	6.17711	0.00469548	12.1024	2.1729	20.1536	1.7312e-09	38.4537	2.00735	-3.16668	0.000219403	12.1024	38.4537	1.04532	0.963772	2.1729	2.00735
citX	683719	8.87346	0.000997174	13.9568	1.7444	63.2945	0	63.3363	1.07076	-4.53484	2.07578e-08	13.9568	63.3363	1.61549	0.692295	1.7444	1.07076
citF	684274	22.5618	3.05492e-08	31.7691	1.56166	99.4836	0	135.681	1.45624	-4.26188	1.77636e-15	31.7691	135.681	1.04532	0.969379	1.56166	1.45624
citE	685813	8.07885	4.40942e-06	28.1522	3.86471	44.2961	1.9984e-15	80.5402	1.89122	-2.85435	5.39242e-07	28.1522	80.5402	1.93384	0.444188	3.86471	1.89122
citD	686718	12.011	2.67026e-07	31.0263	2.86486	57.4064	0	73.0697	1.28959	-2.35477	3.85149e-05	31.0263	73.0697	2.01597	0.492046	2.86486	1.28959
citC	687011	10.9717	0.000271698	15.9326	1.61052	26.1579	1.18443e-08	33.3526	1.34447	-2.08522	0.0136411	15.9326	33.3526	1.11998	0.923141	1.61052	1.34447
dpiB	688472	1.68768	0.0724034	29.0467	19.088	1.53796	0.200758	20.8036	14.2111	1.39781	0.240924	29.0467	20.8036	1.26982	0.493656	19.088	14.2111
dpiA	690102	1.13626	0.617855	30.8347	30.0964	-1.336	0.256849	25.5236	35.7561	1.20808	0.479362	30.8347	25.5236	-1.25434	0.360308	30.0964	35.7561
dcuC	690836	-2.79218	1.88815e-05	21.0439	65.1664	-5.2394	1.37627e-10	14.0663	77.2995	1.50037	0.235435	21.0439	14.0663	-1.25183	0.182442	65.1664	77.2995
pagP	692600	-4.00922	2.02061e-14	251.825	1119.73	-5.07939	1.88738e-15	136.81	729.12	1.8437	4.82197e-09	251.825	136.81	1.45532	3.10862e-15	1119.73	729.12
cspE	693360	1.33973	0	28738.5	23790.4	1.66108	0	24445.6	15439.8	1.17767	0	28738.5	24445.6	1.46015	0	23790.4	15439.8
ccrB	693627	1.4065	0.0467398	76.3479	60.2022	1.02922	0.884848	48.8752	49.8121	1.56454	0.0137328	76.3479	48.8752	1.14545	0.477717	60.2022	49.8121
ybeM	694101	-1.73033	0.0326996	22.508	43.1936	-3.19215	1.69864e-05	15.7705	52.7726	1.4282	0.27544	22.508	15.7705	-1.29031	0.214937	43.1936	52.7726
tatE	695018	-1.25475	5.33795e-13	1727.55	2404.04	-1.04927	0.164294	1556.12	1713.04	1.1121	0.00233654	1727.55	1556.12	1.32987	0	2404.04	1713.04
lipA	695307	4.28649	0	308.491	79.8168	3.21889	0	264.331	86.143	1.16889	0.062287	308.491	264.331	-1.13965	0.401049	79.8168	86.143
ybeF	696478	-1.49941	0.131957	21.8464	36.3291	1.88873	0.00544249	50.1112	27.9079	-2.29042	0.00088341	21.8464	50.1112	1.23505	0.400282	36.3291	27.9079
lipB	697733	1.43331	0.0467982	69.1658	53.5186	1.70479	0.00408433	72.0986	44.4082	-1.04014	0.815086	69.1658	72.0986	1.14198	0.512687	53.5186	44.4082
ybeD	698474	-1.44601	8.08118e-07	287.149	460.505	-1.52339	9.37392e-09	292.165	466.96	-1.0159	0.849465	287.149	292.165	-1.07013	0.302743	460.505	466.96
dacA	698846	1.70816	6.08656e-07	215.28	139.775	1.80939	1.71937e-06	167.012	96.8809	1.29126	0.0129006	215.28	167.012	1.36767	0.0170937	139.775	96.8809
rlpA	700197	1.24918	0.17185	79.8514	70.8943	1.1366	0.468819	64.8934	59.9525	1.23177	0.211398	79.8514	64.8934	1.12189	0.511734	70.8943	59.9525
mrdB	701353	1.06864	0.726849	54.3371	56.392	1.32702	0.151563	56.2776	44.4322	-1.03296	0.864627	54.3371	56.2776	1.20234	0.356873	56.392	44.4322
mrdA	702468	1.33494	0.185913	45.8806	38.1173	1.47625	0.100483	41.0758	29.1995	1.11986	0.597834	45.8806	41.0758	1.23662	0.386221	38.1173	29.1995
ybeA	704400	1.54286	0.000673344	144.719	104.028	1.52982	0.0034121	111.568	76.533	1.29907	0.0372285	144.719	111.568	1.28775	0.0915754	104.028	76.533
ybeB	704871	1.65193	4.62942e-06	203.026	136.306	1.63499	2.74941e-05	177.095	113.684	1.14863	0.17732	203.026	177.095	1.1366	0.312853	136.306	113.684
cobC	705517	-1.02316	0.926461	30.5623	34.6805	-1.35912	0.281788	20.3496	29.0152	1.50615	0.149315	30.5623	20.3496	1.13128	0.623684	34.6805	29.0152
cobD (CP002614 706221..707416)	706222	2.54371	1.97387e-05	64.0327	27.9182	1.60505	0.0590415	38.439	25.0823	1.672	0.0108536	64.0327	38.439	1.05327	0.850426	27.9182	25.0823
nadD	707291	1.80904	0.000117372	107.868	66.1302	1.4805	0.0291664	71.457	50.6197	1.51179	0.00632473	107.868	71.457	1.23627	0.254347	66.1302	50.6197
holA	707934	1.42256	0.0109127	117.827	91.8608	1.42767	0.0341793	80.3459	59.0827	1.46859	0.00750327	117.827	80.3459	1.47425	0.0187359	91.8608	59.0827
rlpB	708965	1.05441	0.490808	329.736	346.825	1.11468	0.204599	274.24	258.106	1.20447	0.0225959	329.736	274.24	1.27332	0.00315244	346.825	258.106
leuS	709570	1.13135	0.129395	304.575	298.574	1.21111	0.0344973	254.871	220.761	1.19696	0.033907	304.575	254.871	1.28158	0.00498141	298.574	220.761
STMUK_0654	712389	19.533	3.10862e-15	79.849	4.53372	84.3551	0	237.838	2.9484	-2.97425	0	79.849	237.838	1.44996	0.616	4.53372	2.9484
STMUK_0655	712747	26.3458	0	106.119	4.46721	109.418	0	338.33	3.2174	-3.18347	3.10862e-15	106.119	338.33	1.29128	0.725318	4.46721	3.2174
STMUK_0656	713969	12.3217	8.75111e-12	54.2344	4.88156	25.7551	0	114.733	4.68075	-2.11194	3.45307e-06	54.2344	114.733	-1.01904	0.976827	4.88156	4.68075
STMUK_0657	714990	1.88297	0.028471	31.2703	18.418	2.34055	8.12258e-05	63.2185	28.3751	-2.01715	0.00105695	31.2703	63.2185	-1.62356	0.104383	18.418	28.3751
ybeL	717011	-1.41761	1.694e-06	304.63	478.944	-1.6929	1.4295e-11	246.827	438.343	1.23654	0.0129722	304.63	246.827	1.03531	0.599772	478.944	438.343
ybeQ	717523	-1.15261	0.520743	36.3762	46.5002	-1.0636	0.792801	33.6313	37.4973	1.08511	0.73268	36.3762	33.6313	1.17565	0.459971	46.5002	37.4973
ybeR	718643	-1.55924	0.583577	2.36443	4.08878	1.68121	0.616656	2.33456	1.44005	1.05119	0.95685	2.36443	2.33456	2.71783	0.27812	4.08878	1.44005
ybeS	719347	-1.03718	0.958121	3.86733	4.44857	1.13181	0.876452	3.22375	2.9127	1.22776	0.785226	3.86733	3.22375	1.41624	0.640422	4.44857	2.9127
ybeU	720859	-1.84552	0.204067	6.19833	12.6867	-1.58696	0.406398	4.95851	8.2884	1.24916	0.710719	6.19833	4.95851	1.45383	0.397127	12.6867	8.2884
ybeV	721485	-1.19402	0.731546	6.55209	8.67655	1.30803	0.635307	6.7414	5.44426	-1.03848	0.945118	6.55209	6.7414	1.50379	0.451241	8.67655	5.44426
hscC	722979	2.27438	0.0239656	21.7766	10.6189	2.20071	0.0133531	28.04	13.3614	-1.28543	0.378344	21.7766	28.04	-1.32604	0.492821	10.6189	13.3614
STMUK_0665	724734	4.72793	1.9984e-15	117.597	27.5854	2.38239	2.45548e-05	70.1714	30.9357	1.6785	0.000513042	117.597	70.1714	-1.18303	0.521867	27.5854	30.9357
rihA	726004	4.35073	0	145.197	37.0125	3.31286	3.19426e-10	98.1745	31.0883	1.48091	0.00247894	145.197	98.1745	1.12869	0.618248	37.0125	31.0883
gltL	727056	-1.34847	0.343652	16.6164	24.8505	1.83135	0.0366361	30.799	17.6366	-1.84779	0.0404106	16.6164	30.799	1.33349	0.352364	24.8505	17.6366
gltK	727781	1.08876	0.550178	97.7612	99.5837	1.04293	0.768689	95.188	95.7876	1.02849	0.845308	97.7612	95.188	-1.0153	0.915609	99.5837	95.7876
gltJ	728455	1.2167	0.259194	69.1659	63.0466	1.45643	0.0511619	61.7723	44.4396	1.12294	0.507521	69.1659	61.7723	1.34366	0.129055	63.0466	44.4396
gltI	729355	-1.23155	0.144336	84.7876	115.808	2.91957	4.21885e-15	181.936	65.3499	-2.14021	3.1138e-09	84.7876	181.936	1.67861	0.000666067	115.808	65.3499
lnt	730618	1.45506	0.0621103	56.5329	43.0897	1.5187	0.0301294	63.113	43.5893	-1.11411	0.554911	56.5329	63.113	-1.06892	0.756798	43.0897	43.5893
ybeX	732176	1.32264	0.00758344	198.585	166.517	1.9293	2.36942e-10	246.681	134.113	-1.24033	0.0236188	198.585	246.681	1.17617	0.161033	166.517	134.113
ybeY	733212	-1.07823	0.526551	129.717	155.119	1.15509	0.265798	121.77	110.599	1.06762	0.603958	129.717	121.77	1.32942	0.0213643	155.119	110.599
phoL	733682	1.20031	0.120136	150.444	139.007	1.38533	0.0153003	123.844	93.7522	1.21665	0.105421	150.444	123.844	1.40475	0.0103522	139.007	93.7522
miaB	734933	-1.6162	5.10023e-07	167.244	299.778	-1.98252	8.05689e-13	153.313	318.778	1.09325	0.425047	167.244	153.313	-1.12225	0.152432	299.778	318.778
yleB	736501	1.86663	0.00174254	65.3658	38.837	1.37244	0.20179	36.2387	27.6848	1.80941	0.00366398	65.3658	36.2387	1.33008	0.248776	38.837	27.6848
STMUK_0677	737743	1.18008	0.448549	43.1356	40.5396	1.05177	0.854377	25.7926	25.7499	1.6725	0.036556	43.1356	25.7926	1.49055	0.109448	40.5396	25.7499
glnX	738457	-1.57001	0.0134445	46.4754	80.9245	-1.69572	0.0251769	26.973	47.8955	1.72749	0.0222642	46.4754	26.973	1.6013	0.00882359	80.9245	47.8955
glnV	738575	-1.45057	3.39361e-05	199.055	320.234	-1.06577	0.555355	158.577	177.241	1.25765	0.0308603	199.055	158.577	1.71144	5.18197e-09	320.234	177.241
metU	738696	1.0398	0.649294	262.934	280.447	2.00704	1.97352e-10	226.195	118.229	1.16463	0.0924875	262.934	226.195	2.24756	2.04281e-14	280.447	118.229
glnW	738788	-1.3875	1.036e-06	363.619	559.544	-1.02927	0.765501	200.963	217.018	1.8128	6.36868e-12	363.619	200.963	2.44367	0	559.544	217.018
glnU	738898	-1.44224	8.05199e-10	452.186	723.282	-1.16334	0.0834656	232.382	283.585	1.94949	0	452.186	232.382	2.41704	0	723.282	283.585
leuW	738996	-1.87009	1.33227e-15	806.063	1671.81	-2.38622	0	302.53	757.467	2.66888	0	806.063	302.53	2.09169	0	1671.81	757.467
metT	739089	-1.42511	3.94129e-13	677.85	1071.36	-2.24207	3.44169e-15	239.087	562.523	2.83985	0	677.85	239.087	1.80497	0	1071.36	562.523
asnB	739385	-3.76093	6.66134e-16	50.0474	208.752	-2.635	1.37398e-09	48.5266	134.248	1.03221	0.874927	50.0474	48.5266	1.47325	0.000403996	208.752	134.248
nagD	741339	1.20048	0.27112	75.3246	69.5884	1.16768	0.376026	66.9996	60.2379	1.12582	0.480071	75.3246	66.9996	1.09502	0.605908	69.5884	60.2379
nagC	742138	1.32558	0.0460655	109.228	91.3866	1.11672	0.451946	93.3574	87.6592	1.17206	0.259485	109.228	93.3574	-1.01285	0.931991	91.3866	87.6592
nagA	743363	-1.16284	0.281174	90.4155	116.605	-1.47945	0.00760919	73.8526	114.669	1.22627	0.192478	90.4155	73.8526	-1.03781	0.778101	116.605	114.669
nagB	744577	-1.85344	8.44192e-07	91.7343	188.567	-2.1281	1.06505e-10	99.3043	221.71	-1.08054	0.592592	91.7343	99.3043	-1.24065	0.0297481	188.567	221.71
nagE	745704	-1.53807	0.000426349	104.591	178.413	-1.61586	0.000138286	96.5253	163.658	1.08544	0.561171	104.591	96.5253	1.03313	0.763454	178.413	163.658
glnS	747867	1.25319	0.000162215	592.043	523.951	1.44569	1.8831e-05	307.91	223.42	1.92604	0	592.043	307.91	2.22186	1.33227e-15	523.951	223.42
ybfM	749980	-1.07855	0.857986	10.2752	12.291	1.68766	0.188097	15.6295	9.75942	-1.52793	0.288236	10.2752	15.6295	1.19904	0.671328	12.291	9.75942
ybfN	751436	-1.00917	0.98417	8.94042	10.0064	-1.45739	0.354734	9.65476	14.8334	-1.08189	0.865307	8.94042	9.65476	-1.56084	0.27594	10.0064	14.8334
citA	751817	1.14732	0.784853	8.01543	7.7481	-1.34488	0.577108	5.84205	8.34784	1.36595	0.563944	8.01543	5.84205	-1.12471	0.814099	7.7481	8.34784
citB	753172	2.37581	0.432232	2.43268	1.1356	1.09644	0.936427	1.52123	1.4263	1.61182	0.643361	2.43268	1.52123	-1.30452	0.8318	1.1356	1.4263
STMUK_0696	754298	-1.00541	0.993898	3.81076	4.24922	1.13705	0.880226	2.7457	2.5685	1.36717	0.690108	3.81076	2.7457	1.54862	0.575667	4.24922	2.5685
STMUK_0697	755799	1.43338	0.271016	21.1969	16.4008	1.552	0.201185	20.0552	13.5504	1.05751	0.857605	21.1969	20.0552	1.14838	0.705794	16.4008	13.5504
fur	756840	1.07769	0.222942	522.754	537.972	1.40971	7.65008e-08	552.872	411.392	-1.05569	0.374169	522.754	552.872	1.23901	0.0010219	537.972	411.392
fldA	757574	-1.00564	0.945109	284.203	316.975	-1.15219	0.121036	213.623	258.234	1.33284	0.0014494	284.203	213.623	1.16353	0.0702727	316.975	258.234
ybfE	758255	1.24939	0.17109	80.0194	71.0313	1.08554	0.681283	49.6472	48.0046	1.61425	0.00742349	80.0194	49.6472	1.40276	0.0678944	71.0313	48.0046
ybfF	758682	1.92034	0.00958102	41.5594	24.0018	1.65245	0.0706596	31.6661	20.1453	1.31151	0.248674	41.5594	31.6661	1.12954	0.68659	24.0018	20.1453
seqA	759637	1.52561	1.25722e-08	424.877	308.87	1.5252	1.58993e-06	303.671	208.899	1.40174	6.26404e-06	424.877	303.671	1.40156	0.000145597	308.87	208.899
pgm	760204	1.70777	7.09516e-11	367.839	238.881	1.24892	0.0103465	282.582	237.391	1.30385	0.000765311	367.839	282.582	-1.04852	0.605665	238.881	237.391
STMUK_0704	761959	65.198	0	1173.58	19.9633	41.054	0	2587.55	66.0809	-2.20095	0	1173.58	2587.55	-3.48924	2.66065e-07	19.9633	66.0809
potE	762509	114.054	0	1125.71	10.9463	32.9568	0	2685.67	85.481	-2.38148	2.04281e-14	1125.71	2685.67	-8.24187	1.46549e-14	10.9463	85.481
speF	763825	63.2421	0	1199.61	21.0372	21.6112	0	2910.87	141.267	-2.42221	0	1199.61	2910.87	-7.08396	2.33147e-15	21.0372	141.267
STMUK_0707	766421	7.88148	1.67644e-14	1289.54	181.46	8.98222	0	3047.95	356.029	-2.3595	4.66294e-15	1289.54	3047.95	-2.07033	1.88738e-15	181.46	356.029
kdpE	766785	-1.46177	0.182365	19.7095	31.9528	-3.11215	0.000377955	11.3366	37.0905	1.74084	0.131331	19.7095	11.3366	-1.22413	0.40269	31.9528	37.0905
kdpD	767459	-1.14064	0.735248	11.8061	14.9352	-1.99664	0.11191	7.34065	15.4251	1.60638	0.307587	11.8061	7.34065	-1.09138	0.809841	14.9352	15.4251
kdpC	770140	-1.05653	0.934145	4.18349	4.90204	-3.50417	0.100478	1.86065	6.99837	2.22686	0.347043	4.18349	1.86065	-1.48585	0.500332	4.90204	6.99837
kdpB	770733	-1.40961	0.709018	1.91837	2.99906	-1.62582	0.55133	2.27746	3.8984	-1.20165	0.85116	1.91837	2.27746	-1.4008	0.662251	2.99906	3.8984
kdpA	772802	-2.19205	0.327183	2.0901	5.08126	-3.07815	0.18819	1.63256	5.12491	1.3222	0.789454	2.0901	1.63256	-1.07623	0.906756	5.08126	5.12491
kdpF	774481	-1.55413	0.684212	1.32303	2.2804	-14.8967	0.0555739	0.268325	4.65425	4.36535	0.426479	1.32303	0.268325	-2.13071	0.339837	2.2804	4.65425
ybfA	774907	-1.19356	0.000444907	689.28	912.421	-1.23544	0.000741355	439.573	569.729	1.57096	8.12683e-14	689.28	439.573	1.51765	3.10862e-15	912.421	569.729
phrB	775224	-3.61998	5.77755e-06	13.5433	54.3731	-2.74829	0.000401356	15.0065	43.1176	-1.10296	0.793839	13.5433	15.0065	1.19564	0.379586	54.3731	43.1176
ybgH	776684	-1.32429	0.465346	11.2818	16.5697	-1.60298	0.328665	6.60637	11.0914	1.72477	0.259964	11.2818	6.60637	1.41478	0.367751	16.5697	11.0914
ybgI	778494	-1.68556	0.000111951	82.1442	153.559	-2.07737	1.63908e-08	81.8488	178.395	1.00493	0.974854	82.1442	81.8488	-1.22613	0.0644716	153.559	178.395
ybgJ	779253	-1.25982	0.324489	31.0817	43.4278	-1.50181	0.0857533	28.2185	44.4521	1.1035	0.704709	31.0817	28.2185	-1.07941	0.720597	43.4278	44.4521
ybgK	779903	-1.59125	0.0206318	38.2054	67.4242	-1.81345	0.00390437	34.2018	65.1055	1.11899	0.632703	38.2054	34.2018	-1.01784	0.919054	67.4242	65.1055
ybgL	780825	-1.39793	0.267949	17.8222	27.6311	-1.54021	0.180081	15.0198	24.3025	1.18752	0.62283	17.8222	15.0198	1.07811	0.786626	27.6311	24.3025
STMUK_0721	781883	-12.8318	3.55271e-15	8.23475	117.19	-11.0113	3.10862e-15	8.13073	94.4894	1.00739	0.988107	8.23475	8.13073	1.17519	0.24207	117.19	94.4894
STMUK_0722	782074	-1.67681	0.00154004	56.4561	104.99	-2.0401	9.08337e-05	41.6568	89.2472	1.35684	0.133492	56.4561	41.6568	1.11463	0.450701	104.99	89.2472
STMUK_0723	783100	-1.51926	0.479121	4.4971	7.57737	-1.21606	0.753383	4.44337	5.76444	1.00739	0.991189	4.4971	4.44337	1.25438	0.681151	7.57737	5.76444
STMUK_0724	783437	-1.15026	0.874379	2.27166	2.89796	1.09644	0.913222	2.78854	2.71175	-1.20846	0.831255	2.27166	2.78854	1.04532	0.958173	2.89796	2.71175
STMUK_0725	784463	-2.39797	0.382991	1.28499	3.41742	-1.78066	0.490567	2.11746	3.90333	-1.60354	0.669323	1.28499	2.11746	-1.2257	0.784617	3.41742	3.90333
STMUK_0726	785611	-4.7757	0.217701	0.605119	3.20503	-1.48207	0.693513	1.63633	2.47418	-2.64711	0.503658	0.605119	1.63633	1.20614	0.824688	3.20503	2.47418
STMUK_0727	786520	-2.05367	0.464227	1.42596	3.24782	-1.36806	0.789457	1.19811	1.73497	1.17529	0.896589	1.42596	1.19811	1.80027	0.524461	3.24782	1.73497
STMUK_0728	787782	-3.27823	0.28422	0.923542	3.35777	-2.62212	0.440253	0.819456	2.19087	1.13331	0.935047	0.923542	0.819456	1.45436	0.662958	3.35777	2.19087
STMUK_0729	788556	-2.49308	0.26911	1.85975	5.14215	-1.62141	0.600423	1.82303	3.09901	1.06335	0.952898	1.85975	1.82303	1.60064	0.508905	5.14215	3.09901
STMUK_0730	789360	-2.59021	0.350416	1.20404	3.45883	-1.69379	0.611078	1.35662	2.47698	-1.15811	0.905988	1.20404	1.35662	1.32675	0.732283	3.45883	2.47698
STMUK_0731	791331	-1.03204	0.970459	2.58374	2.95732	1.31573	0.803381	1.7467	1.44511	1.45512	0.697196	2.58374	1.7467	1.95126	0.50093	2.95732	1.44511
STMUK_0732	792222	-1.8119	0.425036	2.61956	5.26401	1.17476	0.846147	3.0395	2.65824	-1.14538	0.872628	2.61956	3.0395	1.86664	0.395426	5.26401	2.65824
STMUK_0733	794185	1.37269	0.240864	30.4187	24.5766	2.27722	0.00602327	32.3456	14.8623	-1.06146	0.813382	30.4187	32.3456	1.56128	0.169717	24.5766	14.8623
nei	794371	1.67889	0.00571269	69.9458	46.2057	3.13156	4.60581e-08	79.159	26.5063	-1.12919	0.458692	69.9458	79.159	1.6507	0.0366601	46.2057	26.5063
abrB	795217	1.0974	0.813883	12.7551	12.8906	-1.02931	0.937272	13.9567	15.0543	-1.09428	0.816095	12.7551	13.9567	-1.23894	0.573277	12.8906	15.0543
gltA	796400	2.70955	0	457.854	187.406	5.22541	1.95399e-14	691.975	138.888	-1.50856	6.28908e-12	457.854	691.975	1.27865	0.0274038	187.406	138.888
STMUK_0737	797643	3.29749	6.66134e-15	651.721	219.196	6.70279	1.46549e-14	1022.88	160.08	-1.56682	0	651.721	1022.88	1.29762	0.0117738	219.196	160.08
sdhC	798438	7.69527	4.66294e-15	680.256	98.0399	18.9595	0	1553.59	85.9612	-2.27974	5.66214e-15	680.256	1553.59	1.08012	0.601884	98.0399	85.9612
sdhD	798821	6.18414	1.44329e-14	493.439	88.4929	18.3348	0	1242.34	71.0605	-2.51303	1.33227e-15	493.439	1242.34	1.18002	0.297589	88.4929	71.0605
sdhA	799168	6.09517	0	234.358	42.6431	15.0957	0	479.18	33.3301	-2.04097	1.9984e-15	234.358	479.18	1.21305	0.402294	42.6431	33.3301
sdhB	800948	4.98834	0	301.529	67.039	12.4608	0	649.397	54.7159	-2.14973	0	301.529	649.397	1.16207	0.408934	67.039	54.7159
sucA	802191	4.36445	1.08802e-14	584.316	148.482	6.74092	0	815.955	126.99	-1.39402	7.34498e-10	584.316	815.955	1.10815	0.395171	148.482	126.99
sucB	805007	3.43704	0	538.664	173.815	5.56998	5.9952e-15	645.394	121.565	-1.19593	0.00213798	538.664	645.394	1.35465	0.00976431	173.815	121.565
sucC	806357	2.74141	0	438.391	177.354	4.62374	1.37668e-14	488.211	110.791	-1.11164	0.10751	438.391	488.211	1.51711	0.000499679	177.354	110.791
sucD	807523	2.47078	0	428.273	192.239	4.1175	0	456.104	116.212	-1.06309	0.363079	428.273	456.104	1.56712	0.000107688	192.239	116.212
cydA	809975	1.36363	2.33147e-15	2178.05	1771.43	1.75448	1.15463e-14	3018.99	1805.32	-1.38365	0	2178.05	3018.99	-1.07545	0.029803	1771.43	1805.32
cydB	811559	1.35931	2.22045e-16	1985.79	1620.2	1.56417	0	2659.85	1783.97	-1.33711	0	1985.79	2659.85	-1.16198	1.24782e-05	1620.2	1783.97
ybgT	812713	1.09597	0.0070963	1712.65	1733.11	1.33164	0	2387.09	1880.62	-1.39132	1.9984e-15	1712.65	2387.09	-1.14512	4.81093e-05	1733.11	1880.62
ybgE	812963	1.794	0	685.955	424.061	2.87621	0	718.55	262.076	-1.04578	0.401542	685.955	718.55	1.53316	3.71734e-08	424.061	262.076
ybgC	813473	-2.16126	7.88996e-10	85.8165	205.699	-2.29971	7.34965e-10	71.8794	173.452	1.19601	0.262164	85.8165	71.8794	1.12352	0.25808	205.699	173.452
tolQ	813874	-1.78143	3.92963e-06	93.5768	184.88	-1.28934	0.0536507	97.592	132.056	-1.04161	0.778107	93.5768	97.592	1.32704	0.0124868	184.88	132.056
tolR	814570	-1.95176	2.65015e-09	111.575	241.517	-1.52756	0.000151472	125.479	201.039	-1.12199	0.37613	111.575	125.479	1.13859	0.173393	241.517	201.039
tolA	815063	-1.99415	8.58025e-06	58.0217	128.322	-1.64359	0.0023482	56.9118	98.2174	1.0215	0.909177	58.0217	56.9118	1.23833	0.10962	128.322	98.2174
tolB	816410	-1.56897	8.13152e-11	322.152	560.569	-1.03709	0.610452	366.535	398.802	-1.13571	0.0953842	322.152	366.535	1.33191	1.07272e-05	560.569	398.802
pal	817737	-1.51359	1.33227e-15	978.076	1641.86	1.08127	0.0807795	987.906	958.553	-1.00834	0.853866	978.076	987.906	1.62313	0	1641.86	958.553
ybgF	818271	-1.25675	0.00115555	345.65	481.77	1.23257	0.00705244	350.335	298.207	-1.01167	0.878329	345.65	350.335	1.53102	4.93994e-09	481.77	298.207
lysT	819221	-1.05738	0.140808	1289.14	1511.77	1.47407	5.2891e-13	798.323	568.196	1.61753	8.88178e-16	1289.14	798.323	2.52123	5.32907e-15	1511.77	568.196
valT	819428	1.01475	0.832553	399.296	436.407	1.56683	1.45746e-06	274.064	183.48	1.45976	1.2166e-06	399.296	274.064	2.25371	1.77636e-15	436.407	183.48
lysW	819507	1.17358	0.031279	371.689	351.255	2.14386	1.81632e-13	261.687	128.059	1.42278	1.11399e-05	371.689	261.687	2.59928	2.22045e-16	351.255	128.059
lysY	819632	-1.11266	0.257172	203.717	251.388	1.73672	6.58959e-06	167.385	101.156	1.21859	0.0576238	203.717	167.385	2.35493	3.90799e-14	251.388	101.156
lysZ	819842	1.18791	0.575964	21.7957	20.349	1.19946	0.611361	16.2081	14.2587	1.34113	0.368813	21.7957	16.2081	1.354	0.377677	20.349	14.2587
nadA	820525	-1.08443	0.879383	6.41626	7.71679	-1.74117	0.285914	5.526	10.0083	1.17223	0.784394	6.41626	5.526	-1.376	0.50595	7.71679	10.0083
pnuC	821593	-2.30323	0.00340268	16.1862	41.3462	-1.7498	0.0307329	22.0714	40.4693	-1.3626	0.343108	16.1862	22.0714	-1.03211	0.886505	41.3462	40.4693
ybgR	822309	1.01554	0.95918	21.0972	23.04	1.13119	0.639489	29.1956	27.0565	-1.385	0.252538	21.0972	29.1956	-1.24058	0.447528	23.04	27.0565
ybgS	823358	-4.85384	1.33227e-15	35.7192	192.283	3.16921	0	570.955	189.037	-15.9663	1.89848e-14	35.7192	570.955	-1.03728	0.721161	192.283	189.037
aroG	824064	-1.0917	0.407575	162.555	196.816	1.39855	0.0014839	201.717	151.374	-1.23884	0.0417707	162.555	201.717	1.2325	0.0523563	196.816	151.374
STMUK_0767	825210	-1.00919	0.959655	57.9022	64.8071	1.34862	0.158514	49.0878	38.1851	1.18143	0.389683	57.9022	49.0878	1.60979	0.0179383	64.8071	38.1851
STMUK_0768	825770	1.55198	0.0281607	58.8848	42.0796	1.76531	0.0213137	41.5507	24.7473	1.41807	0.0829998	58.8848	41.5507	1.61439	0.0552035	42.0796	24.7473
STMUK_0769	826784	-1.5554	0.00770391	56.5597	97.5669	-1.50715	0.039184	39.843	63.0671	1.42042	0.08791	56.5597	39.843	1.46598	0.0168153	97.5669	63.0671
STMUK_0770	827636	-2.82716	0.0064037	8.30192	26.0306	-3.5147	0.0155151	4.09172	15.1134	2.03935	0.227936	8.30192	4.09172	1.63414	0.123585	26.0306	15.1134
STMUK_0771	828863	-3.45361	0.335391	0.671332	2.57137	-3.95219	0.463462	0.264743	1.2775	2.35057	0.686445	0.671332	0.264743	1.92982	0.538796	2.57137	1.2775
dcoC	830160	1.37269	0.871213	0.581218	0.469592	-5.47226	0.262953	0.442039	2.28677	1.51108	0.838602	0.581218	0.442039	-5.73988	0.246686	0.469592	2.28677
STMUK_0773	832209	-1.2951	0.862823	0.753054	1.08165	1.27918	0.88842	0.690909	0.564353	1.1513	0.931341	0.753054	0.690909	1.7422	0.730591	1.08165	0.564353
STMUK_0774	833629	-1.45699	0.672852	2.01353	3.25364	-1.74117	0.499733	2.16944	4.01932	-1.09193	0.92825	2.01353	2.16944	-1.2961	0.72833	3.25364	4.01932
STMUK_0775	834707	-1.2026	0.746242	5.36838	7.16008	1.19988	0.761388	5.83267	5.08813	-1.0662	0.914626	5.36838	5.83267	1.34116	0.611159	7.16008	5.08813
STMUK_0776	835786	1.9597	0.146058	12.4398	7.04013	3.61419	0.0477982	8.83608	2.60044	1.40355	0.438126	12.4398	8.83608	2.59394	0.169775	7.04013	2.60044
gpmA	836653	-1.2858	3.70685e-05	455.484	649.534	1.83778	0	794.313	453.422	-1.74077	0	455.484	794.313	1.35746	4.95409e-07	649.534	453.422
galM	837629	1.47545	0.00182267	147.83	111.12	1.32394	0.0384752	118.987	94.268	1.24467	0.074932	147.83	118.987	1.11726	0.427991	111.12	94.268
galK	838663	1.15317	0.36299	82.9603	79.7867	-1.04754	0.788163	62.4517	68.6027	1.33085	0.0869111	82.9603	62.4517	1.10202	0.554958	79.7867	68.6027
galT	839814	1.01547	0.935109	53.8695	58.8342	1.09644	0.677417	40.7144	38.914	1.3259	0.172937	53.8695	40.7144	1.43219	0.0794479	58.8342	38.914
galE	840871	-1.2455	0.0959966	98.7053	136.344	-1.02162	0.887755	82.2008	88.085	1.203	0.215169	98.7053	82.2008	1.46662	0.0046748	136.344	88.085
STMUK_0782	842110	-1.13627	0.876724	2.64082	3.32794	3.13268	0.385579	1.97056	0.645784	1.30961	0.773616	2.64082	1.97056	4.7786	0.190195	3.32794	0.645784
modF	843189	1.37996	0.117691	52.5084	42.2005	-1.36118	0.168134	32.9959	47.1332	1.59478	0.0338935	52.5084	32.9959	-1.17851	0.439152	42.2005	47.1332
modE	844732	1.26139	0.211753	61.5293	54.0987	-1.04259	0.827774	50.8098	55.5998	1.21282	0.307723	61.5293	50.8098	-1.08507	0.669502	54.0987	55.5998
STMUK_0785	845649	-1.15665	0.0157267	489.078	627.385	1.15593	0.0206737	521.238	473.058	-1.0639	0.32497	489.078	521.238	1.25679	0.000163751	627.385	473.058
modA	845965	5.53962	1.55431e-15	186.951	37.4284	4.61863	0	142.446	32.3242	1.31497	0.0135119	186.951	142.446	1.09774	0.697471	37.4284	32.3242
chlJ	846738	4.51584	9.62141e-12	85.9772	21.1154	3.88788	1.02341e-08	69.3095	18.7348	1.2422	0.178211	85.9772	69.3095	1.07199	0.826635	21.1154	18.7348
modC	847430	4.24063	3.11973e-14	112.566	29.4396	5.73408	0	115.82	21.163	-1.02626	0.844749	112.566	115.82	1.31842	0.329141	29.4396	21.163
ybhA	848489	1.31069	0.134638	66.3043	56.1044	1.01572	0.9304	60.2462	62.1918	1.10246	0.583548	66.3043	60.2462	-1.17023	0.394103	56.1044	62.1918
ybhE	849471	-2.14223	4.15584e-09	80.5965	191.486	-2.00401	1.30093e-07	80.3336	169.014	1.00489	0.975315	80.5965	80.3336	1.07365	0.500714	191.486	169.014
ybhC	850610	-1.04654	0.824763	44.0999	51.1855	-1.08205	0.69478	45.4932	51.6542	-1.02876	0.89325	44.0999	45.4932	-1.06491	0.750286	51.1855	51.6542
hutI	852131	1.81635	0.0526357	26.9983	16.4851	2.26501	0.00714455	31.3053	14.5182	-1.15872	0.574619	26.9983	31.3053	1.0797	0.831195	16.4851	14.5182
hutG	853351	1.51071	0.329171	13.0272	9.56369	1.7543	0.192745	13.5528	8.08465	-1.03848	0.922447	13.0272	13.5528	1.11911	0.813407	9.56369	8.08465
hutC	854337	1.7477	0.0533136	30.0678	19.0804	1.40822	0.236072	27.034	20.1158	1.11519	0.680633	30.0678	27.034	-1.11521	0.733467	19.0804	20.1158
STMUK_0795	855259	1.42417	0.533524	7.00927	5.45841	1.14783	0.802859	6.67959	6.09796	1.0525	0.924572	7.00927	6.67959	-1.17741	0.781829	5.45841	6.09796
hutH	856946	-1.39812	0.595288	4.09398	6.34813	1.16642	0.810447	4.93779	4.50782	-1.21057	0.773924	4.09398	4.93779	1.33445	0.638343	6.34813	4.50782
ybhB	858551	-2.20846	8.58274e-07	51.5823	126.341	-2.9003	8.51129e-09	34.9009	106.152	1.47942	0.0720792	51.5823	34.9009	1.12703	0.363197	126.341	106.152
bioA	859085	-20.9972	2.52387e-08	1.69996	39.5871	-15.0487	2.38292e-06	1.76052	28.2938	-1.05106	0.962859	1.69996	1.76052	1.32337	0.252188	39.5871	28.2938
bioB	860461	-16.2467	5.19584e-14	4.18594	75.4247	-17.0248	5.6136e-11	3.03836	53.477	1.41034	0.647603	4.18594	3.03836	1.33838	0.100973	75.4247	53.477
bioF	861498	-8.56799	5.71452e-05	2.67762	25.4438	-6.3363	0.00629292	1.8642	12.5791	1.43155	0.703278	2.67762	1.8642	1.91642	0.0530289	25.4438	12.5791
bioC	862639	-10.84	0.000501956	1.46832	17.6525	-11.3354	0.0134775	0.655141	8.26456	2.15869	0.585875	1.46832	0.655141	2.01855	0.0860966	17.6525	8.26456
bioD (CP002614 863386..864173)	863387	-23.4738	2.94477e-10	1.91647	49.8929	-12.6546	6.26966e-05	1.55472	21.1718	1.19627	0.867178	1.91647	1.55472	2.2319	0.00134454	49.8929	21.1718
uvrB	864724	1.32261	0.000441634	343.943	288.409	-1.19531	0.145233	116.835	146.602	2.94825	2.66454e-15	343.943	116.835	1.8647	3.32721e-10	288.409	146.602
STMUK_0804	867054	-2.02474	0.0306082	13.0275	29.2541	-5.39626	0.0066949	2.41885	13.5891	5.45669	0.00661554	13.0275	2.41885	2.04647	0.0249168	29.2541	13.5891
slrP	867235	-3.80607	2.66454e-15	66.8171	282.045	-2.47381	3.57159e-13	82.213	213.265	-1.22816	0.211481	66.8171	82.213	1.25345	0.0124437	282.045	213.265
ybhK	869624	-1.79395	0.0142053	25.7107	51.1537	-1.72828	0.028773	23.7477	43.0369	1.08358	0.777962	25.7107	23.7477	1.12644	0.564476	51.1537	43.0369
moaA	870929	-1.41942	0.0125109	82.2855	129.536	-1.82735	0.000185854	55.7526	106.877	1.47955	0.0229893	82.2855	55.7526	1.14892	0.287339	129.536	106.877
moaB	871940	-3.16811	4.44089e-16	89.9707	316.122	-4.9089	0	73.2708	377.427	1.22943	0.188449	89.9707	73.2708	-1.26024	0.00245173	316.122	377.427
moaC	872455	-3.15549	0	62.8013	219.781	-3.74902	4.10783e-15	61.3348	241.211	1.02541	0.888856	62.8013	61.3348	-1.15824	0.115851	219.781	241.211
moaD	872927	-3.18801	0	62.2728	220.177	-4.48649	1.44329e-15	43.1608	203.227	1.44478	0.0616159	62.2728	43.1608	1.02667	0.786831	220.177	203.227
moaE	873180	-2.13066	0.000566759	28.1833	66.5977	-2.5897	7.29328e-05	21.7572	59.0829	1.29852	0.35869	28.1833	21.7572	1.06896	0.709041	66.5977	59.0829
ybhL	873680	-1.5248	1.83585e-10	357.86	605.174	-1.55341	3.1134e-12	390.059	635.754	-1.08807	0.248681	357.86	390.059	-1.10854	0.0700457	605.174	635.754
ybhM	874531	-2.72512	0.175177	2.23999	6.76995	-3.70898	0.12273	1.45122	5.81782	1.4775	0.710641	2.23999	1.45122	1.09673	0.870336	6.76995	5.81782
STMUK_0814	875262	-2.57402	0.0815974	4.25461	12.1458	-1.22297	0.748902	4.38631	5.6455	-1.03994	0.954222	4.25461	4.38631	2.03749	0.151207	12.1458	5.6455
STMUK_0815	875878	-2.72956	0.0260914	6.0087	18.1898	-1.34503	0.469916	9.87243	13.9416	-1.6379	0.33535	6.0087	9.87243	1.23863	0.546282	18.1898	13.9416
ybhN	876441	-3.90598	0.000620366	6.66869	28.8885	-1.87583	0.0488738	14.0524	27.6716	-2.08904	0.108321	6.66869	14.0524	-1.01251	0.962784	28.8885	27.6716
ybhO	877403	-4.84911	0.000417847	4.83272	25.9901	-2.26842	0.0049664	15.5757	37.0051	-3.22616	0.0175698	4.83272	15.5757	-1.50275	0.111099	25.9901	37.0051
ybhP	878641	-4.33629	0.00831215	3.27755	15.7624	-2.72093	0.0269933	5.93502	17.1216	-1.80485	0.382038	3.27755	5.93502	-1.1416	0.704988	15.7624	17.1216
ybhQ	879532	1.4979	6.72658e-05	225.599	167.036	1.2131	0.0874774	163.82	141.723	1.37956	0.00163648	225.599	163.82	1.11712	0.331746	167.036	141.723
ybhR	879904	-1.06253	0.674275	88.7212	104.55	-1.69531	0.00195992	51.5732	91.7355	1.72445	0.00162354	88.7212	51.5732	1.08013	0.590024	104.55	91.7355
ybhS	881126	1.24468	0.221601	65.9174	58.7352	-1.8088	0.00334768	35.6997	67.7532	1.84876	0.00265589	65.9174	35.6997	-1.21724	0.271054	58.7352	67.7532
ybhF	882249	1.16312	0.265497	111.033	105.872	-2.11327	5.17749e-07	61.2781	136.005	1.8133	0.000146017	111.033	61.2781	-1.35509	0.0191525	105.872	136.005
STMUK_0823	883978	1.1316	0.461125	71.6974	70.2691	-2.04625	0.000145338	38.9341	83.4878	1.84688	0.00174497	71.6974	38.9341	-1.25309	0.164049	70.2691	83.4878
ybiH	884973	1.27342	0.109957	93.4797	81.4141	-1.74514	0.0024553	43.8115	80.1733	2.13869	2.10272e-05	93.4797	43.8115	-1.03822	0.811819	81.4141	80.1733
rhlE	885877	1.47559	0.042334	62.664	47.0985	2.00219	0.00277995	50.251	26.337	1.24924	0.238828	62.664	50.251	1.69296	0.0278039	47.0985	26.337
dinG	887449	2.58604	0	224.727	96.3775	2.22141	0.00050537	54.3655	25.6243	4.14231	2.22045e-16	224.727	54.3655	3.55952	6.15551e-10	96.3775	25.6243
ybiB	889623	1.69181	0.000427884	110.746	72.599	1.12373	0.580906	45.196	42.1697	2.45509	1.41474e-07	110.746	45.196	1.63183	0.0102478	72.599	42.1697
ybiJ	890753	1.41485	0.02096	99.715	78.1638	1.21185	0.309114	58.6079	50.7971	1.70297	0.00105907	99.715	58.6079	1.45991	0.0340558	78.1638	50.7971
ybiI	891298	1.07845	0.647036	72.4677	74.5248	-1.19937	0.335829	49.037	61.7608	1.48037	0.0326537	72.4677	49.037	1.14387	0.434116	74.5248	61.7608
ybiN	891769	1.51757	0.0533565	50.0795	36.5986	1.15381	0.547579	36.0894	32.8562	1.38864	0.13088	50.0795	36.0894	1.05747	0.816178	36.5986	32.8562
ybiO	892692	-1.47336	0.29639	11.557	18.8847	-1.3993	0.315588	14.5945	21.3779	-1.26025	0.556535	11.557	14.5945	-1.19714	0.569802	18.8847	21.3779
glnQ	895033	1.82699	2.51589e-05	125.536	76.2051	3.62208	0	150.901	43.6584	-1.1996	0.131425	125.536	150.901	1.65243	0.00718232	76.2051	43.6584
glnP	895752	1.85761	5.53618e-05	109.812	65.5616	6.00273	4.44089e-15	108.135	18.9232	1.01761	0.897469	109.812	108.135	3.28906	9.95511e-07	65.5616	18.9232
glnH	896555	1.79377	2.08056e-13	401.787	248.418	5.461	0	462.388	88.8539	-1.14874	0.0418544	401.787	462.388	2.64979	1.33227e-15	248.418	88.8539
dps	897778	-3.65289	0	741.644	3004.6	-1.67479	2.16493e-14	2448.31	4301.87	-3.29528	4.32987e-15	741.644	2448.31	-1.51091	4.55191e-15	3004.6	4301.87
ybiF	898584	2.49032	0.11362	9.10859	4.05649	2.79331	0.0623974	10.6298	4.05127	-1.1672	0.731449	9.10859	10.6298	-1.03023	0.966213	4.05649	4.05127
ompX	899825	-1.08361	7.55124e-06	5666.18	6809.51	1.3215	0	5446.7	4324.07	1.04212	0.0293094	5666.18	5446.7	1.4923	0	6809.51	4324.07
ybiP	900403	-2.12664	0.0010972	25.4218	59.9589	-1.64517	0.0651168	20.8052	35.9936	1.22429	0.492465	25.4218	20.8052	1.58046	0.0278443	59.9589	35.9936
STMUK_0839	902149	1.43626	6.98972e-05	273.824	211.442	1.58721	9.59819e-08	319.624	211.245	-1.16496	0.0634449	273.824	319.624	-1.05426	0.587532	211.442	211.245
STMUK_0840	902562	2.87584	7.10929e-06	59.2093	22.8338	2.47206	0.000292634	48.5837	20.5955	1.22045	0.302669	59.2093	48.5837	1.05016	0.872063	22.8338	20.5955
ybiR	903032	3.04566	0.000319567	35.3129	12.859	3.36906	0.000200591	33.7497	10.5133	1.04912	0.842169	35.3129	33.7497	1.15935	0.721879	12.859	10.5133
ybiS	904188	-1.75019	6.95601e-05	74.5513	144.708	-1.6566	0.000973772	64.6636	112.276	1.15508	0.395919	74.5513	64.6636	1.22117	0.110965	144.708	112.276
ybiT	905327	2.00594	7.94097e-08	160.447	88.7091	3.55175	3.55271e-15	219.948	64.9341	-1.36864	0.00240765	160.447	219.948	1.29398	0.112686	88.7091	64.9341
STMUK_0844	907528	-1.85819	0.226538	5.48025	11.2939	1.02334	0.968673	5.55726	5.7351	-1.01071	0.985837	5.48025	5.55726	1.86415	0.214618	11.2939	5.7351
ybiV2	908300	-1.14793	0.759631	8.76753	11.1622	-1.0725	0.865703	10.8181	12.0897	-1.23227	0.646014	8.76753	10.8181	-1.14617	0.742775	11.1622	12.0897
ybiU	909224	1.07884	0.890915	6.44084	6.62127	-1.22406	0.76506	3.80684	4.87232	1.69665	0.408887	6.44084	3.80684	1.29128	0.666957	6.62127	4.87232
ybiV1	910751	2.56924	2.018e-07	93.479	40.3519	6.02218	2.66454e-15	182.414	31.8126	-1.94805	9.4234e-08	93.479	182.414	1.20227	0.436222	40.3519	31.8126
pflF	911638	3.4068	2.52489e-05	42.4949	13.8339	1.69824	0.127697	20.5699	12.66	2.07346	0.0055064	42.4949	20.5699	1.0296	0.940262	13.8339	12.66
pflE	914076	1.2986	0.552424	11.1611	9.53209	-1.04581	0.928558	7.44335	8.19149	1.49094	0.394984	11.1611	7.44335	1.10609	0.832016	9.53209	8.19149
moeB	915253	1.40339	0.128802	45.0703	35.6179	1.23278	0.343307	43.3046	36.8507	1.04221	0.846002	45.0703	43.3046	-1.0925	0.707151	35.6179	36.8507
moeA	916002	1.43166	0.0675473	58.8169	45.5635	-1.0334	0.866057	49.4623	53.6522	1.19221	0.361365	58.8169	49.4623	-1.24165	0.283494	45.5635	53.6522
ybiK	917440	1.16864	0.57635	26.3439	25.0007	1.35332	0.344996	21.5768	16.6606	1.22659	0.481071	26.3439	21.5768	1.42163	0.26144	25.0007	16.6606
yliA	918392	1.37894	0.327838	20.6251	16.5884	1.07234	0.834007	17.7092	17.3945	1.16585	0.635026	20.6251	17.7092	-1.10196	0.777583	16.5884	17.3945
yliB	920296	-2.36209	0.000134484	25.6438	67.179	-2.32404	5.38699e-05	29.9857	73.2072	-1.16716	0.564957	25.6438	29.9857	-1.15007	0.408863	67.179	73.2072
yliC	921895	-1.91617	0.0724359	10.8331	23.0218	-1.50092	0.25047	12.6331	19.9663	-1.1673	0.708329	10.8331	12.6331	1.09533	0.76579	23.0218	19.9663
yliD	922818	-1.1936	0.533161	21.7098	28.7388	1.01044	0.971015	23.4758	24.3291	-1.07998	0.796248	21.7098	23.4758	1.11911	0.682669	28.7388	24.3291
rimO	923820	-1.0509	0.707801	105.874	123.397	1.23166	0.134207	108.971	92.824	-1.02745	0.842695	105.874	108.971	1.25911	0.0922312	123.397	92.824
yliH	925376	-4.80047	0	228.109	1214.45	-4.6126	5.88418e-15	359.401	1739.19	-1.57256	6.9441e-08	228.109	359.401	-1.51125	0	1214.45	1739.19
STMUK_0859	926472	-3.74296	8.99558e-05	9.46743	39.3009	-3.35205	0.00157394	7.69693	26.9735	1.2298	0.669868	9.46743	7.69693	1.37775	0.196707	39.3009	26.9735
STMUK_0860	926905	-5.57997	4.162e-12	14.8457	91.8728	-8.33225	6.71496e-12	8.11439	70.618	1.84066	0.156271	14.8457	8.11439	1.23319	0.183853	91.8728	70.618
STMUK_0861	927770	-3.11508	0.000216982	12.281	42.4284	-3.80581	0.000236475	8.12402	32.2867	1.5173	0.354143	12.281	8.12402	1.24634	0.344109	42.4284	32.2867
STMUK_0862	928750	-3.95469	0.000358259	7.08578	31.0781	-3.98523	0.00381311	4.61916	19.2105	1.55488	0.457192	7.08578	4.61916	1.53417	0.135925	31.0781	19.2105
STMUK_0863	929011	-3.01763	0.000232183	13.0461	43.6619	-2.23939	0.0194649	11.1321	26.2538	1.16929	0.700968	13.0461	11.1321	1.57748	0.0614924	43.6619	26.2538
STMUK_0864	930623	-5.49174	1.29698e-08	10.2465	62.4078	-6.24518	1.91387e-06	5.88032	38.5162	1.74159	0.277286	10.2465	5.88032	1.53434	0.0344605	62.4078	38.5162
STMUK_0865	932314	-14.3585	0	61.2841	975.911	-12.6246	0	54.9431	727.726	1.11709	0.550973	61.2841	54.9431	1.27077	8.86637e-07	975.911	727.726
STMUK_0866	933469	-5.08823	0	55.7234	314.455	-5.7028	0	44.9726	269.08	1.24193	0.27867	55.7234	44.9726	1.10759	0.218126	314.455	269.08
STMUK_0867	934241	-1.35506	0.349885	15.6426	23.5084	1.02179	0.942146	21.868	22.4668	-1.39355	0.314291	15.6426	21.868	-1.00812	0.978163	23.5084	22.4668
yliJ	934918	1.99068	3.01451e-05	98.6835	54.9791	2.42439	5.19038e-09	130.505	56.5297	-1.32053	0.0365612	98.6835	130.505	-1.08493	0.667582	54.9791	56.5297
dacC	935788	-2.96527	1.15463e-14	59.9214	197.061	-3.4302	1.33227e-15	79.2312	285.328	-1.31968	0.104004	59.9214	79.2312	-1.52798	4.57711e-06	197.061	285.328
deoR	937035	-1.43499	0.00910676	83.9873	133.665	-1.02193	0.885771	82.7342	88.6963	1.0171	0.912817	83.9873	82.7342	1.42748	0.00874978	133.665	88.6963
ybjG	937865	-2.04459	4.17822e-09	93.2469	211.444	-1.1579	0.264175	103.258	125.383	-1.10474	0.485502	93.2469	103.258	1.59821	2.46701e-05	211.444	125.383
mdfA	938786	-1.47415	0.155227	21.3472	34.901	1.00218	0.994368	20.1174	21.0541	1.06225	0.845809	21.3472	20.1174	1.57034	0.0973471	34.901	21.0541
STMUK_0873	940072	1.13247	0.566452	42.8658	41.9796	1.25523	0.272315	49.7017	41.5123	-1.15772	0.482156	42.8658	49.7017	-1.04296	0.847817	41.9796	41.5123
STMUK_0874	940884	2.67055	0.00440752	26.4405	10.9805	2.51223	0.0106233	23.5092	9.86191	1.12691	0.673014	26.4405	23.5092	1.05547	0.90225	10.9805	9.86191
STMUK_0875	942263	1.89075	0.0420636	26.6369	15.6244	1.99113	0.0461237	22.6272	11.9423	1.18046	0.561039	26.6369	22.6272	1.23766	0.578138	15.6244	11.9423
STMUK_0876	943000	-2.06111	0.000928135	28.8534	65.9558	-1.04209	0.827147	52.4091	57.3834	-1.81299	0.00919303	28.8534	52.4091	1.09054	0.631021	65.9558	57.3834
ybjM	944956	-1.35489	0.0215967	94.5555	142.084	-1.89886	3.75272e-06	74.233	147.807	1.27684	0.114106	94.5555	74.233	-1.09766	0.428508	142.084	147.807
grxA	945365	1.56019	3.09105e-10	473.886	336.861	1.38433	6.77266e-06	428.163	324.519	1.10874	0.121322	473.886	428.163	-1.01674	0.83122	336.861	324.519
ybjC	945798	-1.28858	0.270842	31.8882	45.5716	-1.76671	0.0100418	30.1197	55.8272	1.06076	0.816392	31.8882	30.1197	-1.29247	0.199393	45.5716	55.8272
mdaA	946072	-1.94001	0.000186504	44.8996	96.6054	-2.41232	9.07345e-08	47.4509	120.174	-1.05471	0.798019	44.8996	47.4509	-1.312	0.0471689	96.6054	120.174
rimK	946852	1.05914	0.766999	51.9796	54.4296	-1.1099	0.590767	48.2879	56.2408	1.07816	0.706533	51.9796	48.2879	-1.08987	0.651465	54.4296	56.2408
ybjN	947851	-1.2768	0.0788138	87.8293	124.37	-1.34862	0.0480366	72.5409	102.603	1.21386	0.221142	87.8293	72.5409	1.14936	0.295836	124.37	102.603
potF	948676	-4.56031	3.68811e-05	7.33614	37.1036	-3.91642	0.000538147	6.80879	27.8948	1.08146	0.883149	7.33614	6.80879	1.26369	0.348383	37.1036	27.8948
potG	949876	-2.82985	0.0311813	5.1742	16.2391	-3.19215	0.0349139	3.7596	12.7106	1.37853	0.632854	5.1742	3.7596	1.21037	0.609475	16.2391	12.7106
potH	951019	-1.47194	0.445584	6.20094	10.1228	-1.36105	0.541503	6.52993	9.27318	-1.0407	0.943346	6.20094	6.52993	1.03454	0.940535	10.1228	9.27318
potI	951969	1.09948	0.818172	11.6919	11.7937	-1.46177	0.41807	7.32931	11.1682	1.61458	0.305135	11.6919	7.32931	1.00065	0.998766	11.7937	11.1682
ybjO	952888	1.49667	0.0787407	44.0566	32.6467	1.3571	0.240551	32.6852	25.2984	1.3483	0.193704	44.0566	32.6852	1.22283	0.446267	32.6467	25.2984
rumB	953404	1.73541	0.0464504	32.632	20.8543	1.50117	0.230022	20.3348	14.1783	1.60491	0.0909449	32.632	20.3348	1.38908	0.335754	20.8543	14.1783
sgaT (CP002614 954816..956260)	954817	-1.7219	0.581198	1.53194	2.92552	-1.09445	0.916035	2.50673	2.86862	-1.65444	0.622266	1.53194	2.50673	-1.02498	0.976313	2.92552	2.86862
STMUK_0890	956190	-2.46351	0.0220149	8.2399	22.5129	-1.63095	0.248689	8.47679	14.4824	-1.02898	0.953454	8.2399	8.47679	1.4717	0.246388	22.5129	14.4824
STMUK_0891	956520	-1.23851	0.587857	11.0492	15.177	-1.19802	0.639581	11.8144	14.8303	-1.06486	0.88079	11.0492	11.8144	-1.02972	0.936214	15.177	14.8303
artJ	958226	2.53496	3.08834e-06	76.9237	33.6545	1.23701	0.452926	26.2875	22.3203	2.92677	5.99692e-07	76.9237	26.2875	1.4295	0.186606	33.6545	22.3203
artM	959194	-1.50819	0.00569506	71.3269	119.306	-1.59006	0.00206511	68.02	113.421	1.05023	0.772456	71.3269	68.02	-1.00304	0.981524	119.306	113.421
artQ	959862	-1.24422	0.186986	62.6442	86.4432	-1.18915	0.282595	67.643	84.3121	-1.07684	0.672804	62.6442	67.643	-1.03005	0.846793	86.4432	84.3121
artI	960585	-2.31475	1.15463e-14	111.367	285.9	-2.27129	1.11022e-16	128.987	307.226	-1.15528	0.264072	111.367	128.987	-1.13417	0.126179	285.9	307.226
artP	961334	-1.50688	0.0129779	57.856	96.6902	-1.20856	0.234509	68.6933	87.0778	-1.18535	0.340072	57.856	68.6933	1.05219	0.7306	96.6902	87.0778
ybjP	962292	-1.50838	0.000104343	140.379	234.838	-1.55895	6.71988e-06	159.898	261.424	-1.1366	0.26798	140.379	159.898	-1.1749	0.0735273	234.838	261.424
STMUK_0898	962935	-3.34295	7.10543e-15	224.46	832.193	-4.20384	0	208.977	921.85	1.07564	0.447975	224.46	208.977	-1.16886	0.00112228	832.193	921.85
ybjR	963255	-2.81034	1.33227e-15	74.9	233.45	-3.67552	2.9976e-15	66.479	256.459	1.12822	0.473644	74.9	66.479	-1.15936	0.102737	233.45	256.459
STMUK_0900	964082	-1.41372	0.0113946	86.6053	135.788	-1.88265	6.25849e-06	72.9947	144.182	1.18905	0.275096	86.6053	72.9947	-1.12054	0.342139	135.788	144.182
ybjT	965191	1.5416	0.220622	18.8451	13.5575	1.09644	0.800215	15.022	14.4421	1.25423	0.511232	18.8451	15.022	-1.11979	0.765253	13.5575	14.4421
ltaA	966635	1.77797	0.0668437	25.6851	16.0218	1.17853	0.60876	20.0781	17.8652	1.28304	0.401758	25.6851	20.0781	-1.17693	0.636755	16.0218	17.8652
poxB	967675	-1.93232	0.0742032	10.3923	22.2712	-1.79368	0.0406447	17.9375	33.8003	-1.71807	0.159571	10.3923	17.9375	-1.59742	0.0852117	22.2712	33.8003
hcr	969551	-1.09708	0.752945	21.0106	25.5641	-1.46027	0.201123	18.2146	27.9168	1.15602	0.649991	21.0106	18.2146	-1.15349	0.602462	25.5641	27.9168
hcp	970531	1.72417	0.144692	17.8674	11.4931	1.17008	0.679202	14.3087	12.8238	1.25395	0.523072	17.8674	14.3087	-1.17606	0.690611	11.4931	12.8238
ybjE	972327	1.73392	0.0194657	45.0467	28.8129	2.16218	0.00128601	49.1465	23.8763	-1.08994	0.676218	45.0467	49.1465	1.14567	0.622673	28.8129	23.8763
ybjD	973428	1.40911	0.104069	50.504	39.7499	1.1866	0.448287	40.7217	35.9587	1.24442	0.298141	50.504	40.7217	1.04809	0.838285	39.7499	35.9587
ybjX	975083	-1.40627	8.88178e-16	1148.71	1791.57	-1.49098	0	1286.8	2012.82	-1.11823	0.00585815	1148.71	1286.8	-1.18562	1.64102e-07	1791.57	2012.82
ybjY	976179	-3.70845	3.55271e-15	82.8986	340.952	-3.18031	3.66374e-15	96.0667	320.376	-1.15591	0.33339	82.8986	96.0667	1.00827	0.915718	340.952	320.376
ybjZ	977294	-2.39713	4.10311e-08	50.8648	135.227	-2.58412	4.78576e-10	53.8709	145.971	-1.05728	0.775757	50.8648	53.8709	-1.13904	0.276233	135.227	145.971
cspD	979370	-1.82967	0	602.679	1222.96	-3.14783	0	588.983	1944.96	1.02513	0.668325	602.679	588.983	-1.67831	0	1222.96	1944.96
clpS	979915	1.57811	1.91603e-11	515.292	362.136	-1.10244	0.17297	355.42	411.034	1.45257	5.0816e-08	515.292	355.42	-1.19768	0.0124633	362.136	411.034
clpA	980266	1.17694	0.00457399	622.741	586.824	-1.17688	0.00373931	559.471	690.737	1.11513	0.0611781	622.741	559.471	-1.24218	0.000114686	586.824	690.737
tnpA_6 (CP002614 982733..983292)	982734	1.11935	0.55135	56.0314	55.516	1.12602	0.528479	56.91	53.0369	-1.01397	0.941201	56.0314	56.91	-1.00929	0.961641	55.516	53.0369
STMUK_0915	983655	-2.91399	0.00221975	9.74726	31.501	-3.42523	0.00047661	8.97384	32.2948	1.08574	0.858885	9.74726	8.97384	-1.08143	0.755128	31.501	32.2948
STMUK_0916	984509	-2.58443	5.83496e-05	22.4336	64.301	-3.53706	9.3613e-08	19.6006	72.8734	1.14546	0.659927	22.4336	19.6006	-1.1962	0.295905	64.301	72.8734
serW	985010	-1.52262	0.287163	10.0551	16.9798	-1.85829	0.144696	7.99175	15.598	1.25924	0.62624	10.0551	7.99175	1.03249	0.927486	16.9798	15.598
STMUK_0918	985248	-4.57325	0	29.0149	147.164	-2.98271	2.59582e-08	30.6022	95.7771	-1.05449	0.837771	29.0149	30.6022	1.45553	0.00389623	147.164	95.7771
STMUK_0919	985945	-3.26492	0.00157927	8.10892	29.3623	-3.48235	0.00234855	6.5783	24.022	1.23634	0.685223	8.10892	6.5783	1.15732	0.594643	29.3623	24.022
STMUK_0920	986914	1.66359	0.049733	36.3652	24.2434	2.09972	0.0161232	29.1685	14.579	1.24806	0.371272	36.3652	29.1685	1.57139	0.167071	24.2434	14.579
infA	987916	-1.41443	0	1071.7	1681.15	1.0449	0.325644	974.408	978.415	1.10172	0.0284989	1071.7	974.408	1.62823	0	1681.15	978.415
STMUK_0922	988062	-1.29949	0.00368372	206.918	298.213	-1.12514	0.283208	149.364	176.362	1.38735	0.00218561	206.918	149.364	1.60248	4.80975e-07	298.213	176.362
aat	988446	1.16306	0.399387	63.6404	60.6856	1.11947	0.579755	48.4486	45.3862	1.31624	0.148092	63.6404	48.4486	1.26712	0.225534	60.6856	45.3862
cydC	989195	1.84914	0.00223365	63.9341	38.3457	1.59829	0.0208396	58.4808	38.3682	1.09678	0.609523	63.9341	58.4808	-1.05652	0.810084	38.3457	38.3682
cydD	990917	1.91138	0.000160869	89.2407	51.7809	1.99182	0.000306784	74.0561	39.0389	1.2067	0.231143	89.2407	74.0561	1.25745	0.277915	51.7809	39.0389
trxB	992797	-1.1587	0.0568211	296.714	381.296	-1.46238	1.08165e-06	263.255	403.862	1.12912	0.151169	296.714	263.255	-1.11772	0.119725	381.296	403.862
lrp	994311	1.38741	2.61897e-06	459.238	367.102	1.60534	1.63241e-10	439.729	287.39	1.04622	0.498104	459.238	439.729	1.21052	0.0149814	367.102	287.39
lolA	999165	1.22538	0.00384731	424.071	383.813	1.33518	0.000710886	301.185	236.618	1.41068	4.42732e-06	424.071	301.185	1.53721	1.402e-07	383.813	236.618
ycaJ	999789	1.47064	0.00259451	140.102	105.656	1.77481	0.000650451	89.7478	53.0856	1.56369	0.000852298	140.102	89.7478	1.88759	0.000111235	105.656	53.0856
serS	1001391	2.14957	0	884.312	456.255	2.66566	3.55271e-15	910.866	358.508	-1.02824	0.555137	884.312	910.866	1.20614	0.00773897	456.255	358.508
dmsA	1002920	2.60627	0	696.684	296.463	1.20291	0.00819238	427.046	372.377	1.63436	6.66134e-16	696.684	427.046	-1.32545	0.000298837	296.463	372.377
dmsB	1005375	3.79875	0	538.954	157.349	1.29104	0.00237131	305.678	248.4	1.7663	3.10862e-15	538.954	305.678	-1.66565	4.99659e-07	157.349	248.4
dmsC	1005994	3.80375	0	584.425	170.4	1.44012	9.58606e-06	335.983	244.735	1.74267	4.21885e-15	584.425	335.983	-1.51563	3.00668e-05	170.4	244.735
ycaD	1007207	-2.06441	1.39877e-07	72.5752	166.165	-3.16342	9.50736e-11	36.4098	120.809	1.99822	0.000503875	72.5752	36.4098	1.30376	0.0257422	166.165	120.809
ycaM	1008573	-2.73675	2.69041e-08	37.2936	113.194	-1.85351	0.000194593	52.5897	102.167	-1.40628	0.109622	37.2936	52.5897	1.04922	0.724843	113.194	102.167
pflA	1010287	-1.49739	7.41487e-05	152.239	252.823	-1.15391	0.130772	198.526	240.361	-1.30197	0.014038	152.239	198.526	-1.00324	0.971352	252.823	240.361
STMUK_0937	1011203	-1.00235	0.990578	47.9205	53.2717	1.46192	0.0481906	62.205	44.6896	-1.29586	0.176314	47.9205	62.205	1.1302	0.545929	53.2717	44.6896
STMUK_0938	1011660	-95.7507	0	44.2992	4704.27	-171.936	0	34.9178	6295.76	1.27219	0.286173	44.2992	34.9178	-1.41225	2.55351e-15	4704.27	6295.76
pflB	1012695	3.13076	0	9809.72	3475.05	2.11233	0	8553.42	4248.24	1.14889	0	9809.72	8553.42	-1.29006	2.44249e-15	3475.05	4248.24
focA	1015037	2.33431	0	1424.08	676.599	1.09916	0.0416609	925.443	883.288	1.54159	8.88178e-16	1424.08	925.443	-1.37767	3.63229e-10	676.599	883.288
ycaO	1016299	-1.01586	0.914531	87.7995	98.9191	1.15994	0.327379	89.2525	80.7054	-1.0142	0.925274	87.7995	89.2525	1.16147	0.317423	98.9191	80.7054
ycaP	1018196	-4.97582	1.34979e-07	10.334	57.0281	-2.86707	1.58408e-05	20.1227	60.6286	-1.94678	0.0763443	10.334	20.1227	-1.12079	0.53723	57.0281	60.6286
serC	1019074	1.04988	0.640832	178.733	188.807	1.15557	0.148002	204.613	185.779	-1.14307	0.191228	178.733	204.613	-1.03823	0.716908	188.807	185.779
aroA	1020233	1.12274	0.437088	90.561	89.4572	1.28037	0.0814174	106.937	87.6036	-1.17845	0.249783	90.561	106.937	-1.03318	0.828324	89.4572	87.6036
ycaL	1021659	-1.44236	0.203572	19.3636	30.9753	-1.76947	0.054822	16.6785	30.8844	1.16423	0.648804	19.3636	16.6785	-1.05426	0.835631	30.9753	30.8844
cmk	1022593	1.44647	4.56464e-05	277.861	213.046	1.41846	0.000363821	235.466	174.119	1.18233	0.0582994	277.861	235.466	1.1593	0.1472	213.046	174.119
rpsA	1023390	2.1287	0	5878.19	3062.55	4.96152	0	7320.49	1547.95	-1.2432	0	5878.19	7320.49	1.87485	0	3062.55	1547.95
ihfB	1025219	-1.68657	3.9968e-15	382.876	716.173	-1.71457	3.55271e-15	450.891	811.17	-1.1757	0.0197075	382.876	450.891	-1.19525	0.000515064	716.173	811.17
ycaI	1025733	1.54302	0.306314	13.095	9.41209	1.23349	0.665259	8.98919	7.61605	1.46631	0.373758	13.095	8.98919	1.16292	0.756491	9.41209	7.61605
msbA	1028034	1.4123	0.0146789	112.46	88.3132	1.81598	4.09405e-05	121.513	70.2292	-1.07945	0.55897	112.46	121.513	1.19161	0.271725	88.3132	70.2292
lpxK	1029779	1.87185	0.0286004	31.7136	18.7901	1.79039	0.0644423	25.7274	15.1112	1.23386	0.427516	31.7136	25.7274	1.18425	0.623782	18.7901	15.1112
ycaQ	1030800	1.19935	0.488809	30.0973	27.8314	1.24684	0.443334	25.5865	21.5429	1.17594	0.546084	30.0973	25.5865	1.22108	0.485092	27.8314	21.5429
ycaR	1032084	1.9156	7.50289e-13	320.305	185.444	2.35232	2.66454e-15	310.395	138.476	1.0336	0.678121	320.305	310.395	1.26937	0.0329376	185.444	138.476
kdsB	1032263	1.79834	3.09464e-06	160.917	99.2393	1.87811	3.23279e-06	142.833	79.7872	1.12909	0.290543	160.917	142.833	1.17911	0.272177	99.2393	79.7872
STMUK_0955	1033220	1.22318	0.299501	55.5861	50.4	1.45768	0.0174459	91.3467	65.7402	-1.6413	0.00326936	55.5861	91.3467	-1.37605	0.0883613	50.4	65.7402
ycbC	1034093	1.48459	0.214135	22.8159	17.0445	1.27371	0.467506	19.358	15.9741	1.18394	0.584168	22.8159	19.358	1.01402	0.968149	17.0445	15.9741
smtA	1035005	1.90305	0.000253993	84.8118	49.4266	1.47348	0.035642	67.7878	48.2416	1.25331	0.164738	84.8118	67.7878	-1.02992	0.884285	49.4266	48.2416
mukF	1035801	1.58952	0.00290295	98.6781	68.8508	1.39796	0.0377188	86.4864	64.9241	1.14333	0.362776	98.6781	86.4864	1.00535	0.975419	68.8508	64.9241
mukE	1037104	1.72845	8.52088e-05	128.655	82.5513	1.3601	0.0255924	116.783	90.0786	1.10374	0.439721	128.655	116.783	-1.15188	0.354366	82.5513	90.0786
mukB	1037808	1.72576	6.16506e-05	134.412	86.3802	1.66659	0.000514573	113.707	71.5922	1.18412	0.184164	134.412	113.707	1.14428	0.398439	86.3802	71.5922
ycbB	1042619	1.28943	0.0800613	101.975	87.7095	1.01508	0.922607	80.8831	83.5465	1.26327	0.115611	101.975	80.8831	-1.00603	0.96867	87.7095	83.5465
ycbK	1044720	1.70055	3.63658e-11	384.385	250.686	1.45616	8.10919e-07	395.207	284.706	-1.02633	0.716694	384.385	395.207	-1.19842	0.0369559	250.686	284.706
ycbL	1045296	2.04123	2.12541e-10	215.754	117.225	1.94497	4.93523e-10	233.099	125.752	-1.07896	0.420993	215.754	233.099	-1.13183	0.335616	117.225	125.752
aspC	1046005	1.71996	1.91254e-08	267.265	172.337	1.7413	1.04115e-09	304.588	183.466	-1.13756	0.123853	267.265	304.588	-1.12378	0.27217	172.337	183.466
ompF	1047380	-21.0561	1.95399e-14	24.3363	568.312	-30.8897	1.59872e-14	23.5663	762.642	1.03727	0.899242	24.3363	23.5663	-1.41628	3.37078e-10	568.312	762.642
asnC (CP002614 1049077..1050578)	1049078	1.49046	1.54294e-06	335.314	249.509	2.09786	0	424.905	212.465	-1.26488	0.0012631	335.314	424.905	1.11291	0.251361	249.509	212.465
STMUK_0967	1050679	-1.6673	0.00839556	40.0771	74.108	-2.0495	0.00176257	26.2166	56.3976	1.53215	0.0867972	40.0771	26.2166	1.24519	0.212959	74.108	56.3976
STMUK_0968	1051457	-1.41284	0.443031	7.99053	12.5205	-2.67098	0.139633	2.83017	7.78659	2.87825	0.110842	7.99053	2.83017	1.51699	0.355042	12.5205	7.78659
STMUK_0969	1052916	-1.72681	0.551305	1.76634	3.38277	-4.2562	0.267227	0.630224	2.69505	3.02217	0.435212	1.76634	0.630224	1.19465	0.82772	3.38277	2.69505
pncB	1054430	1.22095	0.369421	42.327	38.4479	1.31158	0.125894	69.2931	55.4367	-1.63484	0.0109515	42.327	69.2931	-1.52277	0.044876	38.4479	55.4367
STMUK_0971	1055827	1.41025	0.00533649	147.722	116.173	1.34266	0.019144	139.184	108.755	1.06295	0.605173	147.722	139.184	1.01231	0.926999	116.173	108.755
STMUK_0972	1057164	3.86069	0.000155005	30.2516	8.69036	-1.1596	0.769237	7.01183	8.53502	4.34616	0.000130086	30.2516	7.01183	-1.0258	0.957897	8.69036	8.53502
STMUK_0973	1057453	6.0351	5.14682e-05	25.1377	4.61949	1.45278	0.570596	5.24813	3.83292	4.77084	0.000304491	25.1377	5.24813	1.14985	0.839697	4.61949	3.83292
STMUK_0974	1057735	4.33565	3.60597e-05	32.651	8.35211	2.10151	0.131352	11.5094	5.73457	2.85573	0.00136557	32.651	11.5094	1.37634	0.553599	8.35211	5.73457
STMUK_0975	1058855	7.85143	2.14723e-05	24.3968	3.44619	3.12688	0.0890203	7.7002	2.60302	3.17916	0.0031231	24.3968	7.7002	1.27761	0.764714	3.44619	2.60302
STMUK_0976	1061867	8.04371	0	105.075	14.4877	10.1326	3.46487e-06	26.7655	2.79255	3.93934	7.81952e-12	105.075	26.7655	4.97428	0.00580653	14.4877	2.79255
STMUK_0977	1062339	6.98601	1.28278e-07	39.691	6.30111	9.17022	0.00748768	9.17956	1.03141	4.33615	1.2003e-05	39.691	9.17956	5.70174	0.0576374	6.30111	1.03141
STMUK_0978	1062649	1.2075	0.0190853	321.723	295.493	2.25774	0	360.963	167.772	-1.12015	0.138675	321.723	360.963	1.66906	7.24836e-08	295.493	167.772
STMUK_0979	1063384	6.05599	4.09436e-09	52.9214	9.69171	2.96502	0.00937391	19.1048	6.76092	2.77032	6.57628e-05	52.9214	19.1048	1.3545	0.542025	9.69171	6.76092
STMUK_0980	1063843	1.62084	0.0791217	31.9091	21.8337	1.54445	0.306922	13.0276	8.88774	2.44542	0.004871	31.9091	13.0276	2.32668	0.0275764	21.8337	8.88774
STMUK_0981	1064829	2.4062	0.0130309	23.7773	10.9594	1.14628	0.772003	9.17673	8.43241	2.59512	0.0107999	23.7773	9.17673	1.23538	0.643829	10.9594	8.43241
STMUK_0982	1065589	4.28279	0.0139795	11.6711	3.0223	1.09644	0.895089	4.09676	3.94781	2.85017	0.0564645	11.6711	4.09676	-1.3525	0.692819	3.0223	3.94781
STMUK_0983	1065933	-1.2867	0.400828	18.7922	26.8169	-1.85172	0.0626884	13.1167	25.5306	1.42713	0.319932	18.7922	13.1167	-1.00542	0.984421	26.8169	25.5306
STMUK_0984	1066322	-2.81389	0	235.818	735.933	-1.47029	1.60621e-10	439.018	677.307	-1.85829	6.32827e-15	235.818	439.018	1.02971	0.582592	735.933	677.307
STMUK_0985	1066904	1.61864	7.76182e-07	253.936	173.992	3.16959	5.76242e-10	100.285	33.165	2.5355	0	253.936	100.285	4.96526	0	173.992	33.165
STMUK_0986	1067553	1.87226	0.0350346	29.3928	17.4112	1.42537	0.5492	6.45432	4.7668	4.541	0.000126756	29.3928	6.45432	3.44955	0.00977928	17.4112	4.7668
STMUK_0987	1068155	1.71789	0.0197316	46.1812	29.8142	2.20563	0.00593007	34.5414	16.3733	1.34221	0.1891	46.1812	34.5414	1.71991	0.0725758	29.8142	16.3733
STMUK_0988	1068364	5.10641	0.0231227	8.75581	1.90167	3.47206	0.370319	1.8617	0.588319	4.61278	0.0356756	8.75581	1.8617	3.13596	0.418445	1.90167	0.588319
STMUK_0989	1069108	1.74278	0.181511	14.5003	9.22763	-1.29107	0.586327	7.72108	10.4177	1.89703	0.144131	14.5003	7.72108	-1.18494	0.707746	9.22763	10.4177
STMUK_0990	1069972	-1.06692	0.622824	106.324	125.811	-1.00253	0.983564	126.601	133.17	-1.18933	0.186954	106.324	126.601	-1.11755	0.372222	125.811	133.17
STMUK_0991	1070463	1.67974	0.132483	20.6885	13.6597	3.05849	0.0018541	26.3933	9.06138	-1.27697	0.404032	20.6885	26.3933	1.43044	0.39913	13.6597	9.06138
STMUK_0992	1070724	1.22527	0.339589	46.3447	41.9491	1.671	0.0076654	66.3691	41.719	-1.43099	0.0598721	46.3447	66.3691	-1.04776	0.831273	41.9491	41.719
STMUK_0993	1071534	-1.02094	0.933521	30.5097	34.5455	2.21878	0.0170573	25.6157	12.0722	1.19162	0.512413	30.5097	25.6157	2.69972	0.0017476	34.5455	12.0722
STMUK_0994	1072577	-1.79769e+308	0.596799	0	0.31037	1.64466	0.805479	0.584319	0.400079	-1.79769e+308	0.440262	0	0.584319	-1.27553	0.919543	0.31037	0.400079
STMUK_0995	1072809	3.18865	0.0050551	20.2738	7.05152	1.78824	0.178596	13.6443	7.99555	1.48535	0.255191	20.2738	13.6443	-1.19938	0.725236	7.05152	7.99555
STMUK_0996	1073279	2.90812	0.00416721	23.7508	9.05772	1.70137	0.21616	13.4487	8.26531	1.76853	0.0901076	23.7508	13.4487	1.0333	0.945679	9.05772	8.26531
STMUK_0997	1073966	2.24469	0.00720305	31.6401	15.6328	1.09644	0.799569	15.1981	14.462	2.09431	0.0154136	31.6401	15.1981	1.02469	0.946663	15.6328	14.462
STMUK_0998	1074456	2.38941	0.00154486	39.138	18.1661	1.09073	0.78807	19.0584	18.3135	2.05697	0.00831867	39.138	19.0584	-1.06171	0.856625	18.1661	18.3135
STMUK_0999	1076591	1.77157	0.0178092	43.3973	27.168	-1.41915	0.17775	24.0794	35.7786	1.80996	0.0178387	43.3973	24.0794	-1.39047	0.195454	27.168	35.7786
STMUK_1000	1077028	1.6418	0.0620614	34.4176	23.2496	-1.27686	0.420882	18.4241	24.6866	1.86775	0.0277227	34.4176	18.4241	-1.12114	0.692789	23.2496	24.6866
STMUK_1001	1078265	2.15872	0.000240798	63.8695	32.8135	1.07931	0.761012	31.4489	30.5449	2.03716	0.00084938	63.8695	31.4489	1.01919	0.939789	32.8135	30.5449
STMUK_1002	1080437	4.28799	2.84087e-07	50.8682	13.1567	1.74587	0.110679	20.6813	12.404	2.46737	0.000341578	50.8682	20.6813	1.00511	0.989726	13.1567	12.404
STMUK_1003	1080753	3.58224	9.65241e-09	74.7845	23.1532	1.56123	0.139744	26.1282	17.5698	2.86837	1.18671e-06	74.7845	26.1282	1.24984	0.479319	23.1532	17.5698
STMUK_1004	1081033	3.69714	5.88519e-07	54.9486	16.4834	1.6619	0.112023	24.0004	15.142	2.29066	0.000484861	54.9486	24.0004	1.03217	0.929083	16.4834	15.142
STMUK_1005	1081596	3.24645	6.36102e-06	51.4771	17.5857	1.08405	0.810741	17.4679	16.874	2.95309	4.03321e-05	51.4771	17.4679	-1.01393	0.967652	17.5857	16.874
STMUK_1006	1082009	2.62735	7.71769e-05	52.2272	22.0461	1.35317	0.306935	25.191	19.5479	2.0745	0.0020791	52.2272	25.191	1.06572	0.83774	22.0461	19.5479
STMUK_1007	1082804	2.44763	0.000303894	48.8648	22.1414	1.43494	0.291323	19.4119	14.1773	2.51589	0.000362062	48.8648	19.4119	1.47327	0.249678	22.1414	14.1773
STMUK_1008	1083199	2.67169	9.79692e-05	49.4569	20.5303	1.25043	0.490382	20.2742	16.9934	2.44652	0.000453375	49.4569	20.2742	1.14515	0.679036	20.5303	16.9934
STMUK_1009	1083608	2.31232	0.00116182	43.6979	20.9588	1.16756	0.63195	19.63	17.6645	2.22955	0.0024188	43.6979	19.63	1.12442	0.716366	20.9588	17.6645
STMUK_1010	1086592	1.1934	0.480453	32.975	30.6446	-1.93446	0.0281909	15.6596	31.8166	2.11103	0.0126692	32.975	15.6596	-1.09472	0.721278	30.6446	31.8166
STMUK_1011	1087023	1.28892	2.60997e-06	736.895	634.066	-4.22837	3.55271e-15	43.5648	193.331	16.9389	0	736.895	43.5648	3.10809	0	634.066	193.331
sodC (CP002614 1087636..1088270)	1087637	-4.95941	0	1500.57	8253.53	-7.67957	0	809.518	6522.27	1.85693	0	1500.57	809.518	1.19918	0	8253.53	6522.27
STMUK_1013	1088260	1.46252	0.165364	30.5063	23.1335	1.10883	0.757839	17.8052	16.898	1.71087	0.0681189	30.5063	17.8052	1.29927	0.410923	23.1335	16.898
STMUK_1014	1088965	1.66664	0.112066	23.6978	15.7696	-1.69521	0.191575	9.18647	16.2732	2.58417	0.0112298	23.6978	9.18647	-1.09058	0.806319	15.7696	16.2732
STMUK_1015	1089600	2.09271	0.0204937	27.1674	14.3977	-1.00721	0.985913	11.463	12.0837	2.37393	0.0112828	27.1674	11.463	1.12763	0.757665	14.3977	12.0837
STMUK_1016	1090376	2.84918	0.00740463	21.328	8.30206	1.79085	0.254263	9.79454	5.70487	2.18953	0.0372793	21.328	9.79454	1.37634	0.553599	8.30206	5.70487
STMUK_1017	1093765	3.19692	0.00950426	17.2959	6.00019	2.77155	0.0874349	9.06674	3.39231	1.90408	0.109965	17.2959	9.06674	1.65509	0.449425	6.00019	3.39231
STMUK_1018	1094061	1.98039	0.16682	10.9699	6.14335	1.00657	0.991076	5.62226	5.84761	1.96081	0.186924	10.9699	5.62226	-1.00613	0.991596	6.14335	5.84761
STMUK_1019	1096499	1.69968	0.225791	12.9006	8.41776	-1.40607	0.47421	7.17633	10.5779	1.80491	0.197781	12.9006	7.17633	-1.32735	0.540113	8.41776	10.5779
sseI	1097556	-24.2118	9.54792e-15	27.5127	738.779	-70.0471	0	16.6442	1223.78	1.65284	0.101897	27.5127	16.6442	-1.7481	0	738.779	1223.78
STMUK_1021	1098792	-6.38597	1.11022e-15	20.3118	143.857	-15.1509	0	11.5403	183.903	1.76293	0.118482	20.3118	11.5403	-1.34854	0.00727054	143.857	183.903
STMUK_1022	1099172	-2.59168	0.000894674	15.214	43.73	-7.23554	2.1949e-09	7.50352	56.7857	2.04164	0.102324	15.214	7.50352	-1.37158	0.116694	43.73	56.7857
STMUK_1023	1099867	-1.61888	0.150939	13.5743	24.3718	-2.17572	0.0539018	8.28455	18.8497	1.63852	0.25809	13.5743	8.28455	1.22482	0.506717	24.3718	18.8497
STMUK_1024	1100151	-2.93238	2.21823e-12	50.5947	164.543	-4.59167	2.22045e-15	31.807	153.23	1.59477	0.0372971	50.5947	31.807	1.01733	0.878451	164.543	153.23
STMUK_1025	1101108	-5.37665	5.52447e-13	17.0454	101.642	-16.4564	1.66533e-15	4.53948	79.218	3.72296	0.00724881	17.0454	4.53948	1.2166	0.18948	101.642	79.218
pepN	1101726	1.27219	0.0449264	148.25	129.24	1.36098	0.00325198	202.105	155.839	-1.36139	0.00418659	148.25	202.105	-1.27215	0.0433602	129.24	155.839
pyrD	1104546	-2.04531	1.9285e-09	97.202	220.489	-1.24052	0.0900712	106.553	138.748	-1.09511	0.517006	97.202	106.553	1.50615	0.000132821	220.489	138.748
ycbW	1105722	-1.39205	0.035363	66.0694	102.002	1.63811	3.13191e-07	261.728	167.64	-3.95409	0	66.0694	261.728	-1.7346	1.04246e-05	102.002	167.64
STMUK_1029	1106261	1.80121	0.0168048	42.09	25.916	2.00155	0.00189417	54.2261	28.3871	-1.28574	0.219885	42.09	54.2261	-1.15886	0.587999	25.916	28.3871
rlmL	1107469	1.05071	0.781985	60.9267	64.3099	1.2303	0.259824	62.3137	53.1373	-1.02042	0.910642	60.9267	62.3137	1.14666	0.459714	64.3099	53.1373
uup	1109590	-1.11685	0.474704	75.5382	93.5655	-1.01777	0.913809	71.3949	76.2575	1.05945	0.726414	75.5382	71.3949	1.16306	0.32666	93.5655	76.2575
pqiA	1111512	1.06756	0.703081	66.6872	69.2795	1.0767	0.684223	59.7926	58.2985	1.11652	0.535692	66.6872	59.7926	1.12573	0.50477	69.2795	58.2985
pqiB	1112770	-1.13971	0.359542	87.7869	110.963	1.0287	0.847423	89.3427	91.1336	-1.01649	0.913344	87.7869	89.3427	1.15368	0.311151	110.963	91.1336
ymbA	1114407	-1.4743	0.00891544	72.2329	118.107	-1.23827	0.147647	79.1601	102.828	-1.09469	0.578117	72.2329	79.1601	1.08798	0.53166	118.107	102.828
rmf	1115226	1.7115	0	11041.8	7155.13	2.23146	0	6499.23	3055.66	1.70192	0	11041.8	6499.23	2.21898	0	7155.13	3055.66
fabA	1115493	2.341	3.88578e-15	363.461	172.191	2.95649	0	355.226	126.018	1.02492	0.741394	363.461	355.226	1.29458	0.0268623	172.191	126.018
lonH	1116080	1.63332	0.000808776	112.978	76.7139	2.48054	1.36555e-08	118.702	50.1689	-1.04816	0.720438	112.978	118.702	1.44874	0.039318	76.7139	50.1689
ycbG	1118026	1.15821	0.175663	173.464	166.102	-1.01444	0.900839	142.989	152.168	1.21533	0.0836884	173.464	142.989	1.03418	0.76468	166.102	152.168
ompA	1118550	-1.52953	1.04361e-14	3785.95	6422.26	-1.12055	5.1138e-12	6607.12	7767.32	-1.74209	1.45439e-14	3785.95	6607.12	-1.27628	0	6422.26	7767.32
sulA	1119959	1.15891	0.00728643	675.42	646.364	2.14988	1.75057e-06	109.653	53.5621	6.16797	1.90958e-14	675.42	109.653	11.4426	0	646.364	53.5621
yccR	1120685	-1.07925	0.759794	29.4816	35.2881	-1.51687	0.14828	18.9918	30.1933	1.5588	0.128378	29.4816	18.9918	1.10817	0.678605	35.2881	30.1933
yccS	1121277	1.35857	0.231806	33.6135	27.4402	1.37979	0.212354	33.4978	25.5014	1.00439	0.985684	33.6135	33.4978	1.02183	0.93747	27.4402	25.5014
yccF	1123449	1.44218	0.175381	31.1578	23.9609	1.76034	0.0356938	34.951	20.8463	-1.11715	0.652871	31.1578	34.951	1.09327	0.765865	23.9609	20.8463
helD	1124019	2.0702	1.81784e-05	95.1848	50.9929	1.42409	0.0386908	77.5492	57.1685	1.22881	0.177129	95.1848	77.5492	-1.18395	0.381736	50.9929	57.1685
mgsA	1126109	1.76317	6.83733e-06	158.651	99.7931	1.58034	0.000791091	128.686	85.4251	1.23542	0.0741773	158.651	128.686	1.10722	0.489315	99.7931	85.4251
yccT	1126662	-1.98837	0.0516727	11.2016	24.7019	-2.18364	0.030044	10.3567	23.7288	1.08488	0.849903	11.2016	10.3567	-1.01364	0.962434	24.7019	23.7288
STMUK_1047	1127495	-2.02089	4.25386e-11	121.944	273.312	-2.03542	1.31239e-10	113.205	241.715	1.07928	0.55872	121.944	113.205	1.07173	0.432636	273.312	241.715
yccV	1127956	1.30518	0.0324602	139.52	118.555	-1.21144	0.114201	118.185	150.205	1.18251	0.179384	139.52	118.185	-1.33727	0.0181246	118.555	150.205
yccW	1128331	1.29541	0.201682	52.4595	44.9128	1.18024	0.412309	50.5544	44.9107	1.03918	0.845382	52.4595	50.5544	-1.05522	0.799175	44.9128	44.9107
STMUK_1050	1129757	2.05381	0.0162808	30.4441	16.4398	1.27918	0.4422	20.974	17.1397	1.45832	0.181045	30.4441	20.974	-1.10382	0.775127	16.4398	17.1397
STMUK_1051	1130331	1.12563	0.600188	39.4776	38.8964	-1.11286	0.650158	32.6168	38.0803	1.2138	0.41203	39.4776	32.6168	-1.03163	0.891479	38.8964	38.0803
yccX	1131159	-1.13536	0.549885	39.7465	50.048	-2.19539	0.000647338	25.224	58.1173	1.57678	0.0711135	39.7465	25.224	-1.22652	0.290683	50.048	58.1173
yccK	1131437	1.09697	0.41811	152.112	153.788	-1.01291	0.915411	129.826	138.004	1.17374	0.179459	152.112	129.826	1.05616	0.641289	153.788	138.004
yccA	1131853	1.04129	0.462945	637.57	679.061	-1.24428	3.97774e-05	607.958	793.673	1.05051	0.384473	637.57	607.958	-1.23332	6.17736e-05	679.061	793.673
serT	1132906	1.12757	0.832499	6.25045	6.14784	-1.22347	0.75683	4.13366	5.28321	1.52337	0.505312	6.25045	4.13366	1.10234	0.869914	6.14784	5.28321
pipA	1133133	-2.72838	1.55431e-15	80.8525	244.654	-4.38939	0	62.7971	289.327	1.28882	0.130312	80.8525	62.7971	-1.24809	0.0108549	244.654	289.327
pipB	1134035	-58.5482	6.21725e-15	15.0929	980.033	-144.771	0	11.1262	1696.32	1.35818	0.435765	15.0929	11.1262	-1.82658	0	980.033	1696.32
STMUK_1058	1135128	1.79538	0.129564	17.0769	10.5489	2.08265	0.00829508	35.8447	18.02	-2.09628	0.0101159	17.0769	35.8447	-1.80806	0.124338	10.5489	18.02
pipC	1135458	2.19188	1.7178e-06	105.1	53.1793	3.50045	0	342.224	102.562	-3.25079	0	105.1	342.224	-2.03642	2.06876e-05	53.1793	102.562
sopB	1135816	5.92163	6.01741e-14	87.4329	16.3752	10.0802	0	284.197	29.6038	-3.24438	0	87.4329	284.197	-1.90103	0.035272	16.3752	29.6038
STMUK_1061	1137833	-1.51347	2.44548e-10	366.954	615.94	-1.18348	0.0174214	350.853	435.542	1.04776	0.531956	366.954	350.853	1.34002	2.54131e-06	615.94	435.542
STMUK_1062	1138004	-1.26624	0.0180136	171.079	240.253	-1.01194	0.899054	216.733	230.066	-1.2644	0.0215138	171.079	216.733	-1.01028	0.911789	240.253	230.066
pipD	1138223	-2.91477	2.44249e-15	79.6079	257.344	-3.03246	0	130.182	414.051	-1.63152	0.000512912	79.6079	130.182	-1.6977	2.12576e-11	257.344	414.051
copS	1139865	-1.66027	0.126897	13.6927	25.2129	-1.01338	0.966559	18.8615	20.0784	-1.36944	0.373608	13.6927	18.8615	1.19465	0.551175	25.2129	20.0784
copR	1141222	-1.13078	0.564676	39.413	49.4278	-1.09536	0.669187	40.1474	46.1579	-1.01792	0.936837	39.413	40.1474	1.01508	0.941726	49.4278	46.1579
STMUK_1066	1142038	-2.08011	0.00046735	31.2868	72.1774	-1.66974	0.00264878	51.8798	90.8081	-1.65444	0.0246509	31.2868	51.8798	-1.32759	0.0726064	72.1774	90.8081
hpaC	1142781	-2.10124	0.202675	4.01875	9.36528	-1.33006	0.629141	4.74056	6.68147	-1.1912	0.795818	4.01875	4.74056	1.32905	0.572085	9.36528	6.68147
hpaB	1143311	-1.64379	0.447912	3.53711	6.44834	-1.25406	0.757477	3.18828	4.22605	1.10183	0.900184	3.53711	3.18828	1.44919	0.55079	6.44834	4.22605
hpaR	1145091	1.49905	0.130649	32.3398	23.9263	1.02974	0.916707	24.5957	25.1209	1.31328	0.306754	32.3398	24.5957	-1.10836	0.719388	23.9263	25.1209
hpaG	1145806	1.83523	0.424799	4.44882	2.6885	-1.68377	0.493771	2.60411	4.62077	1.70481	0.490144	4.44882	2.60411	-1.76612	0.45407	2.6885	4.62077
hpaE	1147092	-1.0214	0.978284	3.11213	3.52538	-1.60693	0.579466	2.08222	3.5345	1.4871	0.654928	3.11213	2.08222	-1.0726	0.926232	3.52538	3.5345
hpaD	1148560	-1.40242	0.41631	9.40022	14.6208	-1.83593	0.161722	7.65799	14.8134	1.2298	0.669868	9.40022	7.65799	-1.06676	0.861089	14.6208	14.8134
hpaF	1149421	-1.05062	0.934655	5.1216	5.96769	-2.33376	0.17223	3.39172	8.32154	1.51108	0.552625	5.1216	3.39172	-1.46014	0.479775	5.96769	8.32154
hpaH	1149944	-1.43209	0.555798	4.33792	6.88977	-1.39489	0.631654	3.38375	4.99406	1.27405	0.737961	4.33792	3.38375	1.30665	0.648418	6.88977	4.99406
hpaI	1150758	-1.02529	0.979295	2.02905	2.30725	1.04423	0.965059	2.00041	2.03493	1.00739	0.994126	2.02905	2.00041	1.0951	0.924955	2.30725	2.03493
hpaX	1151621	1.13438	0.800664	8.10124	7.92043	-1.8767	0.231245	5.17757	10.2413	1.5692	0.418732	8.10124	5.17757	-1.36482	0.511999	7.92043	10.2413
hpaA	1153007	-1.0401	0.94524	5.69821	6.57303	-2.17647	0.160256	4.3465	10.0368	1.30503	0.673932	5.69821	4.3465	-1.62013	0.336089	6.57303	10.0368
STMUK_1078	1153917	-2.09987	0.0662384	8.37116	19.4954	-4.15681	0.00138669	5.20123	22.5769	1.60795	0.391309	8.37116	5.20123	-1.22554	0.511372	19.4954	22.5769
STMUK_1079	1155263	-1.51856	0.354695	7.70961	12.9843	2.16646	0.00851266	32.7033	15.8828	-4.2285	8.82851e-05	7.70961	32.7033	-1.29108	0.495918	12.9843	15.8828
yccD	1156279	1.58557	6.77268e-05	178.316	124.727	1.18764	0.117782	171.404	151.435	1.04196	0.700707	178.316	171.404	-1.28118	0.0407348	124.727	151.435
cbpA	1156584	1.69417	5.38309e-09	302.489	198.019	1.36672	0.000329791	293.458	225.237	1.03238	0.697314	302.489	293.458	-1.20077	0.060821	198.019	225.237
scsA	1157739	2.15349	0.0225881	24.7576	12.7503	2.27027	0.0435502	17.5078	8.14243	1.41378	0.264585	24.7576	17.5078	1.48804	0.371341	12.7503	8.14243
scsB	1158150	3.92898	0.032946	9.46299	2.67118	4.47713	0.106655	4.8493	1.12433	1.93254	0.228619	9.46299	4.8493	2.17775	0.472366	2.67118	1.12433
scsC	1160033	2.40221	0.104269	10.2078	4.71278	1.48342	0.496701	6.90086	4.8214	1.48918	0.416073	10.2078	6.90086	-1.0842	0.900501	4.71278	4.8214
scsD	1160646	2.95986	0.245688	3.80999	1.4276	1.02791	0.980674	1.51182	1.53353	2.55205	0.313676	3.80999	1.51182	-1.09331	0.938535	1.4276	1.53353
agp	1161285	2.87629	0	501.554	193.392	2.59014	1.9984e-15	227.595	92.1487	2.20813	3.10862e-15	501.554	227.595	1.98784	2.47441e-08	193.392	92.1487
yccJ	1162560	-3.59959	0	860.812	3436.49	-2.70289	0	1357.24	3848.84	-1.57399	0	860.812	1357.24	-1.18188	1.10745e-12	3436.49	3848.84
wraB	1162808	-2.79197	1.17684e-14	451.324	1397.5	-2.09135	7.32747e-15	670.664	1471.6	-1.48337	7.093e-11	451.324	670.664	-1.11127	0.00478714	1397.5	1471.6
ymdF	1163789	-1.93571	0	629.38	1351.16	-2.52191	2.03171e-14	905.118	2394.86	-1.4357	2.44482e-12	629.38	905.118	-1.87044	0	1351.16	2394.86
ycdC	1164093	1.46802	0.124909	36.669	27.7027	1.05927	0.81018	34.0799	33.8205	1.07808	0.751845	36.669	34.0799	-1.28765	0.324763	27.7027	33.8205
STMUK_1091	1164728	-1.42117	0.16935	24.7322	38.9818	-1.47052	0.146403	22.6129	34.9069	1.09615	0.752121	24.7322	22.6129	1.05674	0.812831	38.9818	34.9069
STMUK_1092	1165182	1.37455	0.517997	9.16909	7.39812	2.96039	0.0171206	16.1742	5.7047	-1.76716	0.163602	9.16909	16.1742	1.21954	0.720846	7.39812	5.7047
putP	1169566	-1.66148	0.27011	7.12416	13.1276	-1.18339	0.659429	12.1038	15.0128	-1.69173	0.260601	7.12416	12.1038	-1.20155	0.627639	13.1276	15.0128
STMUK_1094	1171901	-4.40899	3.34843e-13	24.2164	118.414	-1.45108	0.00859024	79.9694	121.79	-3.30339	4.87794e-08	24.2164	79.9694	-1.08505	0.527811	118.414	121.79
STMUK_1095	1172861	-1.16123	0.109744	202.944	261.367	1.35176	0.00188325	234.973	182.331	-1.15549	0.131179	202.944	234.973	1.3582	0.00140182	261.367	182.331
STMUK_1096	1174027	-1.19687	0.664754	10.1684	13.4975	1.19359	0.71917	8.61935	7.51908	1.1831	0.716759	10.1684	8.61935	1.69368	0.23876	13.4975	7.51908
STMUK_1097	1175860	1.10948	0.844264	7.1454	7.14268	1.09644	0.897665	3.91666	3.75439	1.83396	0.328543	7.1454	3.91666	1.82261	0.337422	7.14268	3.75439
STMUK_1098	1177046	-3.79281	0.00835624	4.18629	17.6094	-4.04719	0.0143747	3.15352	13.5457	1.3222	0.70571	4.18629	3.15352	1.22935	0.56661	17.6094	13.5457
STMUK_1099	1178252	-4.51069	0.00116869	4.62812	23.1527	-34.84	6.28342e-05	0.514319	18.2531	9.26798	0.0681767	4.62812	0.514319	1.20403	0.552143	23.1527	18.2531
STMUK_1100	1179227	-4.35046	0.0187516	2.58476	12.4712	-3.23628	0.053214	3.13791	10.4813	-1.18356	0.84098	2.58476	3.13791	1.12134	0.784538	12.4712	10.4813
STMUK_1101	1180518	-2.086	0.00208715	23.9922	55.5057	-1.38542	0.171627	28.8489	41.9153	-1.20034	0.508377	23.9922	28.8489	1.25486	0.265528	55.5057	41.9153
serX	1182145	-1.94266	0.275609	3.80462	8.19713	-1.2437	0.763023	3.30693	4.27688	1.16002	0.843471	3.80462	3.30693	1.81189	0.30825	8.19713	4.27688
ycdW	1182468	2.65077	5.7892e-05	53.3238	22.3102	3.37265	2.00229e-08	76.6936	23.876	-1.43489	0.0417591	53.3238	76.6936	-1.12812	0.682859	22.3102	23.876
ycdX	1183491	1.56297	0.000372491	150.466	106.768	1.54728	0.000354424	158.421	107.47	-1.05156	0.658689	150.466	158.421	-1.06231	0.658772	106.768	107.47
ycdY	1184252	1.45737	0.00395569	133.863	101.87	1.81854	4.90891e-06	150.143	86.6189	-1.11982	0.340823	133.863	150.143	1.11439	0.458238	101.87	86.6189
ycdZ	1184859	1.23377	0.186392	83.261	74.8449	1.16594	0.332041	81.9264	73.76	1.01719	0.912761	83.261	81.9264	-1.04007	0.811031	74.8449	73.76
csgG	1185428	-1.84217	0.271227	4.68303	9.56781	-3.62646	0.0115165	4.14842	15.8962	1.12732	0.858265	4.68303	4.14842	-1.7556	0.166343	9.56781	15.8962
csgF	1186288	-9.43576	0.0304098	0.68071	7.1235	-13.1334	0.00120561	0.986109	13.7737	-1.41809	0.821752	0.68071	0.986109	-2.02584	0.121386	7.1235	13.7737
csgE	1186731	-7.01515	0.0411637	0.912254	7.09753	-18.3549	0.000405616	0.822288	15.3891	1.13331	0.935047	0.912254	0.822288	-2.29881	0.062423	7.09753	15.3891
csgD	1187131	-7.15006	0.000766292	2.41	19.1109	-8.34351	7.29941e-05	2.64753	23.6121	-1.11675	0.900895	2.41	2.64753	-1.29831	0.396725	19.1109	23.6121
csgB	1188536	-2.40519	0.286955	1.89889	5.06528	-2.64013	0.230326	1.92557	5.27371	1.00739	0.994275	1.89889	1.92557	-1.09616	0.883102	5.06528	5.27371
csgA	1189033	-1.28431	0.583297	8.13809	11.5917	-1.27306	0.567086	9.53617	12.8076	-1.17649	0.733062	8.13809	9.53617	-1.16537	0.706537	11.5917	12.8076
csgC	1189550	6.82423	1.31949e-05	27.3159	4.43931	5.55072	0.00159146	16.1184	3.05197	1.69142	0.0902631	27.3159	16.1184	1.37198	0.66866	4.43931	3.05197
ymdA	1190007	13.483	3.33067e-16	129.808	10.6775	7.62133	7.92921e-13	70.7207	9.72861	1.83859	2.842e-05	129.808	70.7207	1.03507	0.938102	10.6775	9.72861
STMUK_1115	1190416	2.02738	1.03146e-05	105.657	57.7984	1.21176	0.273186	68.1086	58.9781	1.55459	0.0041885	105.657	68.1086	-1.07688	0.689546	57.7984	58.9781
ymdC	1190894	1.67036	0.0036329	78.7911	52.3144	1.48709	0.0492608	56.9646	40.1411	1.3867	0.0589467	78.7911	56.9646	1.23402	0.314523	52.3144	40.1411
mdoC	1192395	1.46851	0.119651	37.6564	28.4392	1.73453	0.0310472	38.5106	23.2527	-1.01907	0.934306	37.6564	38.5106	1.15671	0.601921	28.4392	23.2527
opgG	1193821	-1.08532	0.279265	319.476	384.546	1.19659	0.0171126	366.938	321.73	-1.14658	0.0735999	319.476	366.938	1.13274	0.0985697	384.546	321.73
mdoH	1195349	1.34171	0.0106015	165.81	137.058	1.29617	0.0276329	155.954	126.267	1.06471	0.573933	165.81	155.954	1.02873	0.818525	137.058	126.267
yceK	1197966	-6.40322	0	47.363	336.351	-5.82339	0	61.085	373.476	-1.2892	0.188395	47.363	61.085	-1.17156	0.0354922	336.351	373.476
msyB	1198194	-7.56927	3.9968e-15	72.5023	608.64	-5.41448	1.26565e-14	116.453	661.59	-1.60364	0.00144468	72.5023	116.453	-1.14705	0.0147415	608.64	661.59
yceE	1198650	4.31321	4.38924e-07	49.0137	12.6029	5.4312	3.65233e-07	42.5301	8.2467	1.15637	0.487783	49.0137	42.5301	1.45858	0.395388	12.6029	8.2467
htrB	1200019	2.5067	4.87346e-09	123.251	54.5309	2.3752	1.19277e-06	93.525	41.3458	1.31992	0.0422456	123.251	93.525	1.25052	0.276601	54.5309	41.3458
yceA	1201159	1.18395	0.637667	16.0462	15.0313	2.20241	0.0247656	23.0369	10.9797	-1.43316	0.265942	16.0462	23.0369	1.29983	0.506715	15.0313	10.9797
yceI	1202263	-3.61489	8.52357e-06	13.0894	52.4771	-2.34374	0.00201126	17.1951	42.1362	-1.30335	0.468705	13.0894	17.1951	1.18012	0.422121	52.4771	42.1362
STMUK_1126	1202835	-2.37808	0.113207	4.33279	11.4274	-1.73288	0.269664	5.9845	10.8576	-1.38511	0.604534	4.33279	5.9845	-1.00053	0.999004	11.4274	10.8576
yceO	1203670	-1.2076	0.673438	8.69246	11.6418	1.98821	0.123337	13.5793	7.17712	-1.55175	0.307604	8.69246	13.5793	1.54707	0.352101	11.6418	7.17712
solA	1203824	2.22619	0.000984755	48.3369	24.0808	2.59276	2.81971e-05	60.0992	24.3212	-1.24186	0.261298	48.3369	60.0992	-1.06526	0.826158	24.0808	24.3212
yceP	1205055	-1.24041	0.0563419	134.964	185.668	-1.21069	0.0182679	265.536	337.335	-1.96394	7.79623e-11	134.964	265.536	-1.91709	6.66467e-13	185.668	337.335
dinI	1205599	-2.61694	0	95.0291	275.807	-1.43769	0.143868	26.0803	39.4132	3.64506	3.45053e-10	95.0291	26.0803	6.63132	0	275.807	39.4132
pyrC	1205918	-1.71345	8.19953e-05	79.6866	151.43	1.05911	0.662501	113.209	112.116	-1.4172	0.0165593	79.6866	113.209	1.28018	0.0464048	151.43	112.116
yceB	1207069	1.38318	1.70782e-06	484.575	388.54	1.25523	0.00051142	497.401	415.714	-1.02471	0.702053	484.575	497.401	-1.12926	0.0854797	388.54	415.714
grxB	1207754	-1.8494	3.77476e-15	364.026	746.649	-1.3313	6.64354e-07	503.48	703.178	-1.38071	2.48797e-06	364.026	503.48	1.00617	0.906841	746.649	703.178
yceL	1208465	1.09255	0.730869	29.9578	30.4105	-1.11811	0.685288	23.8746	27.9469	1.26029	0.398096	29.9578	23.8746	1.03105	0.907151	30.4105	27.9469
rimJ	1209910	1.87216	1.65756e-13	359.56	213.001	1.47778	0.000125128	222.98	158.313	1.61561	1.31193e-08	359.56	222.98	1.2753	0.0199186	213.001	158.313
yceH	1210530	1.61593	2.08896e-05	189.473	130.041	1.25186	0.0770746	131.749	110.383	1.44054	0.00121026	189.473	131.749	1.11579	0.396849	130.041	110.383
mviM	1211179	1.74342	0.000178952	113.905	72.4596	1.51256	0.0251302	68.5566	47.5425	1.66578	0.000737306	113.905	68.5566	1.44414	0.0469783	72.4596	47.5425
mviN	1212367	2.37316	8.35286e-06	78.4595	36.6668	1.81208	0.00592384	55.0604	31.8434	1.42713	0.0419573	78.4595	55.0604	1.08913	0.724389	36.6668	31.8434
flgN	1214023	52.7294	0	1900.46	39.9725	31.6472	1.06581e-14	1013.11	33.5498	1.87904	8.88178e-16	1900.46	1013.11	1.12847	0.605175	39.9725	33.5498
flgM	1214450	70.1396	0	2434.14	38.489	43.1555	0	1342.35	32.6034	1.81653	1.68754e-14	2434.14	1342.35	1.11867	0.637077	38.489	32.6034
flgA	1214835	38.858	5.55112e-16	204.74	5.84353	9.20661	1.38661e-10	52.726	6.00154	3.88864	3.10862e-15	204.74	52.726	-1.07623	0.899323	5.84353	6.00154
flgB	1215651	125.01	0	720.289	6.3902	204.329	1.37668e-14	260.136	1.35036	2.7735	0	720.289	260.136	4.5546	0.0755162	6.3902	1.35036
flgC	1216071	167.4	0	566.568	3.75363	230.362	0	209.48	0.921635	2.70907	0	566.568	209.48	3.76315	0.207637	3.75363	0.921635
flgD	1216487	232.142	0	993.174	4.74489	129.229	9.32587e-15	340.857	2.7378	2.91901	9.76996e-15	993.174	340.857	1.62205	0.516593	4.74489	2.7378
flgE	1217212	244.528	0	1055.78	4.7885	83.091	1.42109e-14	347.664	4.43431	3.0424	2.08722e-14	1055.78	347.664	1.02259	0.973117	4.7885	4.43431
flgF	1218444	243.884	0	514.793	2.34101	79.1629	0	144.012	1.90302	3.58167	0	514.793	144.012	1.14985	0.886263	2.34101	1.90302
flgG	1219213	175.467	0	533.727	3.37347	93.1973	0	152.541	1.68671	3.50413	0	533.727	152.541	1.85834	0.499161	3.37347	1.68671
flgH	1220050	118.47	2.86438e-14	593.74	5.5583	38.4707	0	160.985	4.42708	3.69563	0	593.74	160.985	1.20439	0.770085	5.5583	4.42708
flgI	1220760	87.1658	1.29896e-14	362.419	4.61125	25.1646	3.55271e-15	93.8355	3.88502	3.86897	0	362.419	93.8355	1.12181	0.866945	4.61125	3.88502
flgJ	1221857	62.4636	2.19824e-14	319.255	5.66846	17.7795	4.44089e-16	82.4635	4.87125	3.87851	0	319.255	82.4635	1.10681	0.8694	5.66846	4.87125
flgK	1222872	93.9608	0	1747.37	20.6249	59.0021	0	1030.28	18.3317	1.69897	0	1747.37	1030.28	1.0671	0.839695	20.6249	18.3317
flgL	1224548	49.2667	0	1549.9	34.8903	35.8148	0	1087.94	31.8379	1.42715	2.66454e-15	1549.9	1087.94	1.03593	0.885551	34.8903	31.8379
rne	1225758	1.1151	0.299849	181.411	180.428	-1.22117	0.0550364	160.043	205.089	1.13543	0.241126	181.411	160.043	-1.19944	0.0753531	180.428	205.089
rluC	1229535	-1.09884	0.729058	24.5685	29.9411	-1.13075	0.685479	19.5751	23.2274	1.25924	0.445869	24.5685	19.5751	1.22169	0.467952	29.9411	23.2274
STMUK_1155	1230650	-1.27175	0.198182	48.7266	68.7262	-1.49788	0.0175846	54.6061	85.9162	-1.1193	0.567113	48.7266	54.6061	-1.3185	0.0879371	68.7262	85.9162
STMUK_1156	1231599	1.00486	0.985935	25.215	27.8297	1.06766	0.776484	37.0207	36.3748	-1.46725	0.135555	25.215	37.0207	-1.38061	0.200826	27.8297	36.3748
maf (CP002614 1231894..1232579)	1231895	-1.06571	0.777878	36.2569	42.8533	1.09852	0.629271	52.6192	50.2795	-1.44787	0.0845428	36.2569	52.6192	-1.2387	0.30404	42.8533	50.2795
yceD	1232677	1.15146	9.11311e-05	1564.6	1506.98	1.22268	5.74012e-08	1529.87	1312.77	1.02446	0.501212	1564.6	1529.87	1.08787	0.0255715	1506.98	1312.77
rpmF	1233250	1.23928	1.22757e-12	2307.89	2065.38	1.42721	0	2434.48	1789.51	-1.05301	0.075124	2307.89	2434.48	1.0937	0.00549485	2065.38	1789.51
plsX	1233557	2.56198	2.33147e-15	364.837	157.935	2.50444	6.66134e-16	271.759	113.832	1.34491	0.000204989	364.837	271.759	1.31519	0.0250354	157.935	113.832
fabH	1234716	2.01257	1.55431e-15	355.362	195.827	2.10163	1.5099e-14	296.314	147.885	1.20168	0.0193259	355.362	296.314	1.25506	0.0362792	195.827	147.885
fabD	1235685	1.12177	0.0953355	423.191	418.396	1.24738	0.00282565	387.264	325.753	1.09454	0.198688	423.191	387.264	1.21709	0.00765001	418.396	325.753
fabG	1236627	1.19759	4.84282e-05	1052.41	974.613	1.365	1.51856e-11	1043.08	801.702	1.01076	0.806408	1052.41	1043.08	1.15207	0.00293461	974.613	801.702
acpP	1237517	-1.07835	6.09343e-05	5161.5	6172.91	1.18702	0	6425.23	5678.88	-1.24265	0	5161.5	6425.23	1.03007	0.106503	6172.91	5678.88
fabF	1237839	1.39364	6.01233e-08	595.624	473.997	1.7518	1.55431e-15	543.781	325.659	1.09736	0.117014	595.624	543.781	1.37916	6.81729e-06	473.997	325.659
pabC	1239204	1.74696	0.000834612	89.9984	57.1354	1.17528	0.313541	80.2824	71.6551	1.12252	0.451303	89.9984	80.2824	-1.3231	0.114822	57.1354	71.6551
yceG	1240016	1.55988	0.0117012	76.1069	54.1114	1.49944	0.0305178	66.3717	46.5011	1.14806	0.410487	76.1069	66.3717	1.10327	0.622946	54.1114	46.5011
tmk	1241028	1.51586	0.00828379	93.9783	68.7578	1.42766	0.0410547	74.755	54.9478	1.25856	0.136854	93.9783	74.755	1.18506	0.346983	68.7578	54.9478
holB	1241666	2.22949	0.000251004	59.5114	29.604	1.61101	0.0506525	40.5548	26.4092	1.46777	0.0578464	59.5114	40.5548	1.06041	0.826558	29.604	26.4092
ycfH	1242681	1.01506	0.900631	133.638	146.014	-1.24384	0.0709836	117.86	153.829	1.13608	0.312214	133.638	117.86	-1.11183	0.359761	146.014	153.829
ptsG	1243773	3.59648	5.88418e-15	2002.46	617.504	2.38543	1.79856e-14	1829.56	804.695	1.09645	0.00436543	2002.46	1829.56	-1.37505	2.6682e-09	617.504	804.695
fhuE	1245291	2.86304	0.0366074	12.9058	4.99935	1.54245	0.417307	8.26914	5.62602	1.5657	0.309622	12.9058	8.26914	-1.2009	0.766839	4.99935	5.62602
ycfF	1247807	1.07541	0.404609	258.699	266.795	-1.16602	0.0740029	239.947	293.522	1.08024	0.388947	258.699	239.947	-1.16081	0.0784639	266.795	293.522
ycfL	1248169	1.20059	0.158915	123.307	113.906	-1.14266	0.308238	104.54	125.322	1.18234	0.207137	123.307	104.54	-1.16088	0.250108	113.906	125.322
ycfM	1248557	-1.11564	0.293158	166.677	206.231	-1.69752	2.32733e-07	143.011	254.693	1.16756	0.173624	166.677	143.011	-1.30336	0.00473336	206.231	254.693
thiK	1249176	1.76086	0.00128877	81.5276	51.3491	1.36586	0.110696	58.1469	44.6305	1.40482	0.0465691	81.5276	58.1469	1.08999	0.673532	51.3491	44.6305
nagZ	1250011	1.02248	0.862429	116.758	126.645	-1.07816	0.5519	115.003	130.079	1.017	0.897911	116.758	115.003	-1.08388	0.519518	126.645	130.079
ycfP	1251061	-1.40886	1.75284e-05	254.817	398.153	-1.25904	0.00103771	347.041	458.404	-1.35949	0.000186281	254.817	347.041	-1.21484	0.00456696	398.153	458.404
ndh	1251858	1.38748	0.0286665	99.5845	79.6011	1.16209	0.324316	88.2476	79.6689	1.13032	0.40171	99.5845	88.2476	-1.05661	0.728645	79.6011	79.6689
ycfJ	1253341	3.00333	0	207.621	76.6697	5.40349	0	198.59	38.543	1.04736	0.641044	207.621	198.59	1.88364	0.00103124	76.6697	38.543
ycfQ	1253955	1.59891	1.90872e-05	198.915	137.974	1.69237	1.37771e-06	208.707	129.383	-1.0472	0.641538	198.915	208.707	1.01063	0.931208	137.974	129.383
ycfR	1254832	-9.27698	0	85.6647	881.379	-18.8701	1.77636e-14	28.6239	566.571	2.9976	8.91313e-08	85.6647	28.6239	1.47415	3.32845e-13	881.379	566.571
ycfS	1255186	-2.20315	0.0278456	10.3758	25.3524	-1.82409	0.172446	7.50858	14.3208	1.38348	0.497011	10.3758	7.50858	1.67948	0.110879	25.3524	14.3208
mfd	1256299	2.30561	0.000113676	62.0256	29.8359	1.53028	0.0346103	58.0535	39.7455	1.07143	0.705452	62.0256	58.0535	-1.40962	0.156602	29.8359	39.7455
ycfU	1259972	2.07298	0.000451785	63.5657	34.0081	2.2512	0.000281749	57.7023	26.9492	1.10308	0.58924	63.5657	57.7023	1.1973	0.484153	34.0081	26.9492
lolD	1261275	2.48285	9.13454e-07	88.1385	39.3704	2.94472	1.0445e-08	93.7634	33.4271	-1.06155	0.687198	88.1385	93.7634	1.117	0.637844	39.3704	33.4271
ycfW	1261976	2.33891	3.22711e-07	105.896	50.2134	2.15743	1.23761e-05	91.085	44.2933	1.16517	0.284263	105.896	91.085	1.07461	0.727057	50.2134	44.2933
ycfX	1263249	1.51123	0.00238059	126.086	92.5315	1.34227	0.0326512	115.969	90.6476	1.08881	0.508258	126.086	115.969	-1.03392	0.82167	92.5315	90.6476
cobB	1264179	1.05828	0.592335	174.546	182.921	-1.26922	0.0253735	149.96	199.699	1.16613	0.166953	174.546	149.96	-1.15205	0.167437	182.921	199.699
potD	1265082	-1.48696	0.000339618	129.304	213.239	-1.70517	7.04557e-09	175.881	314.639	-1.35847	0.00794553	129.304	175.881	-1.55726	5.63769e-07	213.239	314.639
potC	1266153	1.06815	0.688285	72.6707	75.4541	-1.31067	0.0764113	72.0698	99.1674	1.01018	0.951427	72.6707	72.0698	-1.38627	0.0326053	75.4541	99.1674
sifA	1267248	-26.4593	0	5.83755	171.302	-58.2428	0	5.64425	347.289	1.02506	0.966522	5.83755	5.64425	-2.13894	1.9984e-15	171.302	347.289
potB	1268587	1.25701	0.324069	39.4797	34.8329	1.6311	0.0420649	41.9384	27.0372	-1.06069	0.790351	39.4797	41.9384	1.22262	0.431636	34.8329	27.0372
potA	1269434	1.78524	0.00127249	78.4409	48.7305	2.3737	5.16757e-06	82.5106	36.4966	-1.04979	0.75802	78.4409	82.5106	1.26697	0.277866	48.7305	36.4966
pepT	1270821	-1.14159	0.126728	237.655	300.891	-1.77934	9.74665e-11	184.953	345.29	1.28707	0.00984011	237.655	184.953	-1.21095	0.0153941	300.891	345.29
tnpA_6 (CP002614 1272260..1272819)	1272261	1.10885	0.582467	56.571	56.5817	1.04763	0.8037	55.6331	55.7012	1.01822	0.92381	56.571	55.6331	-1.03844	0.841774	56.5817	55.7012
ycfD	1274139	-1.14069	0.287336	116.802	147.764	-1.04734	0.71732	114.229	125.612	1.02409	0.856407	116.802	114.229	1.11522	0.368507	147.764	125.612
phoQ	1275341	-1.29661	0.000169189	353.342	508.11	-1.23838	0.00168645	372.063	483.37	-1.05097	0.503193	353.342	372.063	-1.00401	0.949789	508.11	483.37
phoP	1276804	-1.8705	1.15463e-14	1031.33	2139.48	-2.16725	3.03091e-14	1266.85	2880.41	-1.22626	1.0979e-06	1031.33	1266.85	-1.42073	0	2139.48	2880.41
purB	1277602	-1.28705	0.0106621	173.178	247.197	1.01505	0.874749	213.909	221.069	-1.23293	0.0401684	173.178	213.909	1.05976	0.530679	247.197	221.069
ycfC	1278976	1.60825	0.0013213	109.826	75.7365	1.5204	0.00533519	103.736	71.5561	1.06066	0.667038	109.826	103.736	1.00351	0.983076	75.7365	71.5561
mnmA	1279704	1.89042	6.17364e-10	246.719	144.743	2.17943	3.37641e-12	226.161	108.884	1.09267	0.335477	246.719	226.161	1.2597	0.0676658	144.743	108.884
ymfB	1280864	1.71649	0.00191396	82.0329	53.0031	2.38368	2.16015e-06	88.4471	38.9235	-1.0764	0.630952	82.0329	88.4471	1.29128	0.22354	53.0031	38.9235
STMUK_1204	1281337	1.58786	0.007912	78.8036	55.0412	1.76087	0.00302265	69.4776	41.4553	1.13602	0.437933	78.8036	69.4776	1.25968	0.259815	55.0412	41.4553
ymfC	1281663	1.60001	0.015132	64.0584	44.4024	1.84501	0.0139481	41.7971	23.7574	1.53633	0.0294977	64.0584	41.7971	1.77158	0.0217877	44.4024	23.7574
icdA	1282500	3.46433	2.03171e-14	859.407	275.127	6.20478	0	1231.38	208.218	-1.43027	1.22125e-15	859.407	1231.38	1.25227	0.0139444	275.127	208.218
STMUK_1207	1284198	-1.95445	0.00331258	27.0461	58.625	-1.06153	0.761074	48.027	53.5714	-1.77209	0.0158287	27.0461	48.027	1.03787	0.844216	58.625	53.5714
STMUK_1208	1285779	-8.74196	0.151631	0.330759	3.20682	-1.79769e+308	0.258483	0	1.3779	1.79769e+308	0.582496	0.330759	0	2.23997	0.418258	3.20682	1.3779
envF	1286304	-7.3633	5.62745e-11	8.76566	71.5832	-18.4435	7.26632e-11	2.69533	52.1444	3.24603	0.0735358	8.76566	2.69533	1.30186	0.145411	71.5832	52.1444
msgA	1287581	-3.49236	1.9984e-15	84.433	327.028	-3.59686	2.18714e-14	38.9861	147.157	2.16936	4.08561e-05	84.433	38.9861	2.10623	1.11022e-14	327.028	147.157
envE	1288011	-18.5485	0	34.5138	709.996	-12.032	8.65974e-15	62.7028	791.747	-1.81508	0.00433031	34.5138	62.7028	-1.17673	0.00166853	709.996	791.747
STMUK_1212	1288947	-5.59314	4.44089e-16	29.2336	181.339	-5.34685	0	23.9435	134.274	1.22566	0.459426	29.2336	23.9435	1.28009	0.0293461	181.339	134.274
pagD	1289291	-57.2634	0	20.856	1324.53	-102.141	0	12.0452	1292.96	1.73171	0.124071	20.856	12.0452	-1.03016	0.447631	1324.53	1292.96
pagC	1290366	-183.435	0	125.383	25507.9	-277.841	0	128.462	37438.9	-1.02284	0.857233	125.383	128.462	-1.54885	0	25507.9	37438.9
STMUK_1215	1291324	-3.02191	0.00023256	13.0022	43.5767	-2.87294	0.000853225	12.013	36.1106	1.09134	0.827112	13.0022	12.013	1.14487	0.547265	43.5767	36.1106
pliC	1292160	-6.23209	0	304.137	2102.12	-5.77623	0	770.112	4667.01	-2.52765	0	304.137	770.112	-2.34285	0	2102.12	4667.01
STMUK_1217	1293207	-5.03472	2.66454e-15	24.2615	135.472	-3.63069	5.00056e-12	31.1632	118.914	-1.2839	0.354635	24.2615	31.1632	1.07972	0.541575	135.472	118.914
STMUK_1218	1293631	-8.34888	0	181.54	1680.95	-33.6651	0	62.1117	2194.22	2.92676	1.73195e-14	181.54	62.1117	-1.37752	3.44169e-15	1680.95	2194.22
STMUK_1219	1294437	-3.78321	2.07773e-07	16.3043	68.4096	-4.01677	2.37568e-09	19.2519	81.0833	-1.17536	0.630626	16.3043	19.2519	-1.251	0.173199	68.4096	81.0833
STMUK_1220	1295563	-1.70462	0.00238257	48.4428	91.582	-1.08167	0.608305	78.2907	88.807	-1.61334	0.00827672	48.4428	78.2907	-1.02372	0.875063	91.582	88.807
STMUK_1221	1296242	1.71105	2.75224e-13	459.262	297.682	2.31522	0	496.305	224.862	-1.07871	0.241744	459.262	496.305	1.25421	0.0100565	297.682	224.862
STMUK_1222	1297238	1.64327	0.138333	21.6459	14.609	1.36828	0.414497	15.0448	11.5082	1.44103	0.2734	21.6459	15.0448	1.20082	0.641139	14.609	11.5082
STMUK_1223	1298872	2.25107	0.0333182	19.736	9.72353	1.28922	0.572164	10.718	8.65908	1.85473	0.0984046	19.736	10.718	1.05681	0.905916	9.72353	8.65908
STMUK_1224	1299836	1.90186	0.147375	13.326	7.77098	1.7543	0.294763	8.82271	5.25069	1.52253	0.329786	13.326	8.82271	1.40643	0.542699	7.77098	5.25069
STMUK_1225	1300642	-1.02631	0.947952	11.869	13.5097	-1.57249	0.28404	8.62944	14.3567	1.36634	0.483085	11.869	8.62944	-1.12107	0.763793	13.5097	14.3567
STMUK_1226	1301433	-1.2497	0.556494	11.9322	16.5379	-1.41962	0.351387	11.5096	17.0409	1.04243	0.91995	11.9322	11.5096	-1.0907	0.801688	16.5379	17.0409
STMUK_1227	1302105	-1.96384	0.0394836	13.0781	28.4843	1.50172	0.0866389	41.3969	28.9288	-3.16889	0.000126373	13.0781	41.3969	-1.06961	0.799058	28.4843	28.9288
STMUK_1228	1303432	-1.02419	0.900042	51.9237	58.9794	3.77059	0	193.779	53.9545	-3.72345	1.77636e-15	51.9237	193.779	1.03607	0.850937	58.9794	53.9545
STMUK_1229	1303762	-1.79696	0.243522	5.77877	11.5167	3.56343	7.06226e-05	36.3319	10.6994	-6.22983	2.77725e-06	5.77877	36.3319	1.01732	0.967808	11.5167	10.6994
STMUK_1230	1303955	-1.25795	0.538155	12.3	17.1602	2.00409	0.0266998	27.5356	14.3734	-2.22744	0.0164418	12.3	27.5356	1.12839	0.735066	17.1602	14.3734
aadA	1304711	-1.93366	0.170581	6.10769	13.0982	-1.84606	0.142185	8.31537	16.0203	-1.35068	0.571537	6.10769	8.31537	-1.2961	0.487244	13.0982	16.0203
STMUK_1232	1305644	-27.964	2.66454e-15	2.75283	85.3755	-4.64639	3.55127e-08	12.7087	61.7661	-4.6692	0.0112828	2.75283	12.7087	1.31028	0.103909	85.3755	61.7661
STMUK_1233	1306306	-1.20717	0.273511	58.9106	78.871	1.49088	0.00650569	107.819	75.8707	-1.82806	0.00015835	58.9106	107.819	-1.0154	0.924392	78.871	75.8707
STMUK_1234	1307409	-22.6019	2.22045e-16	24.6335	617.481	-2.6855	0	350.299	986.995	-14.1757	1.96509e-14	24.6335	350.299	-1.68665	7.77156e-16	617.481	986.995
STMUK_1235	1307736	-5.58514	0.106389	0.804405	4.98268	-4.42992	0.0791063	1.42749	6.51596	-1.73716	0.689847	0.804405	1.42749	-1.38408	0.586268	4.98268	6.51596
STMUK_1236	1307968	-144.605	0	8.01603	1285.58	-103.072	0	16.0206	1736.12	-1.99774	0.102696	8.01603	16.0206	-1.4251	1.11022e-16	1285.58	1736.12
yeaS	1308710	-1.68384	1.96732e-13	298.727	557.866	-1.73488	2.77556e-15	363.979	662.491	-1.21626	0.0120139	298.727	363.979	-1.25321	8.77348e-05	557.866	662.491
yeaR	1309521	-1.30145	0.407771	16.6137	23.9799	-1.17263	0.603213	18.8291	23.221	-1.1302	0.715785	16.6137	18.8291	-1.01958	0.946966	23.9799	23.221
yoaG	1309886	-1.65646	0.0671268	19.8969	36.5529	-1.14983	0.58086	27.9229	33.7146	-1.40377	0.2458	19.8969	27.9229	1.02755	0.909478	36.5529	33.7146
STMUK_1240	1310298	2.29268	0.0245453	21.2755	10.2918	1.90823	0.0910813	18.0704	9.91068	1.17993	0.60475	21.2755	18.0704	-1.01522	0.972939	10.2918	9.91068
yeaQ	1311254	-8.95877	0	64.5368	641.225	-3.24047	8.88178e-16	245.56	834.965	-3.79648	0	64.5368	245.56	-1.3742	1.43698e-09	641.225	834.965
yaoF	1311935	-2.27879	0	160.967	406.812	-3.53913	0	116.737	433.56	1.38075	0.0076684	160.967	116.737	-1.12471	0.08919	406.812	433.56
STMUK_1243	1312255	-1.84177	4.73203e-09	132.766	271.192	-2.02775	4.73221e-12	132.652	282.192	1.00284	0.981541	132.766	132.652	-1.09771	0.273742	271.192	282.192
yeaO	1312552	-1.1289	0.37333	96.8473	121.255	-1.05822	0.675721	101.395	112.616	-1.04507	0.756296	96.8473	101.395	1.02051	0.876781	121.255	112.616
yeaN	1313018	3.69156	0.0348547	9.82032	2.95033	2.41217	0.191617	6.62566	2.82515	1.49582	0.420763	9.82032	6.62566	-1.02498	0.976313	2.95033	2.82515
yeaM	1314303	3.2107	0.000499362	31.0078	10.7109	2.23616	0.0619332	15.4939	7.2804	2.00828	0.0222596	31.0078	15.4939	1.40293	0.477755	10.7109	7.2804
yeaL	1315077	1.48291	0.100954	39.9813	29.9016	1.15525	0.597099	27.4016	24.9305	1.46163	0.123402	39.9813	27.4016	1.13743	0.634611	29.9016	24.9305
STMUK_1248	1315729	-1.89536	1.70029e-05	64.5361	135.659	-1.83696	3.25168e-06	84.8063	163.346	-1.31019	0.100916	64.5361	84.8063	-1.27058	0.0395356	135.659	163.346
yeaK	1315833	-1.68389	9.55698e-05	84.1442	157.142	-2.11765	3.13969e-10	95.7042	212.712	-1.13583	0.393771	84.1442	95.7042	-1.42824	0.000702604	157.142	212.712
yeaJ	1316401	-1.9159	1.78436e-05	61.8191	131.356	-2.28622	3.82242e-09	66.9417	160.505	-1.0813	0.657716	61.8191	66.9417	-1.28933	0.0310186	131.356	160.505
yeaH	1318535	-6.54429	1.55431e-14	65.0281	471.973	-5.33383	1.15463e-14	115.012	643.441	-1.76627	0.000204196	65.0281	115.012	-1.4386	1.9457e-09	471.973	643.441
yeaG	1319944	-7.54001	1.37668e-14	52.5482	439.424	-3.05598	0	178.048	570.701	-3.3815	0	52.5482	178.048	-1.37047	6.93749e-07	439.424	570.701
mipA	1322305	-1.06075	0.365881	434.552	511.223	-1.02603	0.619859	701.286	754.956	-1.61122	3.21965e-15	434.552	701.286	-1.55837	1.05471e-14	511.223	754.956
STMUK_1254	1323341	1.00672	0.987593	10.2721	11.3163	-1.05236	0.910276	9.08004	10.0477	1.12916	0.789807	10.2721	9.08004	1.07518	0.86713	11.3163	10.0477
STMUK_1255	1324634	1.82556	0.00669578	52.1121	31.659	1.55997	0.03688	52.3655	35.1741	-1.00221	0.990996	52.1121	52.3655	-1.17277	0.51598	31.659	35.1741
yeaD	1325590	-1.42784	0.00498219	100.346	158.905	-1.82797	5.95851e-08	117.025	224.538	-1.16422	0.263216	100.346	117.025	-1.49072	0.00011581	158.905	224.538
gapA	1326809	-2.28794	0	2602.16	6602.87	-1.93307	0	3529.1	7157.15	-1.35383	0	2602.16	3529.1	-1.14385	2.33147e-15	6602.87	7157.15
yeaA	1328116	1.73807	5.72151e-05	132.62	84.6243	3.75589	0	337.192	94.1973	-2.53873	0	132.62	337.192	-1.17439	0.284081	84.6243	94.1973
yeaC	1328601	-1.00102	0.993497	121.51	134.899	2.06884	6.49258e-13	269.437	136.68	-2.21302	8.78186e-14	121.51	269.437	-1.06858	0.585305	134.899	136.68
pncA	1329231	-1.32225	0.212587	33.2734	48.7937	-1.16232	0.459866	42.9002	52.3219	-1.28568	0.275469	33.2734	42.9002	-1.12983	0.54036	48.7937	52.3219
ansA	1329914	-1.05201	0.81005	41.7236	48.6806	1.13058	0.517913	56.1394	52.0843	-1.34344	0.147253	41.7236	56.1394	-1.12814	0.545922	48.6806	52.0843
sppA	1331026	1.12622	0.601325	38.8947	38.3019	1.56678	0.0374373	51.1642	34.2707	-1.31247	0.19985	38.8947	51.1642	1.05988	0.8047	38.3019	34.2707
ydjA	1333056	2.04188	1.38605e-05	100.936	54.8241	2.52563	4.81254e-10	138.48	57.5357	-1.36923	0.0159081	100.936	138.48	-1.10721	0.590106	54.8241	57.5357
selD	1333725	2.26762	2.14279e-06	96.5075	47.2003	2.61045	2.08199e-08	106.643	42.8403	-1.10308	0.484936	96.5075	106.643	1.04299	0.841992	47.2003	42.8403
topB	1334773	2.61521	2.0553e-06	75.879	32.1787	2.92128	2.95692e-07	76.0003	27.2898	1.00078	0.996173	75.879	76.0003	1.11842	0.66681	32.1787	27.2898
gdhA	1336752	3.41435	3.25784e-08	72.9758	23.7042	3.45427	4.51396e-08	71.0003	21.563	1.03003	0.859108	72.9758	71.0003	1.04069	0.893447	23.7042	21.563
STMUK_1267	1338334	12.056	2.18714e-14	513.584	47.2456	9.9377	7.99361e-15	355.246	37.5064	1.4483	6.65881e-08	513.584	355.246	1.19427	0.415752	47.2456	37.5064
STMUK_1268	1338569	10.1605	0	227.455	24.8275	8.50947	2.44249e-15	123.066	15.1241	1.85151	2.20994e-08	227.455	123.066	1.55154	0.172329	24.8275	15.1241
xthA	1339058	1.71668	0.00250161	77.8242	50.2782	1.49025	0.026618	71.6669	50.4425	1.08725	0.609207	77.8242	71.6669	-1.05871	0.774914	50.2782	50.4425
argD (CP002614 1340309..1341636)	1340310	1.31778	0.770742	2.42473	2.04068	1.72298	0.532656	3.2656	2.03426	-1.36491	0.712736	2.42473	3.2656	-1.05735	0.955581	2.04068	2.03426
astA	1341527	1.55957	0.45206	6.7772	4.81949	1.00026	0.999657	5.16556	5.41288	1.31735	0.635047	6.7772	5.16556	-1.18541	0.78585	4.81949	5.41288
astD	1342558	1.3103	0.764059	2.67456	2.26379	1.3575	0.740862	2.55071	2.03384	1.04613	0.958599	2.67456	2.55071	1.0951	0.924955	2.26379	2.03384
astB	1344033	-1.29763	0.671797	4.45654	6.41363	-1.24806	0.742147	3.74243	4.99591	1.16645	0.825816	4.45654	3.74243	1.22624	0.732124	6.41363	4.99591
astE	1345369	1.15064	0.835265	4.46787	4.30642	-2.44593	0.241854	2.19379	5.65999	2.06057	0.369131	4.46787	2.19379	-1.37664	0.617592	4.30642	5.65999
spy	1346673	-1.3422	0.0735715	61.3428	91.3134	1.57944	0.000622467	133.98	89.0345	-2.17997	2.1872e-07	61.3428	133.98	-1.02828	0.851625	91.3134	89.0345
STMUK_1276	1347233	1.71714	1.8052e-05	156.407	101.019	2.31406	0.00192462	39.9669	18.0819	3.91902	8.88178e-16	156.407	39.9669	5.28161	1.16129e-13	101.019	18.0819
nadE	1348235	1.38225	0.00439452	172.388	138.317	1.09644	0.376858	183.601	175.638	-1.06312	0.563808	172.388	183.601	-1.34032	0.0100479	138.317	175.638
osmE	1349281	-1.56539	2.66454e-15	582.489	1011.26	1.61739	0	1605.58	1041.52	-2.7514	4.66294e-15	582.489	1605.58	-1.08678	0.0597699	1011.26	1041.52
celA	1349923	-2.13434	1.97731e-12	116.792	276.458	-1.78986	4.75187e-10	167.477	314.411	-1.43063	0.00282649	116.792	167.477	-1.1999	0.0273427	276.458	314.411
celB	1350326	-2.58265	2.33757e-06	31.0129	88.8306	-1.49446	0.0531595	36.6552	57.5163	-1.1822	0.492214	31.0129	36.6552	1.4631	0.0231698	88.8306	57.5163
celC	1351735	-3.41475	1.9984e-14	43.3176	164.05	-3.15793	0	65.0929	215.779	-1.50049	0.0372159	43.3176	65.0929	-1.38741	0.00157937	164.05	215.779
celD	1352093	-3.1011	1.8664e-07	24.6312	84.7141	-2.41279	7.22322e-07	40.7638	103.252	-1.65041	0.0472241	24.6312	40.7638	-1.28583	0.0867878	84.7141	103.252
celF	1353060	-2.37096	0.00598178	13.1558	34.5937	-1.21606	0.426711	28.6773	36.6011	-2.18235	0.0163208	13.1558	28.6773	-1.11657	0.642375	34.5937	36.6011
celG	1354428	-2.41687	0.00118354	17.3827	46.5936	-1.54571	0.0823875	24.8084	40.3116	-1.42875	0.251783	17.3827	24.8084	1.09734	0.665755	46.5936	40.3116
katE	1355230	-1.95925	9.00883e-06	61.2791	133.155	-1.03799	0.736663	152.361	165.955	-2.48248	5.08589e-10	61.2791	152.361	-1.3151	0.0186979	133.155	165.955
cedA	1357847	-1.26238	0.255746	40.6014	56.8439	-1.10262	0.646662	40.1315	46.4069	1.01491	0.947009	40.6014	40.1315	1.16147	0.448601	56.8439	46.4069
ydjN	1358191	-2.35928	8.48781e-05	27.2605	71.3295	-2.27174	0.000875244	21.7664	51.8457	1.25693	0.42533	27.2605	21.7664	1.3052	0.142386	71.3295	51.8457
ydjM	1359719	1.02952	0.920248	22.8394	24.6039	-1.10357	0.81755	9.97788	11.5027	2.29685	0.0240651	22.8394	9.97788	2.02153	0.0424502	24.6039	11.5027
yniC	1360456	-1.92745	1.27744e-05	62.6317	133.885	-2.02661	1.53925e-06	64.1748	136.541	-1.02284	0.898779	62.6317	64.1748	-1.07623	0.546508	133.885	136.541
yniB	1361273	-1.7245	0.000391208	62.9033	120.307	-1.32528	0.0420385	87.1573	121.142	-1.38372	0.0487178	62.9033	87.1573	-1.06294	0.635842	120.307	121.142
STMUK_1291	1361852	1.04471	0.644646	215.854	229.15	-1.59245	4.27507e-06	150.346	251.214	1.43827	0.000578029	215.854	150.346	-1.15703	0.110987	229.15	251.214
ydiZ	1362819	-1.85098	0.000104469	57.2187	117.461	-1.72783	7.8528e-05	77.4507	140.461	-1.35079	0.083344	57.2187	77.4507	-1.26181	0.0633071	117.461	140.461
pfkB	1363206	-1.15368	0.307881	90.4761	115.764	1.02914	0.817271	125.061	127.463	-1.38005	0.0191114	90.4761	125.061	-1.16189	0.243375	115.764	127.463
ydiY	1364427	-10.0507	0	24.9328	277.923	-4.322	5.55112e-14	26.7076	121.206	-1.06841	0.812049	24.9328	26.7076	2.17377	1.66755e-13	277.923	121.206
STMUK_1295	1365234	-13.4838	0	9.6282	143.983	-3.52025	8.88178e-16	54.7814	202.153	-5.6768	2.0109e-08	9.6282	54.7814	-1.48182	0.000307247	143.983	202.153
STMUK_1296	1366336	-9.82325	8.67106e-12	6.4207	69.9507	-6.95946	1.4736e-12	11.0563	80.8607	-1.72165	0.267806	6.4207	11.0563	-1.21846	0.22705	69.9507	80.8607
STMUK_1297	1366647	-5.95077	0	37.0616	244.597	-10.112	0	31.9771	339.59	1.16116	0.535209	37.0616	31.9771	-1.46502	5.21459e-06	244.597	339.59
STMUK_1298	1367674	1.96349	4.44089e-16	373.544	210.993	2.53007	0	338.938	140.537	1.10401	0.186888	373.544	338.938	1.42285	0.0010874	210.993	140.537
rfc	1368203	-1.79052	8.80378e-06	85.0959	168.983	-1.28031	0.0726426	89.6418	120.434	-1.05113	0.741755	85.0959	89.6418	1.32943	0.0163228	168.983	120.434
thrS	1370318	1.82773	0	1583.98	961.152	2.03154	0	1533.15	791.797	1.03491	0.337858	1583.98	1533.15	1.15038	0.00345139	961.152	791.797
infC	1372358	1.05575	0.00038247	8308.4	8727.89	1.7527	0	10091	6040.27	-1.21244	0	8308.4	10091	1.36926	0	8727.89	6040.27
rpmI	1372888	1.21011	0	9138.64	8375.47	2.28268	0	11224.2	5158.73	-1.22606	1.11022e-15	9138.64	11224.2	1.53852	0	8375.47	5158.73
rplT	1373136	1.26989	0	7581.67	6621.45	2.33993	0	9215.67	4131.9	-1.21339	0	7581.67	9215.67	1.51857	0	6621.45	4131.9
pheS	1373794	1.80857	2.98438e-11	321.502	197.153	1.9385	4.15485e-11	264.504	143.105	1.21783	0.017391	321.502	264.504	1.30525	0.0147423	197.153	143.105
pheT	1374793	1.0949	0.114153	602.657	610.449	-1.05246	0.382998	541.518	597.888	1.11499	0.0658051	602.657	541.518	-1.03351	0.567217	610.449	597.888
ihfA	1377185	-1.70795	0	830.171	1572.52	-1.80237	0	1021.8	1932.21	-1.22878	9.96034e-06	830.171	1021.8	-1.29666	2.09832e-14	1572.52	1932.21
btuC	1377687	2.1963	0.00894722	31.2535	15.7819	1.69005	0.101427	24.0997	14.9401	1.29878	0.333104	31.2535	24.0997	-1.00129	0.997152	15.7819	14.9401
btuE	1378759	-1.23202	0.161797	77.572	105.993	-1.3972	0.0152901	85.8559	125.85	-1.10424	0.526503	77.572	85.8559	-1.25304	0.0875795	105.993	125.85
btuD	1379310	1.03237	0.880805	42.7636	45.9401	-1.15919	0.475041	41.6252	50.5945	1.02913	0.895125	42.7636	41.6252	-1.1629	0.460016	45.9401	50.5945
nlpC	1380136	-3.9566	3.46222e-09	19.3983	85.1216	-2.61911	9.18253e-06	26.4384	72.5734	-1.36299	0.298803	19.3983	26.4384	1.11125	0.50868	85.1216	72.5734
ydiV	1380914	-9.11224	1.77636e-15	11.1792	112.977	-5.85306	2.9976e-15	19.3531	118.758	-1.73493	0.138185	11.1792	19.3531	-1.10999	0.428006	112.977	118.758
ydiU	1381689	-1.67516	0.0189651	31.1166	57.81	-1.6685	0.0152418	33.9328	59.3923	-1.08873	0.732023	31.1166	33.9328	-1.08385	0.663603	57.81	59.3923
ydiE	1383166	-1.81777	0.0149033	24.1046	48.5952	-1.32898	0.276703	24.4433	34.1099	-1.01335	0.963181	24.1046	24.4433	1.35277	0.173477	48.5952	34.1099
aroH	1383514	-1.00562	0.975467	57.1131	63.6977	1.48528	0.0354324	65.4719	46.2991	-1.14418	0.456476	57.1131	65.4719	1.30395	0.167252	63.6977	46.2991
ydiA	1384716	2.32189	1.18706e-06	96.998	46.3314	2.50073	7.2741e-08	105.293	44.1506	-1.08403	0.566366	96.998	105.293	-1.00665	0.974876	46.3314	44.1506
pps	1385886	6.39734	6.21725e-15	936.086	162.282	7.38642	2.4869e-14	961.992	136.642	-1.02584	0.578232	936.086	961.992	1.12562	0.307599	162.282	136.642
ydiD	1388306	2.47504	0.00235033	34.0174	15.2431	2.06304	0.0197183	28.551	14.5429	1.19407	0.48423	34.0174	28.551	-1.00283	0.99386	15.2431	14.5429
ydiT	1390036	-2.71163	0.115078	3.06246	9.20988	-2.78978	0.0862959	3.36428	9.92278	-1.08873	0.913769	3.06246	3.36428	-1.13058	0.788602	9.20988	9.92278
ydiS	1390326	-1.62446	0.323779	6.30707	11.363	-1.62458	0.321155	6.3957	10.8722	-1.00842	0.988077	6.30707	6.3957	-1.00979	0.98169	11.363	10.8722
ydiR	1391669	-1.74632	0.0500963	18.2466	35.3396	-1.8374	0.0615836	13.6805	26.3262	1.33828	0.413619	18.2466	13.6805	1.27256	0.346938	35.3396	26.3262
ydiQ	1392626	1.11663	0.823504	8.19517	8.13959	1.17826	0.759649	7.1905	6.34916	1.1473	0.787721	8.19517	7.1905	1.20134	0.728073	8.13959	6.34916
ydiP	1393853	-2.59021	0.214163	2.13074	6.12096	-3.9739	0.111406	1.38901	5.82369	1.51108	0.703163	2.13074	1.38901	-1.00613	0.991596	6.12096	5.82369
ydiO	1394819	1.68273	0.306138	9.51697	6.27248	1.03098	0.956155	6.31165	6.39402	1.51908	0.412395	9.51697	6.31165	-1.06825	0.90647	6.27248	6.39402
ydiF	1395984	-1.69506	0.59124	1.55021	2.91427	-1.40314	0.762582	1.29458	1.88534	1.16237	0.899983	1.55021	1.29458	1.46345	0.679025	2.91427	1.88534
aroD	1397733	-1.05265	0.850143	25.1669	29.3811	1.38142	0.248311	28.4881	21.6729	-1.13108	0.65224	25.1669	28.4881	1.28477	0.37408	29.3811	21.6729
aroE (CP002614 1398535..1399502)	1398536	-1.06533	0.894802	8.05861	9.52133	1.14212	0.768513	9.96439	9.19299	-1.24083	0.648539	8.05861	9.96439	-1.02042	0.965245	9.52133	9.19299
ydiN	1399469	-2.71972	0.433047	0.752625	2.27016	-5.47226	0.428616	0.22896	1.11479	4.02956	0.546053	0.752625	0.22896	1.91642	0.559674	2.27016	1.11479
ydiM	1401068	1.00278	0.997282	2.87397	3.17857	1.14212	0.883006	2.52578	2.30584	1.16857	0.856613	2.87397	2.52578	1.30665	0.75674	3.17857	2.30584
ydiL	1402420	-1.22694	0.751245	4.15318	5.65143	-2.24503	0.258535	2.54909	6.07077	1.58857	0.555839	4.15318	2.54909	-1.1338	0.829727	5.65143	6.07077
ydiK	1403238	1.27058	0.359206	31.3035	27.3242	1.12231	0.632572	34.6292	32.3392	-1.10402	0.688218	31.3035	34.6292	-1.24732	0.395621	27.3242	32.3392
ydiJ	1404621	1.21346	0.211414	87.094	79.601	1.44187	0.0140558	102.787	74.8484	-1.17772	0.260764	87.094	102.787	1.00799	0.960642	79.601	74.8484
STMUK_1332	1407674	-2.14312	1.95346e-11	104.88	249.282	-1.46283	0.000678557	127.604	195.916	-1.21473	0.139342	104.88	127.604	1.20571	0.0494531	249.282	195.916
ydiH	1408144	1.09347	0.0273998	1208.14	1225.36	-1.18441	0.00109282	655.148	814.069	1.84734	0	1208.14	655.148	1.42635	1.77636e-15	1225.36	814.069
STMUK_1334	1408659	1.25545	0.499228	18.7273	16.5436	4.21488	4.39182e-08	59.0502	14.6672	-3.14256	5.20673e-06	18.7273	59.0502	1.06568	0.85919	16.5436	14.6672
sufA	1410432	-7.19666	6.95535e-09	7.07499	56.4692	-2.95643	6.01919e-06	20.6536	64.0084	-2.89411	0.0104669	7.07499	20.6536	-1.19536	0.329102	56.4692	64.0084
sufB	1410809	-3.82127	1.04794e-05	11.5241	48.8391	-2.6249	9.15403e-05	20.4505	56.2731	-1.76953	0.116371	11.5241	20.4505	-1.21642	0.317268	48.8391	56.2731
sufC	1412313	-5.60745	2.1705e-09	10.981	68.2909	-2.68431	5.02992e-06	26.3035	74.1274	-2.3824	0.0125711	10.981	26.3035	-1.14532	0.419368	68.2909	74.1274
sufD	1413034	-3.44904	4.77534e-08	21.6199	82.6999	-2.66271	5.7893e-07	32.2167	89.9642	-1.4844	0.152591	21.6199	32.2167	-1.14773	0.366581	82.6999	89.9642
sufS	1414302	-3.36801	2.66288e-05	13.4347	50.1827	-2.66633	9.62347e-05	19.5668	54.7166	-1.45196	0.289987	13.4347	19.5668	-1.14918	0.477699	50.1827	54.7166
ynhA	1415535	-2.41375	0.000616647	19.4489	52.0644	-1.64991	0.0293263	28.6958	49.6934	-1.47365	0.184038	19.4489	28.6958	-1.00689	0.972386	52.0644	49.6934
ynhG	1416106	-2.50566	1.26477e-05	28.6505	79.6175	-3.15121	1.3163e-09	32.1991	106.473	-1.12109	0.656024	28.6505	32.1991	-1.41219	0.0198765	79.6175	106.473
lppB	1417174	-1.08628	0.49394	124.949	150.532	-1.70819	5.12633e-06	108.261	194.11	1.15581	0.269586	124.949	108.261	-1.36071	0.00460061	150.532	194.11
lpp	1417496	-1.69035	0	39079	73261.2	-1.3972	0	27173.2	39831.9	1.44066	0	39079	27173.2	1.74293	0	73261.2	39831.9
pykF	1418043	-4.75242	0	215.224	1134.38	-2.14998	5.55112e-16	604.234	1362.87	-2.80268	0	215.224	604.234	-1.26775	3.7124e-09	1134.38	1362.87
STMUK_1345	1419857	4.70675	5.68735e-09	60.9641	14.365	1.58634	0.17888	20.3362	13.4728	3.00241	6.2831e-06	60.9641	20.3362	1.00825	0.982751	14.365	13.4728
STMUK_1346	1421222	7.27047	9.30477e-09	46.0773	7.02876	1.63324	0.235014	14.2585	9.13058	3.23351	4.10662e-05	46.0773	14.2585	-1.37072	0.529351	7.02876	9.13058
STMUK_1347	1422174	12.0301	0	227.139	20.94	3.05849	2.96557e-05	47.5749	16.3288	4.78351	3.55271e-15	227.139	47.5749	1.21648	0.55168	20.94	16.3288
STMUK_1348	1422923	3.96692	4.30742e-07	52.7001	14.7337	-1.02477	0.957658	8.83634	9.50492	5.95378	2.12633e-08	52.7001	8.83634	1.46345	0.354822	14.7337	9.50492
ttrA	1424472	2.33673	0.245339	5.48371	2.60267	1.03553	0.954912	5.12559	5.12071	1.0864	0.892735	5.48371	5.12559	-2.06636	0.332178	2.60267	5.12071
ttrC	1427527	1.81881	0.415635	4.74549	2.89366	-1.04234	0.950514	4.17661	4.55893	1.12732	0.858265	4.74549	4.17661	-1.7007	0.479998	2.89366	4.55893
ttrB	1428550	4.49737	0.0217721	9.78394	2.41274	2.79781	0.0282314	14.7626	5.56546	-1.49913	0.322246	9.78394	14.7626	-2.41241	0.243209	2.41274	5.56546
ttrS	1429466	4.08575	1.22125e-15	209.717	56.9266	2.73833	2.31999e-08	98.6264	37.7492	2.12988	2.2348e-10	209.717	98.6264	1.42807	0.0867339	56.9266	37.7492
ttrR	1431219	3.1807	2.04836e-13	139.599	48.676	1.96445	0.000133804	85.7711	45.8325	1.63056	0.000317581	139.599	85.7711	1.00612	0.976386	48.676	45.8325
STMUK_1354	1431937	2.47352	2.093e-10	148.577	66.618	1.4384	0.0320657	79.3232	57.8436	1.87792	4.05477e-06	148.577	79.3232	1.09189	0.624608	66.618	57.8436
STMUK_1355	1432245	1.00833	0.946631	124.171	136.574	1.04999	0.689725	130.773	130.583	-1.0512	0.690269	124.171	130.773	-1.00897	0.941862	136.574	130.583
STMUK_1356	1433377	-4.36275	1.11378e-11	21.4686	103.877	-4.89217	5.55112e-16	27.1206	139.235	-1.26171	0.420054	21.4686	27.1206	-1.41413	0.00753535	103.877	139.235
ssrB	1434284	-25.96	3.06422e-14	30.0699	865.747	-58.4573	0	25.2495	1547.3	1.19453	0.509632	30.0699	25.2495	-1.88608	0	865.747	1547.3
ssrA	1434953	-7.87866	0	17.8413	155.896	-30.6941	7.43849e-15	10.6487	343.566	1.67584	0.177138	17.8413	10.6487	-2.32605	0	155.896	343.566
ssaB	1438116	-66.2178	1.88738e-14	5.8087	426.588	-191.833	0	3.24984	662.258	1.77056	0.400991	5.8087	3.24984	-1.63831	7.77156e-16	426.588	662.258
ssaC	1438519	-128.431	2.66454e-14	5.26724	750.249	-312.603	0	4.38175	1438.96	1.21345	0.763842	5.26724	4.38175	-2.02401	0	750.249	1438.96
ssaD	1439993	-144.44	1.90958e-14	6.97417	1117.21	-255.205	0	8.19906	2189.38	-1.16284	0.769181	6.97417	8.19906	-2.06805	0	1117.21	2189.38
ssaE	1441212	-211.17	0	8.35479	1956.69	-435.111	0	8.32357	3778.22	1.00739	0.988035	8.35479	8.32357	-2.03767	2.03171e-14	1956.69	3778.22
sseA (CP002614 1441717..1442144)	1441718	-265.538	0	25.6675	7559	-531.936	0	23.2821	12966.6	1.10683	0.72285	25.6675	23.2821	-1.81019	0	7559	12966.6
sseB (CP002614 1442050..1442741)	1442051	-203.608	0	35.5783	8034.04	-379.113	0	30.6186	12176.4	1.1649	0.535319	35.5783	30.6186	-1.59936	0	8034.04	12176.4
sscA	1442638	-167.837	0	17.6051	3277.03	-248.779	0	19.1848	4997.16	-1.08291	0.809224	17.6051	19.1848	-1.60917	2.03171e-14	3277.03	4997.16
sseC	1443114	-212.187	0	25.9298	6101.99	-330.411	0	26.7532	9264.06	-1.02716	0.922523	25.9298	26.7532	-1.60211	2.23155e-14	6101.99	9264.06
sseD	1444584	-221.429	0	8.3305	2045.78	-269.693	0	11.4116	3216.51	-1.36342	0.49517	8.3305	11.4116	-1.65913	6.77236e-15	2045.78	3216.51
sseE	1445174	-269.835	0	5.34844	1600.59	-320.377	0	7.29721	2446.77	-1.36726	0.582062	5.34844	7.29721	-1.61316	0	1600.59	2446.77
sscB	1445642	-253.311	0	3.10109	871.21	-313.876	0	4.09761	1346.34	-1.31288	0.716751	3.10109	4.09761	-1.63082	1.55431e-15	871.21	1346.34
sseF	1446092	-34.8931	0	4.44108	171.863	-41.333	0	4.73444	203.195	-1.06035	0.929602	4.44108	4.73444	-1.2478	0.0329313	171.863	203.195
sseG	1446871	-19.8356	0	4.83661	106.4	-33.2389	0	3.54937	125.194	1.34319	0.671047	4.83661	3.54937	-1.24146	0.101494	106.4	125.194
ssaG	1447654	-82.2496	0	9.86415	899.803	-369.296	0	4.51738	1738.57	2.19387	0.156928	9.86415	4.51738	-2.03896	0	899.803	1738.57
ssaH	1447910	-87.4196	2.59792e-14	10.2697	995.678	-362.596	0	3.88581	1479.43	2.63471	0.0907218	10.2697	3.88581	-1.56795	2.66454e-15	995.678	1479.43
ssaI	1448149	-139.267	0	7.63493	1179.25	-352.805	0	4.67455	1734.74	1.62897	0.401019	7.63493	4.67455	-1.55237	0	1179.25	1734.74
ssaJ	1448394	-114.515	0	10.1734	1292.06	-339.209	0	5.09818	1809.9	1.99503	0.194688	10.1734	5.09818	-1.47814	1.55431e-15	1292.06	1809.9
STMUK_1376	1449161	-91.2026	2.39808e-14	5.8874	595.505	-263.139	0	3.06362	853.4	1.91729	0.344973	5.8874	3.06362	-1.51224	7.66054e-15	595.505	853.4
ssaK	1449706	-129.247	5.9952e-15	4.15177	595.126	-242.495	3.18634e-14	4.14433	1065.55	-1.01688	0.980768	4.15177	4.14433	-1.88944	0	595.126	1065.55
ssaL	1450346	-64.8258	2.90878e-14	13.6378	980.497	-99.7923	0	16.0203	1680.91	-1.17514	0.660893	13.6378	16.0203	-1.80896	0	980.497	1680.91
ssaM	1451420	-114.668	1.06581e-14	4.07348	518.038	-246.606	3.0087e-14	3.58721	928.767	1.1473	0.848993	4.07348	3.58721	-1.89191	0	518.038	928.767
ssaV	1451773	-86.129	1.93179e-14	3.35013	320.011	-86.7189	8.65974e-15	6.08171	553.392	-1.83493	0.367066	3.35013	6.08171	-1.82518	2.33147e-15	320.011	553.392
ssaN	1453808	-68.6061	2.28706e-14	8.74977	665.753	-66.4678	2.87548e-14	13.0909	910.933	-1.4947	0.354861	8.74977	13.0909	-1.44397	5.66103e-13	665.753	910.933
ssaO	1455112	-136.989	1.95399e-14	3.26053	495.368	-70.5847	2.22045e-14	7.3593	546.437	-2.22598	0.214466	3.26053	7.3593	-1.1642	0.0144299	495.368	546.437
ssaP	1455470	-58.2431	1.19904e-14	5.60967	362.356	-43.6493	6.66134e-16	8.47909	388.116	-1.50672	0.448158	5.60967	8.47909	-1.1303	0.0941483	362.356	388.116
ssaQ	1455825	-30.1651	0	11.8516	396.495	-28.1982	8.88178e-15	16.9781	501.475	-1.43011	0.342508	11.8516	16.9781	-1.33478	1.76092e-05	396.495	501.475
ssaR	1456861	-169.129	0	6.65409	1248.13	-402.005	0	6.13418	2607.56	1.07238	0.900545	6.65409	6.13418	-2.20469	0	1248.13	2607.56
ssaS	1457505	-83.5549	2.75335e-14	6.43853	596.641	-254.981	0	3.47288	933.641	1.84208	0.35068	6.43853	3.47288	-1.65122	0	596.641	933.641
ssaT	1457772	-131.945	0	3.19934	468.173	-213.823	1.4877e-14	3.5919	805.292	-1.11675	0.885662	3.19934	3.5919	-1.81522	0	468.173	805.292
ssaU	1458548	-70.798	2.66454e-15	4.25106	333.789	-113.645	1.94289e-14	3.78295	451.812	1.11343	0.879318	4.25106	3.78295	-1.42848	7.7603e-07	333.789	451.812
valW	1459757	-4.44931	8.09087e-06	8.9571	44.1992	-6.04229	1.41025e-08	8.78997	55.6371	1.01884	0.968687	8.9571	8.78997	-1.32792	0.159716	44.1992	55.6371
valV	1459844	-2.2452	0.0032092	17.6253	43.8879	-6.84675	2.23067e-08	7.03198	50.8223	2.49719	0.0330864	17.6253	7.03198	-1.22276	0.329843	43.8879	50.8223
ydhE	1460079	-1.58715	0.0454496	28.8896	50.8527	-1.04865	0.814907	45.3095	49.8264	-1.56483	0.0580336	28.8896	45.3095	-1.03389	0.867412	50.8527	49.8264
ribE	1461669	-3.9014	0	106.378	460.283	-3.4376	0	138.242	498.482	-1.29673	0.043367	106.378	138.242	-1.14281	0.039256	460.283	498.482
cfa	1462352	-1.36178	0.000250556	231.814	350.108	-1.09603	0.198845	358.383	412.101	-1.5431	2.14349e-07	231.814	358.383	-1.24226	0.00288342	350.108	412.101
ydhC	1463790	3.69646	2.84273e-07	58.0514	17.4173	2.45795	0.000969801	40.6371	17.3198	1.4296	0.0787746	58.0514	40.6371	-1.05521	0.87437	17.4173	17.3198
ydhB	1465108	1.44721	0.396852	11.9726	9.17515	1.48019	0.397481	10.8083	7.61441	1.10999	0.803812	11.9726	10.8083	1.13678	0.793394	9.17515	7.61441
purR	1466037	1.58147	0.0227648	58.848	41.269	2.71064	1.43685e-07	88.7428	34.3076	-1.50506	0.014344	58.848	88.7428	1.13824	0.574592	41.269	34.3076
sodB	1467530	-1.43353	0	1345.79	2139.62	1.12923	2.36183e-05	2441.67	2268.44	-1.81113	1.32117e-14	1345.79	2441.67	-1.11882	0.000197938	2139.62	2268.44
ydhO	1468238	-2.07183	3.80113e-09	89.8638	206.487	-1.95587	7.90981e-09	104.206	213.803	-1.15774	0.30856	89.8638	104.206	-1.09268	0.364439	206.487	213.803
ydhD	1469394	-1.63869	2.22045e-15	385.145	699.964	-1.25209	0.000132866	495.594	651.076	-1.28444	0.000219958	385.145	495.594	1.01881	0.732238	699.964	651.076
rnt	1469819	1.34478	0.0102066	165.142	136.195	1.65234	4.65883e-05	160.92	102.17	1.02799	0.803183	165.142	160.92	1.26297	0.0732389	136.195	102.17
gloA	1470567	1.38804	0.00206595	196.945	157.361	1.26137	0.0160386	229.519	190.934	-1.1635	0.118621	196.945	229.519	-1.28043	0.0218677	157.361	190.934
nemA	1471043	-1.64913	0.0041062	49.8557	91.1852	-1.87086	0.00011454	54.4714	106.838	-1.09053	0.658334	49.8557	54.4714	-1.23723	0.136082	91.1852	106.838
ydhM	1472199	1.37619	0.255067	28.226	22.747	1.4409	0.188225	29.5695	21.5425	-1.04919	0.855212	28.226	29.5695	-1.00094	0.997521	22.747	21.5425
ydhL	1472901	-3.3555	0.00113111	8.13277	30.2656	-2.18052	0.0476983	8.6969	19.849	-1.0662	0.895538	8.13277	8.6969	1.44736	0.196253	30.2656	19.849
ydhF	1473191	1.4139	0.0660354	63.4367	49.7595	1.04732	0.798334	59.5214	59.6604	1.06814	0.714787	63.4367	59.5214	-1.26407	0.222946	49.7595	59.6604
sodC (CP002614 1474166..1474788)	1474167	-1.5971	0.000769028	79.2928	140.449	1.30964	0.0212253	158.683	127.131	-1.99663	2.94506e-07	79.2928	158.683	1.04689	0.708299	140.449	127.131
STMUK_1407	1474664	-1.82787	0.0214291	21.0733	42.7203	-1.79493	0.0237541	21.8221	41.1488	-1.03521	0.909791	21.0733	21.8221	-1.01555	0.943742	42.7203	41.1488
ydhJ	1476703	-3.23649	2.54607e-08	25.6671	92.131	-2.78715	6.71724e-07	28.5335	83.4218	-1.10899	0.703647	25.6671	28.5335	1.04651	0.763662	92.131	83.4218
ydhI	1477566	1.10305	0.650521	42.5177	42.7491	-1.19894	0.451759	30.105	37.8417	1.41435	0.143406	42.5177	30.105	1.06902	0.76489	42.7491	37.8417
slyA	1477997	-6.75393	0	393.932	2950.75	-8.78031	0	503.787	4640.75	-1.27672	0.000271336	393.932	503.787	-1.65962	0	2950.75	4640.75
slyB	1478485	-1.23675	5.3405e-07	958.152	1314.23	1.06562	0.0980295	1330.73	1310.16	-1.38641	1.21014e-14	958.152	1330.73	-1.05203	0.194294	1314.23	1310.16
ydhH	1479224	-1.40031	0.141687	31.0209	48.1763	-1.58223	0.0391551	31.2483	51.8367	-1.00552	0.982696	31.0209	31.2483	-1.13419	0.529966	48.1763	51.8367
mliC	1480433	2.58804	1.82299e-12	169.884	72.8006	2.04804	7.08084e-07	131.13	67.2161	1.29773	0.0245197	169.884	131.13	1.0275	0.872665	72.8006	67.2161
pdxH	1480821	1.46693	0.000484846	190.209	143.805	1.26634	0.0286881	183.589	152.109	1.03803	0.718218	190.209	183.589	-1.11632	0.345016	143.805	152.109
tyrS	1481604	1.54938	3.86623e-08	371.708	266.071	1.56895	2.09811e-08	368.849	246.625	1.00957	0.896893	371.708	368.849	1.02227	0.803341	266.071	246.625
pdxY	1482938	1.06291	0.637786	116.559	121.62	-1.18171	0.195609	105.889	131.297	1.10225	0.468156	116.559	105.889	-1.13969	0.299763	121.62	131.297
gst	1483857	-1.21686	3.49229e-06	968.833	1307.5	-1.52807	2.88658e-15	773.321	1239.71	1.25498	2.32937e-06	968.833	773.321	-1.00062	0.987532	1307.5	1239.71
ydgR	1484567	-1.40011	9.61969e-10	537.47	834.584	-1.75003	0	459.313	843.33	1.1723	0.0122399	537.47	459.313	-1.06632	0.189058	834.584	843.33
nth	1486674	-1.19005	0.226674	84.6347	111.704	1.06662	0.683677	78.4816	77.2126	1.08035	0.621766	84.6347	78.4816	1.37093	0.0318406	111.704	77.2126
ydgQ	1487309	-1.47574	0.0123957	65.6813	107.5	-1.06476	0.712705	63.7112	71.1344	1.03261	0.855166	65.6813	63.7112	1.43066	0.0180801	107.5	71.1344
ydgP	1488004	-1.2068	0.161461	96.6458	129.352	-1.10833	0.464749	91.7108	106.706	1.05557	0.710562	96.6458	91.7108	1.1491	0.287191	129.352	106.706
rnfD	1488628	1.03027	0.8683	59.645	64.2064	1.14806	0.471419	55.4246	50.6386	1.07805	0.686933	59.645	55.4246	1.20084	0.328808	64.2064	50.6386
STMUK_1423	1489687	-1.11385	0.5621	52.2576	64.555	-1.41481	0.0715772	43.7366	64.974	1.19556	0.382665	52.2576	43.7366	-1.06277	0.729474	64.555	64.974
ydgM	1491887	-1.08203	0.650741	60.4192	72.5052	-1.27722	0.182169	50.6064	67.7232	1.19814	0.342112	60.4192	50.6064	1.0144	0.932617	72.5052	67.7232
STMUK_1425	1492465	-1.08658	0.485148	129.227	155.729	-1.05266	0.685606	115.793	127.89	1.11845	0.381342	129.227	115.793	1.15453	0.227766	155.729	127.89
ydgK	1493123	-1.87858	0	276.096	575.233	-1.555	2.94477e-09	281.201	458.801	-1.01682	0.843873	276.096	281.201	1.18816	0.00575859	575.233	458.801
ydgT	1493652	-3.6994	2.15383e-14	196.169	804.852	-2.75266	0	236.678	683.41	-1.20429	0.0538792	196.169	236.678	1.11611	0.0345068	804.852	683.41
ydgJ	1494423	-1.70077	6.19548e-05	85.005	160.341	-1.97826	1.18065e-08	97.8969	203.203	-1.14953	0.346805	85.005	97.8969	-1.33792	0.00590053	160.341	203.203
add	1495613	2.01431	2.27379e-11	246.541	135.743	1.46942	0.000202099	214.845	153.438	1.1495	0.135052	246.541	214.845	-1.19247	0.135894	135.743	153.438
ydgA	1497318	-1.24883	0.0217079	182.978	253.429	-1.22812	0.0069261	298.952	385.242	-1.63069	1.43329e-07	182.978	298.952	-1.60381	4.73232e-09	253.429	385.242
manA	1498929	1.34921	0.0305322	114.735	94.3124	1.02872	0.830372	110.554	112.818	1.03918	0.773008	114.735	110.554	-1.262	0.095897	94.3124	112.818
fumA	1500304	11.1363	9.99201e-16	612.311	60.9799	15.8115	0	635.566	42.2	-1.03623	0.529507	612.311	635.566	1.36932	0.114074	60.9799	42.2
fumC	1502118	2.00668	7.50916e-11	235.732	130.285	2.30242	2.64677e-13	224.266	102.183	1.05308	0.579183	235.732	224.266	1.20831	0.150968	130.285	102.183
tus	1503518	1.59716	0.0137503	66.3341	46.0619	1.25055	0.281291	49.3484	41.3912	1.34522	0.113294	66.3341	49.3484	1.05495	0.802736	46.0619	41.3912
rstB	1504523	1.16976	0.691191	13.1605	12.4776	1.29184	0.548396	11.8909	9.6272	1.10897	0.796093	13.1605	11.8909	1.23161	0.625684	12.4776	9.6272
STMUK_1436	1505935	-1.33211	0.660985	3.89516	5.75464	-2.28011	0.214611	3.01885	7.18615	1.30961	0.724616	3.89516	3.01885	-1.30452	0.634838	5.75464	7.18615
ompN	1507794	-1.38795	0.291774	16.9078	26.0264	-1.48207	0.315018	10.4112	16.1428	1.63701	0.206488	16.9078	10.4112	1.52777	0.176186	26.0264	16.1428
rstA	1509407	-1.52944	1.63465e-07	237.781	403.333	-2.08912	2.55351e-15	163.362	357.964	1.45819	0.000187777	237.781	163.362	1.06761	0.367567	403.333	357.964
ydgC	1510265	2.21742	0.0897966	12.9148	6.4594	7.22838	0.000389523	17.7735	2.56197	-1.36972	0.387603	12.9148	17.7735	2.36165	0.225448	6.4594	2.56197
ydgI	1510662	1.29	0.572344	10.5771	9.09355	1.35143	0.510086	10.5539	8.15985	-1.00212	0.996121	10.5771	10.5539	1.04532	0.926765	9.09355	8.15985
ydgH	1512343	1.41359	0.0001604	267.734	210.056	1.16575	0.0962275	241.493	217.347	1.11054	0.23712	267.734	241.493	-1.0918	0.364788	210.056	217.347
pntA	1513814	1.0318	0.811833	111.624	119.982	1.09925	0.349581	194.951	186.056	-1.74363	2.10604e-06	111.624	194.951	-1.63637	2.44601e-05	119.982	186.056
pntB	1515354	1.22405	0.139554	111.963	101.445	1.2185	0.0701523	176.228	151.756	-1.57172	0.000162068	111.963	176.228	-1.57787	0.000365189	101.445	151.756
ydgG	1516917	1.84482	0.0540035	25.5585	15.3651	2.65532	0.00105053	35.5301	14.0243	-1.38584	0.206458	25.5585	35.5301	1.03821	0.919163	15.3651	14.0243
ydgF	1518369	30.7658	1.64313e-14	279.066	10.0599	53.8626	6.21725e-15	431.088	8.444	-1.54197	1.34832e-08	279.066	431.088	1.14035	0.778239	10.0599	8.444
ydgE	1518718	8.23614	0	138.433	18.641	16.9674	0	185.195	11.4733	-1.33578	0.00973244	138.433	185.195	1.54185	0.243226	18.641	11.4733
STMUK_1447	1519087	-1.47645	0.0108094	68.0516	111.432	-1.10855	0.551526	60.6031	70.4701	1.12503	0.504371	68.0516	60.6031	1.49796	0.00726769	111.432	70.4701
STMUK_1448	1520177	-178.322	0	92.0626	18207.2	-295.659	0	45.2878	14042.9	2.03697	6.21267e-05	92.0626	45.2878	1.22864	0	18207.2	14042.9
ynfM	1520820	7.25107	1.88738e-15	369.527	56.5196	6.84017	0	203.476	31.2461	1.81972	3.30624e-12	369.527	203.476	1.71662	0.0136692	56.5196	31.2461
ynfL	1522193	2.26324	0.078242	13.3732	6.55331	-1.15316	0.753252	8.66691	10.5186	1.54003	0.31828	13.3732	8.66691	-1.69728	0.286534	6.55331	10.5186
mlc	1523220	3.35807	1.33227e-15	181.615	59.9814	1.99638	3.89583e-06	120.527	63.3134	1.509	0.00041819	181.615	120.527	-1.11441	0.548359	59.9814	63.3134
bioD (CP002614 1524565..1525361)	1524566	-1.30106	0.00179501	236.85	341.763	-1.73536	3.86581e-11	213.15	388.127	1.11293	0.256735	236.85	213.15	-1.19853	0.0148012	341.763	388.127
STMUK_1453	1525217	1.36411	0.36069	19.1697	15.5855	-1.51687	0.306681	9.46282	15.1012	2.02538	0.0695537	19.1697	9.46282	-1.02128	0.953572	15.5855	15.1012
STMUK_1454	1526642	1.35365	0.20764	38.1593	31.2643	2.50458	5.14132e-07	91.351	38.3072	-2.38657	3.22537e-06	38.1593	91.351	-1.29163	0.289156	31.2643	38.3072
STMUK_1455	1527790	1.5388	0.221838	18.8869	13.6123	4.00505	4.44542e-07	52.4813	13.7512	-2.77735	7.21589e-05	18.8869	52.4813	-1.06788	0.863943	13.6123	13.7512
STMUK_1456	1528447	2.03988	0.0458587	21.3532	11.6095	4.78971	1.2216e-08	57.8946	12.6681	-2.70769	4.18218e-05	21.3532	57.8946	-1.15667	0.72076	11.6095	12.6681
STMUK_1457	1529378	3.95552	0.00308961	18.1016	5.07537	14.1873	8.9129e-10	42.6211	3.1564	-2.34181	0.00177055	18.1016	42.6211	1.52046	0.555021	5.07537	3.1564
ynfI	1530393	1.90577	1.23405e-05	120.661	70.2181	1.43821	0.0286526	82.6405	60.2775	1.46187	0.0074446	120.661	82.6405	1.10321	0.575633	70.2181	60.2775
STMUK_1459	1531050	1.53679	0.00925558	86.1713	62.1874	1.31121	0.162477	57.8468	46.251	1.49198	0.0177857	86.1713	57.8468	1.27378	0.210551	62.1874	46.251
STMUK_1460	1531909	2.38625	0.020724	20.9364	9.73062	1.78404	0.112537	19.1714	11.2143	1.09658	0.770461	20.9364	19.1714	-1.227	0.641255	9.73062	11.2143
STMUK_1461	1532537	2.02571	0.0144871	32.5323	17.8112	1.81747	0.039955	30.4564	17.5636	1.07014	0.78811	32.5323	30.4564	-1.04156	0.903808	17.8112	17.5636
STMUK_1462	1535071	1.77745	0.0422073	31.5852	19.708	1.05568	0.843942	25.8319	25.6698	1.2252	0.443052	31.5852	25.8319	-1.37614	0.286893	19.708	25.6698
ynfD	1537666	-1.47453	0.011072	68.0991	111.365	-1.58963	0.00131133	74.0421	123.582	-1.08623	0.622138	68.0991	74.0421	-1.17094	0.22801	111.365	123.582
ynfC	1538069	1.39758	0.0171035	113.61	90.1559	1.40227	0.0180017	110.171	82.4144	1.03292	0.808591	113.61	110.171	1.03685	0.812361	90.1559	82.4144
speG	1538829	1.37148	4.14986e-05	373.376	301.934	1.30573	0.00144	309.825	248.908	1.20712	0.0141428	373.376	309.825	1.14949	0.103095	301.934	248.908
ynfB	1539425	1.23437	0.000127861	696.347	625.653	1.19743	0.002636	579.371	507.651	1.20401	0.000940717	696.347	579.371	1.16793	0.00921178	625.653	507.651
ynfA	1539919	1.47951	0.192129	25.5498	19.1525	-1.59981	0.349929	6.08917	10.2459	4.21122	0.000516899	25.5498	6.08917	1.77802	0.129869	19.1525	10.2459
rspA	1540367	1.59727	0.390198	8.06699	5.6013	-1.38879	0.590816	4.41972	6.37084	1.83162	0.300528	8.06699	4.41972	-1.20934	0.743311	5.6013	6.37084
rspB	1541592	-1.08907	0.877878	5.92531	7.1568	-1.21606	0.769914	3.86916	4.94515	1.524	0.515431	5.92531	3.86916	1.36696	0.590046	7.1568	4.94515
STMUK_1470	1542665	1.97324	0.389315	4.29066	2.41156	1.09644	0.923047	2.17548	2.0724	1.96899	0.4048	4.29066	2.17548	1.09283	0.924977	2.41156	2.0724
STMUK_1471	1543646	2.70248	0.1593	6.34739	2.60487	1.29579	0.776672	2.5542	2.14525	2.44098	0.210849	6.34739	2.5542	1.18786	0.852083	2.60487	2.14525
ydfI	1544188	-2.46608	0.00066303	18.1594	49.6664	-4.15666	2.43756e-06	11.2245	49.1266	1.61361	0.202634	18.1594	11.2245	-1.0438	0.831521	49.6664	49.1266
ydfZ	1545721	1.10456	0.174077	372.434	373.951	-3.06831	0	298.177	959.787	1.25132	0.00382865	372.434	298.177	-2.70839	5.55112e-16	373.951	959.787
ydfH	1546105	1.40368	0.000572167	231.509	182.918	-1.2368	0.0504659	146.144	189.719	1.58667	1.03045e-05	231.509	146.144	-1.09425	0.385547	182.918	189.719
ydfG	1546921	1.98306	0	469.454	262.549	1.60141	6.56574e-09	365.601	239.472	1.2863	0.000294405	469.454	365.601	1.03866	0.671369	262.549	239.472
dcp	1547806	1.29576	0.283926	36.8795	31.5657	-1.17886	0.44815	37.5405	46.3254	-1.01425	0.951359	36.8795	37.5405	-1.54977	0.0571662	31.5657	46.3254
STMUK_1477	1550193	-5.97303	4.44089e-16	121.336	803.782	10.2	0	3847.06	395.694	-31.6496	0	121.336	3847.06	1.92503	1.77636e-15	803.782	395.694
ydeJ	1550495	-4.89629	0.0013512	3.92276	21.3016	1.20919	0.464403	31.0112	26.9028	-7.91587	4.74116e-06	3.92276	31.0112	-1.33552	0.319238	21.3016	26.9028
ydeI	1551449	-3.21172	7.92699e-14	46.91	167.093	1.40011	0.0019113	191.311	143.31	-4.06823	0	46.91	191.311	1.10517	0.379404	167.093	143.31
STMUK_1480	1552189	-25.9787	0	57.4575	1655.46	-28.915	0	75.6924	2296.02	-1.31489	0.116605	57.4575	75.6924	-1.46362	0	1655.46	2296.02
ydeE	1552532	1.85738	0.081624	20.4927	12.2364	1.68121	0.156804	18.3661	11.455	1.11689	0.730836	20.4927	18.3661	1.01047	0.97981	12.2364	11.455
ydeD	1553947	1.57547	0.184799	20.2505	14.2554	1.6582	0.110447	24.3981	15.4523	-1.20398	0.53621	20.2505	24.3981	-1.14798	0.707827	14.2554	15.4523
marB	1554968	1.55719	0.0182888	67.1398	47.8181	1.60296	0.0287683	51.7885	33.8759	1.30048	0.154164	67.1398	51.7885	1.33683	0.193494	47.8181	33.8759
marA	1555212	1.56971	0.00243664	107.317	75.8234	2.14663	5.2975e-05	78.7122	38.452	1.36617	0.0347528	107.317	78.7122	1.86757	0.00125082	75.8234	38.452
marR	1555615	1.63031	0.0228103	52.5307	35.7352	1.73122	0.0721464	26.968	16.3551	1.95508	0.00393431	52.5307	26.968	2.07841	0.0116295	35.7352	16.3551
marC	1556308	-2.01382	1.20753e-09	104.817	234.102	-3.03378	6.66134e-16	80.9986	257.685	1.29645	0.0783981	104.817	80.9986	-1.16183	0.0972708	234.102	257.685
ydeA	1557020	-1.46265	0.14549	23.4047	37.9662	-1.37648	0.195132	27.0113	39.0438	-1.15456	0.610653	23.4047	27.0113	-1.08385	0.724333	37.9662	39.0438
yneJ	1558326	1.84187	0.190826	11.8325	7.1248	-1.9827	0.215424	4.5585	9.56681	2.58417	0.0729989	11.8325	4.5585	-1.40683	0.490148	7.1248	9.56681
yneI	1559301	9.69825	0	135.497	15.495	3.62434	2.9824e-07	59.3704	17.1292	2.28737	4.4752e-08	135.497	59.3704	-1.1714	0.652354	15.495	17.1292
yneH	1560762	4.64247	1.20328e-08	58.9401	14.0804	3.07956	0.00055852	32.2173	10.9672	1.83388	0.00492906	58.9401	32.2173	1.21802	0.623108	14.0804	10.9672
yneG	1561688	2.46241	0.000516147	44.7013	20.1332	1.08121	0.798128	21.2794	20.6406	2.10937	0.00372988	44.7013	21.2794	-1.08186	0.80214	20.1332	20.6406
STMUK_1492	1562271	-1.08028	0.631901	70.5677	84.5468	1.36268	0.152339	47.4306	36.5501	1.48992	0.0324388	70.5677	47.4306	2.19162	4.14901e-05	84.5468	36.5501
STMUK_1493	1563274	-1.27876	0.230933	40.2672	57.1076	1.28712	0.489645	16.1746	13.1738	2.49982	0.00126659	40.2672	16.1746	4.1131	3.54487e-07	57.1076	13.1738
STMUK_1494	1563665	-1.44228	0.323992	11.6563	18.6451	-1.39847	0.57815	4.53703	6.53994	2.59682	0.0743804	11.6563	4.53703	2.68147	0.0221399	18.6451	6.53994
STMUK_1495	1564533	8.08907	3.10862e-15	99.8083	13.6843	8.74914	4.58187e-08	39.0206	4.65807	2.56356	2.29178e-07	99.8083	39.0206	2.77329	0.0445628	13.6843	4.65807
STMUK_1496	1565792	-2.16217	0.00289035	20.1329	48.278	-1.46046	0.242269	15.2253	23.3766	1.32343	0.407295	20.1329	15.2253	1.95837	0.00619775	48.278	23.3766
STMUK_1497	1566146	-1.88772	0.0117091	22.4916	47.0881	-1.4831	0.141348	22.1369	34.4829	1.01646	0.956513	22.4916	22.1369	1.29434	0.247596	47.0881	34.4829
STMUK_1498	1567021	-1.59265	0.0105255	46.4679	82.0783	-1.29662	0.151252	51.5522	70.0942	-1.10844	0.610712	46.4679	51.5522	1.10932	0.523149	82.0783	70.0942
STMUK_1499	1568100	-1.43206	0.0727927	40.2399	63.9104	-1.23777	0.293267	41.9029	54.3755	-1.0397	0.860023	40.2399	41.9029	1.11317	0.560846	63.9104	54.3755
STMUK_1500	1568507	-1.56073	0.0690219	25.8918	44.8171	-1.40101	0.176307	26.2556	38.514	-1.0119	0.965938	25.8918	26.2556	1.10224	0.657433	44.8171	38.514
STMUK_1501	1568806	-1.38679	0.0777825	47.5807	73.1804	-1.05051	0.778975	60.4735	66.5644	-1.2691	0.217966	47.5807	60.4735	1.04083	0.81331	73.1804	66.5644
STMUK_1502	1569420	-1.10958	0.588709	48.9648	60.2557	1.04726	0.802226	57.3848	57.4613	-1.16964	0.420301	48.9648	57.3848	-1.00682	0.970636	60.2557	57.4613
STMUK_1503	1570114	-1.47495	0.0773587	32.8652	53.7611	1.13033	0.517158	56.5274	52.5102	-1.71598	0.0127187	32.8652	56.5274	-1.02966	0.880424	53.7611	52.5102
STMUK_1504	1571919	-1.40312	0.0663401	47.8117	74.4019	1.11492	0.514338	72.1537	67.9583	-1.50669	0.0268574	47.8117	72.1537	1.03798	0.824292	74.4019	67.9583
STMUK_1505	1573150	-5.51576	2.61262e-05	5.56407	34.037	-13.478	1.01861e-05	1.81358	25.3868	3.07813	0.167775	5.56407	1.81358	1.26932	0.361248	34.037	25.3868
STMUK_1506	1573451	-2.01308	5.40095e-06	58.753	131.173	-1.42008	0.00343828	112.784	168.014	-1.91588	3.93682e-05	58.753	112.784	-1.35205	0.00969697	131.173	168.014
STMUK_1507	1574588	1.33947	0.142135	55.2916	45.7806	1.96609	6.0224e-06	120.139	64.0743	-2.17089	1.02511e-06	55.2916	120.139	-1.47785	0.0433872	45.7806	64.0743
STMUK_1508	1575438	-5.48527	0	21.3871	130.108	-4.02084	4.4644e-09	18.5183	78.2047	1.15362	0.652206	21.3871	18.5183	1.57563	0.00128257	130.108	78.2047
STMUK_1509	1576438	-7.75545	1.38616e-09	6.95953	59.8606	-12.9412	6.77292e-10	3.71245	50.0995	1.87864	0.319802	6.95953	3.71245	1.13293	0.514015	59.8606	50.0995
pqaA	1577901	-10.5306	0	17.4158	203.401	-18.3422	0	10.7686	207.265	1.62302	0.2068	17.4158	10.7686	-1.07548	0.46169	203.401	207.265
STMUK_1511	1579527	-2.27448	0.0790377	6.03154	15.2147	-1.57182	0.431526	4.71069	7.69929	1.28603	0.682198	6.03154	4.71069	1.87125	0.146516	15.2147	7.69929
STMUK_1512	1580758	1.34024	0.508323	11.1862	9.25661	1.26395	0.6448	8.30158	6.88448	1.35937	0.500959	11.1862	8.30158	1.27761	0.625018	9.25661	6.88448
STMUK_1513	1582311	1.76727	0.0310785	36.1914	22.7121	1.43671	0.139502	37.9118	27.6569	-1.04491	0.850061	36.1914	37.9118	-1.28439	0.377286	22.7121	27.6569
STMUK_1514	1582992	-63.3706	0	50.531	3551.4	-83.4342	0	40.9151	3578.81	1.23835	0.308466	50.531	40.9151	-1.06342	0.00944403	3551.4	3578.81
STMUK_1515	1584123	-4.72545	1.33227e-15	39.502	207.022	-7.50103	0	30.1729	237.747	1.30994	0.262394	39.502	30.1729	-1.21198	0.0434859	207.022	237.747
STMUK_1516	1584683	-1.71099	0.00302378	45.4437	86.2333	-1.36987	0.0815545	50.4522	72.5338	-1.1088	0.613434	45.4437	50.4522	1.12647	0.454365	86.2333	72.5338
STMUK_1517	1584957	-1.48195	0.0594861	36.446	59.9014	-1.31545	0.237762	31.115	42.9418	1.17206	0.515042	36.446	31.115	1.32175	0.160649	59.9014	42.9418
STMUK_1518	1585562	-1.5738	0.118274	18.3453	32.0204	1.04771	0.904711	12.8338	12.8986	1.42909	0.323482	18.3453	12.8338	2.3539	0.00697231	32.0204	12.8986
STMUK_1519	1586037	-1.89538	0.011061	22.5218	47.3427	-1.57631	0.128616	17.2803	28.5529	1.31019	0.396722	22.5218	17.2803	1.57322	0.0527424	47.3427	28.5529
STMUK_1520	1586998	-1.09748	0.846814	7.85233	9.55757	-2.1121	0.212535	3.82622	8.4022	2.0678	0.235232	7.85233	3.82622	1.08095	0.869186	9.55757	8.4022
STMUK_1521	1587527	-1.11009	0.891761	3.0736	3.78408	-2.1281	0.539352	0.890513	2.03243	3.46989	0.268134	3.0736	0.890513	1.79197	0.495651	3.78408	2.03243
STMUK_1522	1588045	1.87306	0.00728815	47.576	28.1703	1.75544	0.0493858	30.7944	18.4296	1.54531	0.0577898	47.576	30.7944	1.45153	0.209343	28.1703	18.4296
STMUK_1523	1588524	1.49936	0.0179192	79.247	58.6182	1.44786	0.0380091	71.8691	52.0671	1.1038	0.544118	79.247	71.8691	1.06638	0.735716	58.6182	52.0671
STMUK_1524	1590249	1.91448	0.046932	24.6385	14.2731	1.61855	0.223818	15.5062	9.99741	1.59882	0.144188	24.6385	15.5062	1.35394	0.459039	14.2731	9.99741
STMUK_1525	1591400	1.58734	0.13437	25.0729	17.5181	1.25211	0.507886	18.4941	15.4442	1.36134	0.312581	25.0729	18.4941	1.07113	0.843992	17.5181	15.4442
STMUK_1526	1592864	1.2647	0.380831	29.6713	26.0199	1.27674	0.394142	26.1365	21.5032	1.13812	0.629336	29.6713	26.1365	1.14753	0.636521	26.0199	21.5032
STMUK_1527	1594179	-4.73891	8.88178e-16	38.1224	200.361	-1.11809	0.375753	113.842	133.617	-2.98322	8.71104e-10	38.1224	113.842	1.42163	0.00149074	200.361	133.617
STMUK_1528	1596311	-5.32789	2.46243e-11	14.8206	87.5741	-1.19005	0.293187	64.0715	80.073	-4.31273	3.14701e-08	14.8206	64.0715	1.0366	0.816279	87.5741	80.073
STMUK_1529	1598836	-4.96264	2.64164e-10	14.9092	82.0582	-1.1478	0.349865	82.166	98.9615	-5.48964	9.97391e-12	14.9092	82.166	-1.27185	0.107756	82.0582	98.9615
STMUK_1530	1600749	-2.06127	0.0105722	17.1935	39.3054	1.24263	0.295399	49.1405	41.5521	-2.86189	8.79352e-05	17.1935	49.1405	-1.11566	0.623639	39.3054	41.5521
hdeB	1601677	40.5373	0	2136.12	58.442	28.5687	0	1953.91	71.7621	1.09515	0.00364723	2136.12	1953.91	-1.29621	0.141492	58.442	71.7621
osmC	1602356	-3.86268	0	105.465	451.805	-1.19422	0.00756291	397.122	497.533	-3.75741	0	105.465	397.122	-1.16188	0.0211768	451.805	497.533
yddX	1603300	2.19512	0.000330029	59.0258	29.822	4.73114	0	172.144	38.1472	-2.9089	1.18572e-13	59.0258	172.144	-1.35215	0.217607	29.822	38.1472
sra	1603610	-4.31633	0	1783.54	8537.9	-2.01765	5.10703e-15	2699.32	5713.86	-1.51085	0	1783.54	2699.32	1.41598	1.90958e-14	8537.9	5713.86
sfcA	1603930	1.2543	0.065279	140.424	124.163	1.30772	0.0190286	165.989	133.234	-1.18056	0.147246	140.424	165.989	-1.13176	0.321944	124.163	133.234
adhA	1605913	1.35538	0.00101539	257.486	210.691	2.26372	0	420.658	194.968	-1.63048	4.4034e-10	257.486	420.658	1.02434	0.808894	210.691	194.968
fdnI	1607014	2.14116	2.04755e-11	216.443	112.111	2.51238	2.80429e-10	143.517	59.8843	1.51073	0.000112848	216.443	143.517	1.77271	0.00026442	112.111	59.8843
fdnH	1607663	3.13413	1.44329e-15	179.001	63.342	2.50779	4.12576e-08	108.796	45.503	1.6482	3.25325e-05	179.001	108.796	1.31925	0.151598	63.342	45.503
fdnG	1608561	2.10603	1.27017e-09	183.933	96.861	1.8085	2.39556e-05	130.418	75.6686	1.4125	0.0024221	183.933	130.418	1.21273	0.20742	96.861	75.6686
yddG	1611943	2.46441	0.0177361	20.8167	9.36814	2.41688	0.0211523	20.3927	8.90598	1.02213	0.943925	20.8167	20.3927	1.00036	0.99939	9.36814	8.90598
nmpC	1613292	4.9433	0	8064.47	1809.31	4.80103	0	11278.5	2464.64	-1.39611	6.21725e-15	8064.47	11278.5	-1.43747	0	1809.31	2464.64
STMUK_1542	1614524	5.25054	0	159.919	33.7794	4.36101	1.11022e-15	175.734	42.285	-1.0966	0.398619	159.919	175.734	-1.32023	0.229205	33.7794	42.285
smvA	1614929	3.46967	0.00211162	22.1933	7.09395	3.71223	0.0010664	23.5968	6.71174	-1.06453	0.832486	22.1933	23.5968	1.00052	0.999234	7.09395	6.71174
STMUK_1544	1616533	2.87407	0.000587239	34.7263	13.4003	2.5145	0.0290586	17.1191	7.1973	2.02649	0.01452	34.7263	17.1191	1.77007	0.208796	13.4003	7.1973
narU	1617326	-1.21109	0.737304	5.33479	7.16551	-1.03641	0.956363	4.41683	4.75115	1.21345	0.763842	5.33479	4.41683	1.42163	0.548332	7.16551	4.75115
narZ	1618806	-1.78388	0.212054	6.80634	13.4659	-2.3033	0.0774869	5.89324	14.1772	1.16106	0.790496	6.80634	5.89324	-1.1136	0.77759	13.4659	14.1772
narY	1622543	-2.21617	0.0450664	8.46581	20.8078	-2.2223	0.0658188	7.09717	16.5233	1.19184	0.730324	8.46581	7.09717	1.19638	0.585382	20.8078	16.5233
narW	1624087	-1.87624	0.152958	7.38971	15.377	-3.0967	0.02989	4.29119	13.916	1.73365	0.358152	7.38971	4.29119	1.04532	0.904672	15.377	13.916
narV	1624779	-1.34411	0.428118	11.909	17.7527	-1.90009	0.0963018	9.53054	19.0699	1.24874	0.607879	11.909	9.53054	-1.13213	0.707046	17.7527	19.0699
yddE	1625565	1.54385	0.00705226	90.6372	65.1114	1.24045	0.23459	64.4197	54.5025	1.40972	0.034157	90.6372	64.4197	1.13319	0.495299	65.1114	54.5025
nhoA	1626494	-1.76558	8.61169e-06	90.081	176.391	-1.26528	0.153579	62.8381	83.442	1.43593	0.0268526	90.081	62.8381	2.00452	7.5433e-08	176.391	83.442
STMUK_1552	1627623	-8.70108	0	827.931	7989.54	-11.9651	0	455.081	5713.11	1.82231	0	827.931	455.081	1.32521	4.44089e-16	7989.54	5713.11
ansP	1628768	-1.37567	0.263745	20.1543	30.7493	-2.11875	0.0205028	12.9214	28.819	1.55758	0.209378	20.1543	12.9214	1.01071	0.967272	30.7493	28.819
STMUK_1554	1630338	-1.00898	0.976748	20.1414	22.5385	1.62082	0.201537	16.9412	10.9852	1.19109	0.595157	20.1414	16.9412	1.9452	0.0638045	22.5385	10.9852
STMUK_1555	1630704	1.00951	0.963918	43.6556	47.9606	-1.07022	0.795141	26.9826	30.3608	1.61703	0.04739	43.6556	26.9826	1.49895	0.0777354	47.9606	30.3608
yncD	1632029	-1.3919	0.31033	15.3701	23.7268	2.94966	3.21439e-05	49.3521	17.5189	-3.21156	2.45406e-05	15.3701	49.3521	1.27824	0.43363	23.7268	17.5189
yncC	1634216	-5.91089	1.27156e-05	5.38195	35.2815	1.67551	0.0511675	35.2081	21.9953	-6.48909	3.11085e-06	5.38195	35.2081	1.51594	0.12127	35.2815	21.9953
yncB	1635215	-2.52034	0	115.792	323.662	-2.54641	0	119.335	318.882	-1.02876	0.827879	115.792	119.335	-1.03971	0.622077	323.662	318.882
yncA	1636464	4.43091	6.06382e-09	63.5787	15.9138	4.02028	3.06575e-07	53.713	14.0534	1.18494	0.359119	63.5787	53.713	1.07376	0.845958	15.9138	14.0534
ydcZ	1636979	3.02189	0.00023282	37.2951	13.6876	3.19338	0.00274165	23.2663	7.61605	1.60836	0.0694138	37.2951	23.2663	1.69864	0.232899	13.6876	7.61605
ydcY	1637433	1.69044	0.00277946	80.0793	52.538	1.73308	0.00566323	63.4983	38.4603	1.26359	0.162703	80.0793	63.4983	1.29433	0.221873	52.538	38.4603
srfA	1637890	47.9495	2.10942e-14	286.923	6.63646	14.9758	1.67821e-12	55.8287	3.93317	5.14668	0	286.923	55.8287	1.60622	0.45095	6.63646	3.93317
srfB	1639214	32.5208	0	291.652	9.94624	8.78892	5.03288e-10	50.3533	6.02546	5.80096	0	291.652	50.3533	1.55968	0.384093	9.94624	6.02546
srfC	1642192	17.362	0	222.443	14.2094	4.22452	8.02513e-06	39.1731	9.72314	5.68547	0	222.443	39.1731	1.38351	0.431912	14.2094	9.72314
ydcX	1644381	3.49646	0	594.326	188.517	1.27482	0.0388292	155.327	127.864	3.83235	0	594.326	155.327	1.39714	0.00326354	188.517	127.864
ydcW	1644953	-10.2594	0	33.2025	377.786	-12.407	1.57652e-14	33.6691	438.692	-1.01366	0.955758	33.2025	33.6691	-1.22559	0.00380907	377.786	438.692
ydcR	1646513	-9.93479	0	48.4291	533.605	-13.8371	1.36557e-14	54.6592	793.268	-1.12625	0.546645	48.4291	54.6592	-1.56875	4.44089e-16	533.605	793.268
pdgL	1648073	-12.7983	3.4639e-14	88.1983	1251.89	-20.7341	0	91.779	1995.67	-1.03779	0.803539	88.1983	91.779	-1.68221	0	1251.89	1995.67
STMUK_1569	1649102	-48.1558	1.46549e-14	18.6824	997.78	-125.636	0	11.7058	1537.87	1.60149	0.202739	18.6824	11.7058	-1.6264	0	997.78	1537.87
ugtL	1649365	-74.964	0	18.2361	1516.14	-244.96	0	10.1146	2588.38	1.81529	0.12302	18.2361	10.1146	-1.80152	0	1516.14	2588.38
sifB	1650300	-87.199	2.35367e-14	10.9544	1059.38	-165.793	0	5.52991	954.011	1.99646	0.177544	10.9544	5.52991	1.05232	0.253137	1059.38	954.011
yncJ	1651524	-70.8334	0	10.0247	787.523	-79.3726	1.19904e-14	10.9357	913.415	-1.09193	0.840423	10.0247	10.9357	-1.224	3.31657e-05	787.523	913.415
ydcP	1651755	-1.00949	0.954407	69.4116	77.7118	-1.08603	0.667565	49.6487	56.6174	1.39983	0.0689717	69.4116	49.6487	1.30092	0.130312	77.7118	56.6174
ydcN	1653798	2.52649	7.10826e-06	71.664	31.4585	1.9524	0.00466937	47.7805	25.6459	1.50372	0.0278018	71.664	47.7805	1.1619	0.571942	31.4585	25.6459
STMUK_1575	1654425	-1.44692	0.369406	9.4733	15.2019	-1.54459	0.386951	6.13855	10.0436	1.52733	0.40952	9.4733	6.13855	1.43358	0.372204	15.2019	10.0436
STMUK_1576	1655657	-4.65823	6.66134e-16	48.9678	252.979	-4.13208	2.22045e-16	55.49	240.399	-1.13099	0.530053	48.9678	55.49	-1.00241	0.978708	252.979	240.399
tehB	1656481	-1.0424	0.711517	147.869	170.948	-1.03625	0.772357	123.761	134.553	1.19734	0.138705	147.869	123.761	1.20397	0.106306	170.948	134.553
tehA	1657064	1.31216	0.240861	40.4369	34.1779	1.27001	0.371714	29.8843	24.7336	1.35326	0.207906	40.4369	29.8843	1.31169	0.301491	34.1779	24.7336
ydcK	1658184	-2.03116	0.00587644	20.9287	47.1454	-1.42565	0.131822	29.2403	43.6579	-1.39163	0.246248	20.9287	29.2403	1.0225	0.915685	47.1454	43.6579
rimL	1659161	-1.61293	0.00396898	55.5385	99.349	-1.64841	0.00138127	62.1341	107.411	-1.1163	0.551115	55.5385	62.1341	-1.14108	0.343909	99.349	107.411
STMUK_1581	1659917	1.00588	0.979941	35.0979	38.6981	-1.51687	0.14828	18.9875	30.1247	1.85572	0.0274954	35.0979	18.9875	1.21733	0.416673	38.6981	30.1247
STMUK_1582	1661032	-2.1419	0.00301829	20.5313	48.772	-2.24392	0.00233362	18.8179	44.3494	1.09267	0.781005	20.5313	18.8179	1.04082	0.847165	48.772	44.3494
STMUK_1583	1661324	-1.50534	0.196615	15.7155	26.2371	-2.06529	0.0317471	12.1145	26.1678	1.30711	0.482557	15.7155	12.1145	-1.05269	0.852836	26.2371	26.1678
STMUK_1584	1662651	-1.06396	0.83697	20.3429	24.0046	-1.67208	0.120393	13.7151	24.118	1.48188	0.256537	20.3429	13.7151	-1.06154	0.836126	24.0046	24.118
STMUK_1585	1663589	-1.146	0.637677	21.3063	27.0798	-1.53012	0.237998	12.0347	19.3783	1.76501	0.109995	21.3063	12.0347	1.32338	0.343789	27.0798	19.3783
STMUK_1586	1664038	-1.10043	0.815253	10.837	13.2259	-1.26971	0.559782	10.1546	13.5881	1.06665	0.882501	10.837	10.1546	-1.07812	0.845855	13.2259	13.5881
STMUK_1587	1664686	-1.41377	0.207042	21.5305	33.7587	-1.67387	0.0840221	16.9177	29.7413	1.27405	0.454405	21.5305	16.9177	1.07547	0.772213	33.7587	29.7413
STMUK_1588	1665477	-1.92416	0.00285637	29.4363	62.8171	-3.18683	4.35189e-08	25.5857	85.6452	1.15242	0.599036	29.4363	25.5857	-1.43898	0.0284197	62.8171	85.6452
STMUK_1589	1665961	-2.62259	0.282927	1.54337	4.48905	1.77117	0.462761	4.18654	2.50037	-2.77946	0.261809	1.54337	4.18654	1.7288	0.480465	4.48905	2.50037
STMUK_1590	1667175	-1.43588	0.709248	1.71055	2.724	2.03624	0.488475	2.63959	1.377	-1.51819	0.669824	1.71055	2.63959	1.94131	0.519269	2.724	1.377
opgD	1667946	1.12716	0.486425	68.0836	66.9901	-1.21344	0.264439	57.9788	73.763	1.17731	0.360506	68.0836	57.9788	-1.16272	0.37272	66.9901	73.763
STMUK_1592	1669821	-1.16064	0.561556	26.9343	34.6702	-2.90402	1.2432e-05	20.0886	61.0925	1.3482	0.30909	26.9343	20.0886	-1.86095	0.00326078	34.6702	61.0925
STMUK_1593	1671378	-2.74346	8.94234e-10	45.018	136.974	-4.61824	3.88578e-15	50.1698	243.027	-1.11205	0.604775	45.018	50.1698	-1.87285	3.23711e-09	136.974	243.027
ydcI	1673014	6.56078	4.64733e-09	50.3735	8.51532	4.38576	2.7768e-05	33.4568	7.9995	1.50509	0.0647315	50.3735	33.4568	1.00799	0.987113	8.51532	7.9995
trg	1673998	38.2567	8.77076e-15	264.106	7.65639	37.4982	0	170.491	4.7729	1.55173	6.46901e-06	264.106	170.491	1.52617	0.463134	7.65639	4.7729
STMUK_1596	1675792	-3.87344	0	40.5007	173.986	-4.03423	0	53.9931	228.322	-1.32929	0.169579	40.5007	53.9931	-1.38491	0.00121956	173.986	228.322
STMUK_1597	1676942	-2.09992	0.0173666	14.0397	32.6974	-5.5588	3.27968e-11	13.6946	79.7165	1.02945	0.939121	14.0397	13.6946	-2.56849	3.17912e-06	32.6974	79.7165
STMUK_1598	1677740	-15.6998	0	23.9359	416.77	-17.9917	5.88418e-15	20.413	385.877	1.17447	0.592795	23.9359	20.413	1.02361	0.741339	416.77	385.877
STMUK_1599	1678270	-109.17	5.77316e-15	3.44604	417.234	-291.904	0	1.74724	549.681	1.90285	0.477676	3.44604	1.74724	-1.39032	3.9033e-07	417.234	549.681
sseJ	1679412	-154.689	2.13163e-14	3.71287	636.977	-436.914	0	1.99778	914.156	1.86367	0.471005	3.71287	1.99778	-1.51448	1.9984e-15	636.977	914.156
STMUK_1601	1680759	-11.5102	8.43769e-15	6.7787	86.5336	-30.1325	1.11022e-15	2.63502	81.9986	2.63471	0.167222	6.7787	2.63502	1.00029	0.998483	86.5336	81.9986
STMUK_1602	1682010	-24.6421	0	27.9372	763.512	-83.0831	0	15.6139	1364.64	1.7902	0.0612106	27.9372	15.6139	-1.88613	0	763.512	1364.64
STMUK_1603	1682778	-26.1157	0	6.51966	188.834	-117.408	1.52101e-14	2.58999	319.389	2.51847	0.19225	6.51966	2.58999	-1.78478	2.16557e-10	188.834	319.389
STMUK_1604	1683450	-19.8624	2.66454e-15	4.71331	103.828	-148.967	0	1.16425	187.009	3.94561	0.147092	4.71331	1.16425	-1.90165	1.18374e-07	103.828	187.009
STMUK_1605	1684178	-10.2303	3.25944e-08	3.99113	45.2832	-30.7695	3.08531e-13	1.89305	61.143	2.12082	0.382388	3.99113	1.89305	-1.42607	0.0702897	45.2832	61.143
STMUK_1606	1684995	-5.96612	7.03833e-07	6.85157	45.3353	-8.67411	7.72132e-08	4.72454	42.6241	1.4575	0.527554	6.85157	4.72454	1.0079	0.970587	45.3353	42.6241
STMUK_1607	1687234	-3.6147	9.6947e-08	18.7832	75.2999	-1.9877	0.00298825	26.1543	54.5015	-1.39079	0.273678	18.7832	26.1543	1.30894	0.128135	75.2999	54.5015
cybB	1687942	-1.14534	0.432908	59.5974	75.7032	1.2874	0.122309	80.6337	65.7201	-1.35196	0.0764606	59.5974	80.6337	1.09083	0.605937	75.7032	65.7201
ydcF	1688589	1.09018	0.533042	103.285	105.073	1.41883	0.0267	90.8733	67.1535	1.13898	0.365214	103.285	90.8733	1.48186	0.0109803	105.073	67.1535
hrpA	1689453	1.83371	6.52991e-06	142.273	86.0492	2.03068	1.64893e-06	124.837	64.4829	1.14176	0.279228	142.273	124.837	1.2649	0.151866	86.0492	64.4829
acpD	1693556	-1.81381	0.00907275	27.9149	56.1541	-1.82776	0.012758	24.7688	47.4655	1.12925	0.659684	27.9149	24.7688	1.12314	0.555504	56.1541	47.4655
STMUK_1612	1694158	-2.89029	7.50653e-11	44.9736	144.163	-2.47503	1.04115e-08	50.8891	132.012	-1.13004	0.550218	44.9736	50.8891	1.03474	0.77685	144.163	132.012
ydbL	1694750	-2.12959	1.37799e-07	65.9271	155.709	-2.22494	1.11053e-06	49.4187	115.478	1.33438	0.123817	65.9271	49.4187	1.27771	0.0450314	155.709	115.478
ynbE	1695081	-2.27622	1.44679e-08	62.672	158.213	-2.35761	9.24779e-08	50.4581	124.804	1.2443	0.246806	62.672	50.4581	1.20116	0.12478	158.213	124.804
ydbH	1695272	-1.80478	0.000602549	49.1732	98.4252	-2.06843	0.000454144	32.0197	69.4822	1.53776	0.0561574	49.1732	32.0197	1.34255	0.0585655	98.4252	69.4822
ldhA	1698148	-1.02741	0.786821	187.725	213.905	-2.68453	1.66533e-15	119.831	337.626	1.56891	0.000101821	187.725	119.831	-1.66566	4.62145e-09	213.905	337.626
hslJ	1699248	1.7901	3.34916e-08	228.551	141.599	1.56523	0.000227482	161.127	108.022	1.42069	0.000598424	228.551	161.127	1.24201	0.0886446	141.599	108.022
STMUK_1618	1699702	1.48782	0.000526007	175.964	131.168	-1.00123	0.993061	94.7944	99.6301	1.85906	7.48186e-07	175.964	94.7944	1.24757	0.0947933	131.168	99.6301
STMUK_1619	1699884	1.26538	0.121206	92.3809	80.9686	-1.04096	0.840076	47.2857	51.6622	1.95739	0.000129076	92.3809	47.2857	1.48586	0.0246877	80.9686	51.6622
nifJ	1700244	-1.8923	0.000220461	47.8898	100.505	-2.61086	3.22091e-08	41.3762	113.32	1.16032	0.483005	47.8898	41.3762	-1.19005	0.204926	100.505	113.32
ynaF	1704250	3.29321	3.41949e-14	1492.47	502.621	2.9232	1.42109e-14	1527.93	548.332	-1.02195	0.550603	1492.47	1527.93	-1.15138	0.0226785	502.621	548.332
STMUK_1622	1704734	3.02317	1.44329e-15	270.044	99.0664	2.54536	4.39204e-12	169.204	69.7608	1.59864	1.35685e-06	270.044	169.204	1.34562	0.0559926	99.0664	69.7608
ydaO	1705428	1.13124	0.284121	152.185	149.2	-1.2011	0.163178	101.275	127.678	1.50513	0.00131659	152.185	101.275	1.10782	0.395334	149.2	127.678
dbpA	1706407	-1.92493	0.00357902	28.0368	59.8548	-2.1601	0.000640899	26.5285	60.1201	1.06041	0.828467	28.0368	26.5285	-1.0592	0.753105	59.8548	60.1201
zntB	1708267	1.55466	0.00749596	86.7759	61.9038	1.34838	0.100304	66.6903	51.9525	1.30253	0.103493	86.7759	66.6903	1.12987	0.516036	61.9038	51.9525
STMUK_1626	1709396	-1.12787	0.779892	9.69452	12.1266	1.95303	0.167383	11.4151	6.08205	-1.16664	0.723949	9.69452	11.4151	1.87831	0.193772	12.1266	6.08205
ydaL	1710961	-1.76686	7.7099e-06	90.7833	177.895	-2.64006	1.00919e-13	72.9409	201.871	1.24718	0.159277	90.7833	72.9409	-1.19779	0.0797906	177.895	201.871
ogt	1711782	2.30837	1.26787e-13	228.198	109.638	1.36296	0.022289	120.834	93.0095	1.89176	8.10349e-09	228.198	120.834	1.11715	0.431478	109.638	93.0095
fnr	1712451	2.27225	0	1197.9	584.681	2.59275	0	1007.39	407.598	1.19118	4.13472e-05	1197.9	1007.39	1.35926	1.67262e-06	584.681	407.598
ydaA	1713396	1.78211	0	1186.41	738.338	1.68044	0	1187.37	741.305	1.00096	0.981363	1186.41	1187.37	-1.05947	0.267159	738.338	741.305
ynaJ	1714398	2.12071	2.88658e-15	301.935	157.902	3.74856	0	415.897	116.422	-1.37509	2.33183e-05	301.935	415.897	1.28523	0.0390376	157.902	116.422
ynaI	1714891	-1.19925	0.432832	32.5546	43.299	-1.36355	0.12556	40.3081	57.6437	-1.23396	0.371402	32.5546	40.3081	-1.40587	0.0904734	43.299	57.6437
STMUK_1633	1716008	1.20601	0.586034	17.5928	16.1785	1.47824	0.318546	15.0117	10.7253	1.1675	0.65895	17.5928	15.0117	1.43731	0.352965	16.1785	10.7253
STMUK_1634	1716654	2.23895	0.07143	14.3096	7.08823	1.71775	0.294622	9.32832	5.67736	1.53252	0.305623	14.3096	9.32832	1.16727	0.782967	7.08823	5.67736
STMUK_1635	1717812	1.72246	0.374409	6.64735	4.28009	1.68683	0.638783	2.01448	1.2732	3.32438	0.114246	6.64735	2.01448	3.29677	0.208853	4.28009	1.2732
STMUK_1636	1718468	-1.68927	0.499737	2.48407	4.65388	1.09644	0.948075	1.04045	0.99984	2.51847	0.418702	2.48407	1.04045	4.5994	0.129775	4.65388	0.99984
STMUK_1637	1719319	-1.29776	0.73045	2.94459	4.23812	-1.41367	0.701268	2.00697	2.97175	1.46071	0.67834	2.94459	2.00697	1.3488	0.69144	4.23812	2.97175
STMUK_1638	1721376	1.42549	0.81765	0.956613	0.744265	-4.56022	0.630321	0.107784	0.491993	10.0739	0.388697	0.956613	0.107784	1.46345	0.83609	0.744265	0.491993
STMUK_1639	1722630	-2.24153	0.383485	1.54877	3.85021	-1.33299	0.799968	1.32891	1.81979	1.16237	0.899983	1.54877	1.32891	2.03562	0.416062	3.85021	1.81979
STMUK_1640	1723764	-1.45178	2.22045e-15	727.621	1171.55	-1.56108	5.55112e-16	611.403	1001.28	1.19224	0.00132578	727.621	611.403	1.10877	0.016316	1171.55	1001.28
STMUK_1641	1725087	1.1633	0.260209	113.297	108.014	1.0139	0.93194	73.5287	76.0413	1.54457	0.0034265	113.297	73.5287	1.34567	0.045957	108.014	76.0413
STMUK_1642	1725452	1.43806	0.290774	19.2079	14.8135	1.36606	0.415197	15.1249	11.6525	1.27249	0.481686	19.2079	15.1249	1.20811	0.628215	14.8135	11.6525
STMUK_1643	1726120	1.24447	0.694971	6.79396	6.0547	-1.15674	0.825363	4.13366	4.91727	1.67079	0.406558	6.79396	4.13366	1.16593	0.799142	6.0547	4.91727
STMUK_1644	1726924	-4.28363	4.40504e-08	14.4088	68.4532	-2.37336	5.97573e-06	35.5822	88.6707	-2.46098	0.00285191	14.4088	35.5822	-1.36727	0.0520865	68.4532	88.6707
STMUK_1645	1728067	1.65131	0.196094	16.1921	10.875	1.45837	0.357384	13.683	9.85444	1.18387	0.645699	16.1921	13.683	1.04532	0.919875	10.875	9.85444
STMUK_1646	1729091	-2.69053	6.30804e-07	31.1902	93.0703	-3.64038	2.14592e-09	23.3626	89.1538	1.33888	0.284524	31.1902	23.3626	-1.01075	0.942526	93.0703	89.1538
mppA	1730117	-2.90777	0	151.266	487.815	-3.46757	0	130.935	476.341	1.157	0.221366	151.266	130.935	-1.03033	0.643141	487.815	476.341
ycjI	1731920	-3.55074	3.9968e-15	78.1724	307.841	-6.44434	0	39.4202	266.342	1.98927	0.000328458	78.1724	39.4202	1.09551	0.275447	307.841	266.342
ycjG	1732623	-2.89148	1.58369e-06	24.4302	78.3434	-3.75762	9.37263e-08	17.4084	68.8096	1.40459	0.275799	24.4302	17.4084	1.07866	0.646712	78.3434	68.8096
tpx	1733704	2.6724	3.33067e-16	630.802	261.786	4.58495	0	787.237	180.189	-1.24596	3.72218e-05	630.802	787.237	1.37696	0.000873726	261.786	180.189
tnpA_6 (CP002614 1734440..1734999)	1734441	1.05439	0.774257	57.2005	60.1665	1.13861	0.493278	56.5452	52.121	1.01272	0.946275	57.2005	56.5452	1.0951	0.63101	60.1665	52.121
tyrR	1735012	1.18067	0.250092	98.7748	92.7837	1.13944	0.371593	95.164	87.6145	1.04012	0.784168	98.7748	95.164	1.00433	0.976904	92.7837	87.6145
ycjF	1736701	1.6346	0.00127937	104.142	70.6591	-1.5917	0.0238681	36.3717	60.8017	2.86761	9.92308e-09	104.142	36.3717	1.10111	0.581741	70.6591	60.8017
ycjX	1737759	1.66209	5.76146e-05	153.266	102.269	-1.23429	0.274455	46.5752	60.2825	3.29612	3.86358e-14	153.266	46.5752	1.60767	0.00301679	102.269	60.2825
pspE	1739305	-1.09557	0.143441	467.863	568.48	-1.44334	1.93334e-05	218.055	330.284	2.14928	1.33227e-15	467.863	218.055	1.63125	6.99663e-13	568.48	330.284
pspD	1739695	-1.72146	0.0755253	15.9179	30.3905	-1.64579	0.140858	13.2649	22.9065	1.20432	0.616337	15.9179	13.2649	1.25874	0.403678	30.3905	22.9065
pspC	1739936	-2.16437	0.00286314	20.1101	48.2727	-2.81365	2.64381e-05	19.9494	58.8864	1.01243	0.96881	20.1101	19.9494	-1.28595	0.195774	48.2727	58.8864
pspB	1740295	-1.36831	0.302509	17.7897	26.9965	-1.35563	0.267992	21.9614	31.2193	-1.23382	0.509722	17.7897	21.9614	-1.22197	0.446724	26.9965	31.2193
pspA	1740579	1.49014	0.0483058	56.6823	42.1867	1.85939	0.000726877	77.3015	43.6374	-1.36162	0.076465	56.6823	77.3015	-1.09024	0.689575	42.1867	43.6374
pspF	1741418	1.10606	0.793618	13.4409	13.4773	-1.11472	0.808977	9.00789	10.4624	1.49989	0.343587	13.4409	9.00789	1.21637	0.633235	13.4773	10.4624
sapA	1742510	3.0697	2.74349e-10	107.589	38.8711	2.36831	6.74204e-06	80.8135	35.7713	1.33448	0.0491607	107.589	80.8135	1.02859	0.903224	38.8711	35.7713
sapB	1744156	3.95077	3.34354e-09	72.3946	20.3225	3.08306	4.6601e-06	56.6731	19.2545	1.28052	0.162189	72.3946	56.6731	-1.00126	0.996852	20.3225	19.2545
sapC	1745108	4.72301	2.43505e-09	63.77	14.9745	3.7877	4.5849e-06	45.4772	12.5867	1.40504	0.0782344	63.77	45.4772	1.12451	0.758768	14.9745	12.5867
sapD	1745998	2.526	4.92707e-08	105.748	46.4296	2.50615	2.12273e-06	81.3937	34.1085	1.30245	0.072224	105.748	81.3937	1.29128	0.254889	46.4296	34.1085
sapF	1746992	1.84521	0.000288964	90.4069	54.3387	1.78201	0.00163311	75.6577	44.5926	1.19719	0.247253	90.4069	75.6577	1.155	0.475172	54.3387	44.5926
STMUK_1666	1747814	-1.49381	0.185307	17.2355	28.5544	1.96938	0.000349962	74.643	39.8031	-4.32271	2.27e-09	17.2355	74.643	-1.47203	0.11484	28.5544	39.8031
STMUK_1667	1748988	-31.4564	2.9754e-14	26.2291	915.054	-175.844	0	8.54309	1582.07	3.06902	0.00265376	26.2291	8.54309	-1.82449	0	915.054	1582.07
STMUK_1668	1750396	-8.83909	0.000763626	1.79555	17.6019	-144.559	1.02048e-07	0.182078	30.2527	9.0665	0.255712	1.79555	0.182078	-1.81591	0.0452353	17.6019	30.2527
ycjE	1750550	-1.87027	0.000156937	52.2863	108.455	-4.67455	0	35.05	171.626	1.4953	0.063608	52.2863	35.05	-1.67088	2.66186e-05	108.455	171.626
fabI	1750967	1.15343	0.0208128	533.801	513.267	-1.08127	0.199327	495.482	562.123	1.07916	0.221782	533.801	495.482	-1.15578	0.0179186	513.267	562.123
yciW	1751955	1.17222	0.591389	23.4265	22.1642	-1.36423	0.404956	11.8985	16.9726	1.98092	0.0502918	23.4265	11.8985	1.23911	0.504475	22.1642	16.9726
rnb	1753177	1.62697	8.42632e-07	247.646	168.813	1.73918	2.26705e-06	183.485	110.696	1.35231	0.00186255	247.646	183.485	1.44542	0.00236649	168.813	110.696
yciR	1755373	-2.14601	0.0306923	10.8371	25.7928	-1.92009	0.0648937	11.3565	22.8579	-1.04781	0.912408	10.8371	11.3565	1.0671	0.821076	25.7928	22.8579
STMUK_1674	1757477	1.68467	0.000493707	109.887	72.3417	2.0998	3.67258e-08	152.946	76.4628	-1.38937	0.00825906	109.887	152.946	-1.11539	0.506402	72.3417	76.4628
yciT	1757743	1.54308	0.0138398	75.7961	54.477	2.45099	3.32581e-08	114.575	48.9979	-1.50869	0.0051627	75.7961	114.575	1.05345	0.791368	54.477	48.9979
osmB	1758754	-1.35943	0.00428353	142.788	215.28	1.18888	0.094481	193.699	170.851	-1.35376	0.00584986	142.788	193.699	1.19357	0.0833836	215.28	170.851
yciH	1759092	-1.75341	0.00105771	50.1576	97.538	-1.80392	0.000183492	58.6232	110.961	-1.16737	0.420652	50.1576	58.6232	-1.20019	0.189353	97.538	110.961
pyrF	1759418	-1.2263	0.30791	43.196	58.7483	-1.07703	0.701649	49.035	55.4845	-1.13316	0.548781	43.196	49.035	1.00394	0.983271	58.7483	55.4845
yciM	1760346	1.29643	0.0193614	174.974	149.685	1.31227	0.0367848	128.538	102.797	1.36377	0.00731344	174.974	128.538	1.38017	0.0112956	149.685	102.797
yciS	1761522	1.95188	2.60403e-12	291.081	165.392	1.41679	0.000553849	222.251	164.549	1.312	0.00222127	291.081	222.251	-1.05042	0.655503	165.392	164.549
pgpB	1761980	1.10134	0.59167	61.4928	61.9235	-1.04151	0.813046	63.1821	69.0874	-1.02667	0.883166	61.4928	63.1821	-1.17791	0.350413	61.9235	69.0874
ribA	1762940	1.42197	3.71018e-05	310.019	241.798	1.26593	0.0125125	239.858	198.766	1.29515	0.00255426	310.019	239.858	1.15271	0.137084	241.798	198.766
acnA	1763586	3.19004	1.52643e-08	82.5486	28.6991	4.59811	3.55271e-14	105.802	24.1766	-1.27973	0.0922776	82.5486	105.802	1.12795	0.662421	28.6991	24.1766
STMUK_1684	1766817	-3.75963	6.21725e-15	193.417	806.481	-2.63628	0	230.42	637.369	-1.18924	0.0751528	193.417	230.42	1.19899	0.000594909	806.481	637.369
cysB	1767238	1.51582	0.0039328	112.102	82.0203	2.6211	2.06968e-12	166.604	66.6749	-1.48367	0.00115382	112.102	166.604	1.16495	0.35358	82.0203	66.6749
topA	1768623	1.30801	0.0303909	140.819	119.4	1.16749	0.177696	155.648	139.921	-1.10367	0.396187	140.819	155.648	-1.23672	0.0887172	119.4	139.921
yciN	1771623	1.23006	0.0112983	314.506	283.568	1.07512	0.453702	211.169	206.136	1.49158	6.00776e-06	314.506	211.169	1.30374	0.00358066	283.568	206.136
sohB	1771916	-1.13074	0.258221	151.966	190.574	-1.30143	0.0202002	131.033	178.947	1.16149	0.208745	151.966	131.033	1.00964	0.926639	190.574	178.947
yciK	1773200	1.00517	0.980398	43.3348	47.8137	1.01157	0.956068	44.0029	45.6247	-1.01335	0.950615	43.3348	44.0029	-1.00722	0.972316	47.8137	45.6247
btuR	1773958	1.44068	0.0504406	65.2633	50.2407	1.87998	0.000895741	72.5255	40.4132	-1.10855	0.545686	65.2633	72.5255	1.17598	0.441964	50.2407	40.4132
yciL	1774635	3.31122	0	189.202	63.3711	3.78295	3.9968e-15	158.953	44.0628	1.19256	0.101167	189.202	158.953	1.36208	0.11269	63.3711	44.0628
yciO	1775611	1.70097	1.18188e-06	207.028	134.986	1.57102	0.000123176	172.32	115.033	1.20327	0.0722895	207.028	172.32	1.11119	0.405655	134.986	115.033
trpH	1776239	2.59929	2.61263e-10	135.723	57.9099	1.89768	0.000265948	85.2466	47.1587	1.59415	0.000658497	135.723	85.2466	1.16382	0.438533	57.9099	47.1587
trpL	1777242	-2.72599	0.00296833	10.7485	32.4957	-3.2573	0.00552399	6.32878	21.5059	1.71096	0.2791	10.7485	6.32878	1.43557	0.189605	32.4957	21.5059
trpE	1777381	-4.56664	9.79191e-06	8.40441	42.5656	-4.33221	0.00361204	4.01601	18.1636	2.11552	0.206773	8.40441	4.01601	2.22268	0.00319658	42.5656	18.1636
trpD	1778943	-3.21657	0.000237303	11.3238	40.3961	-2.82733	0.020629	5.98195	17.7279	1.89725	0.197201	11.3238	5.98195	2.15808	0.00526148	40.3961	17.7279
trpF	1780542	-1.5495	0.034753	36.1817	62.1777	-1.67642	0.0540185	20.8959	36.8449	1.73175	0.0427501	36.1817	20.8959	1.60048	0.0218132	62.1777	36.8449
trpB	1781910	-2.66531	3.03118e-09	45.2245	133.683	-3.67282	1.10977e-11	29.4702	113.731	1.53491	0.0679664	45.2245	29.4702	1.11372	0.3981	133.683	113.731
trpA	1783103	-2.68177	5.39937e-09	43.1248	128.263	-3.71858	1.53431e-11	28.3857	110.84	1.51992	0.0808165	43.1248	28.3857	1.0966	0.476772	128.263	110.84
yciG	1784389	-6.37898	0	48.8541	345.626	6.49011	3.4861e-14	1272.02	205.577	-26.0009	0	48.8541	1272.02	1.59296	8.34014e-08	345.626	205.577
yciF	1784661	-4.9214	1.5535e-06	8.73992	47.7035	28.2689	0	910.161	33.7511	-104.139	5.77316e-15	8.73992	910.161	1.33765	0.193112	47.7035	33.7511
yciE	1785238	-2.82467	0.000332662	14.4117	45.1479	41.5253	0	1336.95	33.8143	-92.4213	0	14.4117	1336.95	1.26678	0.296525	45.1479	33.8143
STMUK_1703	1785764	4.48959	0	279.262	68.9857	19.0644	0	1118.37	61.5655	-3.99739	1.11022e-16	279.262	1118.37	1.06153	0.733533	68.9857	61.5655
ompW	1786724	4.67492	0	4121.96	977.877	4.06904	0	5450.09	1405.22	-1.3199	0	4121.96	5450.09	-1.51636	0	977.877	1405.22
STMUK_1705	1787700	-4.84535	3.18545e-11	17.1235	92.0177	-3.9111	4.21991e-10	22.109	90.8732	-1.28872	0.429255	17.1235	22.109	-1.04202	0.781096	92.0177	90.8732
yciC	1788130	-1.82229	7.71839e-10	152.375	307.952	-2.35735	1.74305e-14	104.199	257.693	1.46433	0.00253353	152.375	104.199	1.1324	0.140311	307.952	257.693
yciB	1788930	-3.74296	0	136.686	567.406	-4.74825	0	103.477	515.604	1.3228	0.0311943	136.686	103.477	1.0428	0.490988	567.406	515.604
yciA	1789630	-1.16863	0.467347	38.4576	49.8441	1.09001	0.722241	33.8186	32.5427	1.14111	0.575112	38.4576	33.8186	1.45302	0.0941886	49.8441	32.5427
tonB	1790091	1.34037	0.121739	61.1916	50.6317	1.19896	0.415154	42.0031	36.7737	1.45964	0.0575912	61.1916	42.0031	1.30597	0.215671	50.6317	36.7737
yciI	1791043	2.15534	1.33227e-15	365.604	188.126	1.43869	0.000223641	234.748	171.164	1.5603	8.0757e-08	365.604	234.748	1.04124	0.702147	188.126	171.164
STMUK_1711	1791383	1.15759	0.0416342	395.232	378.662	-1.17626	0.0809509	204.142	251.877	1.93948	5.32907e-15	395.232	204.142	1.42464	1.12994e-05	378.662	251.877
cls	1791699	3.91449	5.18344e-06	43.3508	12.2822	3.98982	1.32012e-05	39.1917	10.3461	1.10736	0.643494	43.3508	39.1917	1.13243	0.768061	12.2822	10.3461
STMUK_1713	1793193	1.82467	3.44709e-06	152.931	92.953	1.97591	6.2084e-08	169.781	90.1627	-1.10853	0.355142	152.931	169.781	-1.02382	0.873639	92.953	90.1627
STMUK_1714	1793570	-1.04469	0.848586	35.52	41.1543	1.07238	0.781327	31.0679	30.4489	1.143	0.58596	35.52	31.0679	1.28125	0.297665	41.1543	30.4489
oppF	1794454	-1.58505	0.000387995	91.451	160.763	-1.72808	3.41978e-05	85.2619	154.58	1.07455	0.632827	91.451	85.2619	-1.01491	0.895601	160.763	154.58
oppD	1795455	-1.91611	5.1682e-06	69.7411	148.206	-1.80455	4.2752e-06	88.482	167.436	-1.2669	0.138802	69.7411	88.482	-1.19241	0.119348	148.206	167.436
oppC	1796474	-1.74253	0.000517171	57.7992	111.701	-1.66965	0.00097514	62.401	109.322	-1.07883	0.67762	57.7992	62.401	-1.03329	0.807957	111.701	109.322
oppB	1797397	-3.02606	9.21504e-07	23.0449	77.3405	-2.35534	4.38196e-05	29.6603	73.1643	-1.28183	0.370132	23.0449	29.6603	1.00171	0.991663	77.3405	73.1643
oppA	1798439	-2.74487	8.88178e-15	72.4628	220.593	-2.58943	2.66454e-15	94.2433	255.997	-1.29747	0.0946333	72.4628	94.2433	-1.22456	0.0276993	220.593	255.997
STMUK_1720	1800138	-1.87672	6.81385e-06	73.1718	152.299	-1.52727	0.00191277	84.2736	135.029	-1.14904	0.384201	73.1718	84.2736	1.06896	0.57264	152.299	135.029
ychE	1800835	-2.57167	0.000987503	15.2574	43.5159	-1.37643	0.2453	21.7423	31.3602	-1.42369	0.287937	15.2574	21.7423	1.31221	0.243482	43.5159	31.3602
adhE	1801959	-2.82371	1.90958e-14	555.543	1739.77	-3.76207	0	712.26	2811.34	-1.27989	1.23551e-05	555.543	712.26	-1.70528	9.4369e-15	1739.77	2811.34
tdk	1804834	-1.03057	0.86379	60.8485	69.5475	1.19509	0.227179	95.4312	83.8155	-1.56504	0.00591003	60.8485	95.4312	-1.2707	0.140284	69.5475	83.8155
hns	1806114	-3.24333	0	1899.61	6832.96	-1.51758	3.0087e-14	4674.96	7443.19	-2.45669	0	1899.61	4674.96	-1.14951	5.55112e-16	6832.96	7443.19
galU	1806659	-1.42756	1.0885e-07	359.302	568.863	-1.23695	0.00021966	520.934	675.997	-1.4473	5.91351e-08	359.302	520.934	-1.25399	7.11166e-05	568.863	675.997
hnr	1807770	1.09876	0.463874	120.318	121.446	-1.16802	0.23956	101.643	124.503	1.18633	0.204098	120.318	101.643	-1.08182	0.538116	121.446	124.503
ychK	1808874	1.15436	0.117919	241.681	232.197	-1.18232	0.0983667	171.646	212.865	1.4107	0.000530098	241.681	171.646	1.03361	0.727723	232.197	212.865
ychJ	1809890	1.5717	9.17552e-05	177.807	125.468	1.53934	0.0011134	134.796	91.9194	1.32108	0.0144139	177.807	134.796	1.29389	0.059327	125.468	91.9194
purU	1810399	1.17136	0.114104	204.727	193.837	-1.00431	0.970889	136.997	144.366	1.49715	0.000230904	204.727	136.997	1.27262	0.0276153	193.837	144.366
tyrT	1811401	1.17877	0.23587	106.904	100.582	1.47121	0.0801753	47.3403	33.7561	2.26079	1.53407e-06	106.904	47.3403	2.82295	3.49192e-08	100.582	33.7561
tyrV	1811690	2.51784	3.68536e-09	124.307	54.7547	2.12904	0.00068096	56.5842	27.8744	2.20311	4.27643e-07	124.307	56.5842	1.86153	0.00632218	54.7547	27.8744
STMUK_1732	1812557	-1.2876	0.272101	31.9233	45.5871	-1.50179	0.0957619	26.5543	41.7455	1.20432	0.478577	31.9233	26.5543	1.03339	0.878198	45.5871	41.7455
narI	1814328	-4.14017	4.35486e-07	13.0535	59.9375	-9.15348	2.55351e-15	13.7612	132.15	-1.05375	0.892232	13.0535	13.7612	-2.32857	3.21419e-08	59.9375	132.15
narJ	1815005	-6.2729	1.04574e-09	9.60872	66.848	-8.9731	0	13.0126	122.009	-1.34423	0.485362	9.60872	13.0126	-1.92685	1.36364e-05	66.848	122.009
narH	1815712	-6.23358	2.35367e-13	13.9824	96.6662	-12.862	0	12.652	170.922	1.10258	0.801306	13.9824	12.652	-1.8664	7.77798e-07	96.6662	170.922
narG	1817244	-11.6356	0	11.2348	144.98	-16.1867	0	11.0744	187.974	1.01646	0.969242	11.2348	11.0744	-1.36862	0.00455579	144.98	187.974
narK	1821375	-38.599	1.17684e-14	7.95411	340.504	-47.7818	1.32117e-14	5.88776	294.946	1.34888	0.580907	7.95411	5.88776	1.09402	0.258378	340.504	294.946
narX	1823113	-3.64187	3.46212e-12	31.5115	127.276	-3.93506	7.61102e-10	21.2312	87.6874	1.48507	0.156182	31.5115	21.2312	1.37518	0.0207851	127.276	87.6874
narL	1824902	-3.40353	3.33067e-15	58.7103	221.614	-5.32462	2.33147e-15	38.1515	213.377	1.5387	0.0366729	58.7103	38.1515	-1.0157	0.871126	221.614	213.377
ychP	1825553	2.70759	1.20775e-09	118.089	48.3707	2.37658	4.98298e-06	82.5739	36.4405	1.43322	0.0116218	118.089	82.5739	1.25876	0.292052	48.3707	36.4405
ychN	1827154	1.77362	2.0838e-06	173.417	108.438	1.34571	0.0157175	145.871	113.691	1.19055	0.120012	173.417	145.871	-1.10711	0.44922	108.438	113.691
chaB	1827587	-2.43004	2.79601e-07	42.9846	115.846	1.18477	0.145577	152.483	134.987	-3.53796	6.66134e-15	42.9846	152.483	-1.22948	0.103396	115.846	134.987
chaA	1828084	1.50602	0.105922	36.2518	26.6965	2.13833	0.00454558	39.0535	19.1828	-1.07493	0.753874	36.2518	39.0535	1.32095	0.349571	26.6965	19.1828
kdsA	1829238	1.37022	3.10634e-06	485.907	393.295	1.46008	2.85462e-07	422.429	303.526	1.15222	0.0329854	485.907	422.429	1.22803	0.00698198	393.295	303.526
ychA	1830130	1.47448	1.06278e-05	295.851	222.53	1.40104	0.000778925	223.368	167.246	1.3267	0.00137059	295.851	223.368	1.26058	0.0230732	222.53	167.246
sirC	1830943	2.22255	4.93155e-07	112.966	56.3702	2.03466	0.000237854	73.1433	37.709	1.5475	0.00336018	112.966	73.1433	1.41846	0.0938264	56.3702	37.709
hemK	1831329	2.31331	2.0189e-08	130.264	62.4517	1.80844	0.000990509	79.3112	45.9446	1.64604	0.000405697	130.264	79.3112	1.28605	0.193376	62.4517	45.9446
prfA	1832162	2.03944	2.55879e-09	190.179	103.421	1.81157	3.25939e-05	125.58	72.6662	1.51708	0.000260322	190.179	125.58	1.34849	0.0492712	103.421	72.6662
hemA	1833285	2.61832	3.44169e-15	291.908	123.645	2.31441	1.12589e-10	172.782	78.3369	1.69216	2.91841e-08	291.908	172.782	1.49604	0.00480981	123.645	78.3369
lolB	1834855	2.17318	5.80843e-08	137.493	70.1681	1.64466	0.00101743	106.47	67.9495	1.29319	0.0457432	137.493	106.47	-1.02119	0.902073	70.1681	67.9495
ipk	1835475	1.87147	0	539.034	319.439	2.06386	0	435.434	221.322	1.23992	0.00082256	539.034	435.434	1.36748	0.000313642	319.439	221.322
prsA	1836592	2.22436	0	1714.97	855.081	2.87947	6.66134e-15	1523.13	554.913	1.12795	0.000616145	1714.97	1523.13	1.46014	2.34124e-12	855.081	554.913
ychM	1837688	5.95051	0	206.808	38.5449	8.25576	1.33227e-15	228.232	29.0032	-1.10195	0.311741	206.808	228.232	1.25851	0.347701	38.5449	29.0032
ychH	1839394	3.76735	0	2339.73	688.784	5.27838	0	4075.18	810.012	-1.7387	0	2339.73	4075.18	-1.24098	3.18834e-05	688.784	810.012
pth	1839924	-1.09012	0.605243	65.521	79.2151	1.12091	0.491735	73.0572	68.4024	-1.11428	0.524634	65.521	73.0572	1.0978	0.571584	79.2151	68.4024
ychF	1840649	-1.28642	0.0331335	121.049	172.702	-1.11957	0.364365	116.591	136.933	1.04014	0.761677	121.049	116.591	1.19538	0.117902	172.702	136.933
STMUK_1757	1841899	-1.06389	0.710318	66.4326	78.3847	-1.24355	0.204118	58.4089	76.2194	1.13804	0.470631	66.4326	58.4089	-1.02599	0.87343	78.3847	76.2194
STMUK_1758	1843659	85.8555	4.10783e-15	113.501	1.46617	57.7824	0	105.142	1.87087	1.08194	0.560561	113.501	105.142	-1.36664	0.775943	1.46617	1.87087
STMUK_1759	1844774	61.2617	0	150.056	2.71656	52.5959	0	157.818	3.14543	-1.05039	0.666286	150.056	157.818	-1.2142	0.814656	2.71656	3.14543
STMUK_1760	1846586	44.3743	0	127.622	3.18969	34.0679	0	130.151	3.97178	-1.01762	0.888495	127.622	130.151	-1.3393	0.698123	3.18969	3.97178
STMUK_1761	1847314	112.389	0	94.4916	0.932446	67.6138	0	110.668	1.73616	-1.1697	0.262663	94.4916	110.668	-1.91329	0.609043	0.932446	1.73616
STMUK_1762	1847900	27.5261	0	101.148	4.07537	40.7307	3.55271e-15	100.046	2.58058	1.01342	0.9247	101.148	100.046	1.5099	0.600173	4.07537	2.58058
STMUK_1763	1848301	17.3731	1.03251e-14	64.3672	4.10905	13.9248	8.68194e-14	63.2841	4.80629	1.01849	0.917532	64.3672	63.2841	-1.22647	0.762123	4.10905	4.80629
STMUK_1764	1849224	20.7047	3.66374e-15	94.0408	5.03733	31.4479	0	125.89	4.18741	-1.33555	0.033178	94.0408	125.89	1.14035	0.84216	5.03733	4.18741
STMUK_1765	1850780	14.5625	2.55351e-15	119.003	9.06308	16.6293	4.44089e-16	163.331	10.2717	-1.36983	0.00875201	119.003	163.331	-1.20137	0.68769	9.06308	10.2717
STMUK_1766	1851929	16.4342	1.44329e-15	114.046	7.69636	24.7909	0	173.607	7.34882	-1.51999	0.000468537	114.046	173.607	-1.00906	0.986062	7.69636	7.34882
STMUK_1767	1852362	5.42994	0	254.937	52.0707	12.9666	1.06581e-14	379.718	30.7455	-1.48705	8.14369e-07	254.937	379.718	1.60693	0.0344472	52.0707	30.7455
treA	1853901	-6.42262	2.22045e-16	43.62	310.708	-5.75383	0	74.2935	448.482	-1.70008	0.00489468	43.62	74.2935	-1.52312	1.14044e-08	310.708	448.482
ymgE	1855676	-7.39248	0	18.5523	152.105	-3.9378	0	65.3429	269.816	-3.51457	3.49649e-07	18.5523	65.3429	-1.87225	4.53289e-10	152.105	269.816
ycgR	1856099	11.7733	0	246.5	23.2205	30.7612	4.44089e-16	201.424	6.91171	1.22582	0.03172	246.5	201.424	3.20855	0.00406186	23.2205	6.91171
emtA	1856847	1.96345	0.000566946	69.6228	39.3265	2.45904	4.7993e-05	61.7224	26.3436	1.12945	0.485972	69.6228	61.7224	1.41648	0.163155	39.3265	26.3436
ldcA	1857629	1.24674	0.335364	40.3689	35.9107	-1.0721	0.778475	30.0868	33.8408	1.3443	0.217268	40.3689	30.0868	1.00409	0.986402	35.9107	33.8408
ycgO	1858640	2.98152	6.50635e-12	132.103	49.1393	3.98539	0	151.917	39.9444	-1.14793	0.245874	132.103	151.917	1.16507	0.472328	49.1393	39.9444
dadX	1860436	2.09104	0.0684225	16.83	8.92639	2.6551	0.00635029	24.642	9.73777	-1.45945	0.229122	16.83	24.642	-1.14798	0.766176	8.92639	9.73777
dadA	1861520	3.08855	0.020243	14.4465	5.18755	5.46607	5.46229e-06	33.8543	6.45408	-2.3369	0.00543098	14.4465	33.8543	-1.32759	0.63137	5.18755	6.45408
ycgB	1863141	-5.64434	0	73.1193	457.72	-5.84211	1.29896e-14	97.5929	598.327	-1.33309	0.0621968	73.1193	97.5929	-1.37943	2.24195e-07	457.72	598.327
fadR	1864720	1.24379	0.0143286	266.214	237.377	-1.0207	0.817211	240.174	257.233	1.11026	0.239542	266.214	240.174	-1.14373	0.136373	237.377	257.233
nhaB	1865659	1.91997	0.00441463	50.2142	29.0058	2.68439	3.0855e-06	70.8167	27.6709	-1.40677	0.06306	50.2142	70.8167	-1.00517	0.984524	29.0058	27.6709
dsbB	1867345	1.08148	0.565728	106.128	108.834	-1.19577	0.216776	83.7039	104.96	1.27034	0.100835	106.128	83.7039	-1.01771	0.898023	108.834	104.96
STMUK_1780	1867984	-1.0453	0.849076	34.351	39.8232	-1.08082	0.76152	28.0285	31.8006	1.22966	0.415665	34.351	28.0285	1.18658	0.471097	39.8232	31.8006
STMUK_1781	1868397	-2.91473	0	238.533	771.082	-2.33541	0	331.382	811.947	-1.38656	0.000110692	238.533	331.382	-1.11112	0.0364111	771.082	811.947
STMUK_1782	1868762	-10.4243	0	20.4904	236.891	-3.95052	0	54.4092	225.673	-2.65684	8.95515e-05	20.4904	54.4092	-1.00509	0.956475	236.891	225.673
ycgN	1869251	1.28171	0.0824029	105.024	90.8763	1.73023	8.38114e-05	128.997	78.261	-1.22685	0.119207	105.024	128.997	1.10013	0.535866	90.8763	78.261
ycgM	1869790	1.22829	0.133883	111.598	100.765	1.98216	5.1063e-08	170.722	90.3293	-1.5269	0.00046144	111.598	170.722	1.05636	0.705196	100.765	90.3293
ycgL	1870499	1.18133	0.145476	157.212	147.594	2.58987	1.33227e-15	286.935	116.195	-1.82136	8.6921e-10	157.212	286.935	1.20323	0.134694	147.594	116.195
minC	1870918	1.3684	0.00669774	165.573	134.192	2.67829	3.33067e-15	297.689	116.587	-1.79473	9.53635e-10	165.573	297.689	1.09066	0.492883	134.192	116.587
minD	1871649	-1.22537	0.00891723	286.344	389.142	1.58549	1.56319e-13	614.574	406.648	-2.14284	0	286.344	614.574	-1.10285	0.168151	389.142	406.648
minE	1872465	-1.72836	5.95878e-10	190.005	364.212	1.14861	0.0462991	421.468	385.022	-2.21425	3.55271e-15	190.005	421.468	-1.11563	0.135101	364.212	385.022
rnd	1872853	-1.4462	0.263584	14.7387	23.6397	1.05532	0.880087	15.3195	15.2741	-1.03994	0.914474	14.7387	15.3195	1.46998	0.235878	23.6397	15.2741
tnpA_6 (CP002614 1874115..1874674)	1874116	1.20652	0.313169	60.0786	55.2253	1.08492	0.663944	56.3628	54.4523	1.06801	0.722693	60.0786	56.3628	-1.04047	0.835633	55.2253	54.4523
fadD	1874765	1.72867	0.00582599	63.3368	40.6348	2.61057	1.23815e-05	64.8263	26.0336	-1.02094	0.90662	63.3368	64.8263	1.478	0.115889	40.6348	26.0336
slp	1876655	1.59878	0.000155726	155.691	108.002	1.23897	0.104618	121.325	102.776	1.28552	0.0375051	155.691	121.325	-1.0042	0.97577	108.002	102.776
yeaZ	1877308	3.53876	1.9984e-14	135.036	42.3207	3.5643	2.61702e-11	102.156	30.0539	1.32515	0.0312037	135.036	102.156	1.33403	0.224221	42.3207	30.0539
yoaA	1878061	1.82195	0.00156445	71.2755	43.3869	1.79848	0.0133455	45.5059	26.4999	1.57073	0.0163798	71.2755	45.5059	1.54918	0.0722265	43.3869	26.4999
yoaB	1880102	2.30159	8.88178e-16	293.743	141.545	1.98973	2.17807e-09	204.157	107.623	1.44145	5.42605e-05	293.743	204.157	1.24641	0.0838365	141.545	107.623
yoaH	1880452	1.25339	0.059397	147.774	130.757	1.30202	0.0540166	115.62	93.0851	1.28118	0.0453799	147.774	115.62	1.33021	0.0342873	130.757	93.0851
pabB	1880712	-1.08012	0.608051	81.1955	97.2654	-1.57508	0.004117	61.735	102.012	1.31823	0.100623	81.1955	61.735	-1.10677	0.474916	97.2654	102.012
yeaB	1882080	-1.16037	0.504222	35.7629	46.0237	-1.35662	0.211066	27.8561	39.6194	1.28902	0.313725	35.7629	27.8561	1.10073	0.657781	46.0237	39.6194
sdaA	1882922	1.01119	0.931051	115.513	126.693	1.08775	0.527027	112.299	108.335	1.03065	0.819777	115.513	112.299	1.10887	0.429375	126.693	108.335
STMUK_1800	1884322	-2.36022	0.00873399	12.1229	31.7332	-3.58599	0.000297924	8.789	33.0493	1.38516	0.460104	12.1229	8.789	-1.09967	0.702964	31.7332	33.0493
yoaE	1886047	1.07273	0.732478	46.6107	48.189	1.00678	0.97561	39.1885	40.8789	1.19195	0.417127	46.6107	39.1885	1.11859	0.597905	48.189	40.8789
STMUK_1802	1887594	-1.7782	9.05223e-06	87.1746	171.919	-2.8763	8.87856e-12	49.9295	150.73	1.74735	0.00143642	87.1746	49.9295	1.08038	0.488273	171.919	150.73
manX	1888079	1.70553	0	1334.62	867.871	1.94186	5.55112e-15	2537.12	1370.81	-1.89769	0	1334.62	2537.12	-1.66665	0	867.871	1370.81
manY	1889100	2.14157	0	1179.99	611.084	2.43653	3.19744e-14	2477.06	1066.55	-2.0955	2.05391e-14	1179.99	2477.06	-1.84178	0	611.084	1066.55
manZ	1889904	1.80016	0	1417.34	873.203	2.11861	0	3132.12	1550.97	-2.20593	0	1417.34	3132.12	-1.87443	0	873.203	1550.97
STMUK_1806	1890822	1.35409	0.0830767	72.0403	59.0039	-1.22094	0.173595	80.7137	103.326	-1.11848	0.489594	72.0403	80.7137	-1.84679	0.000151789	59.0039	103.326
yebN	1891636	2.8203	2.04973e-07	81.3749	32	2.01154	0.00343617	47.5171	24.8528	1.71277	0.00283707	81.3749	47.5171	1.22222	0.451762	32	24.8528
rrmA	1892253	1.99205	0.000257817	75.5787	42.0778	2.28906	0.000821949	47.4523	21.788	1.59574	0.0108484	75.5787	47.4523	1.83389	0.0189437	42.0778	21.788
STMUK_1809	1893128	1.92073	0.0017667	60.5156	34.9426	1.71385	0.0179276	48.1372	29.4988	1.25767	0.234086	60.5156	48.1372	1.12313	0.64208	34.9426	29.4988
cspC	1895093	-1.24604	1.86517e-14	11369	15711.2	1.29269	3.53051e-14	16912.7	13726.1	-1.48501	0	11369	16912.7	1.08467	2.60636e-12	15711.2	13726.1
yobF	1895315	-1.14656	1.55431e-15	9984.6	12696.4	1.43009	0	14866.4	10906.2	-1.48633	0	9984.6	14866.4	1.10317	3.9746e-14	12696.4	10906.2
STMUK_1812	1896107	-3.00817	2.84217e-14	781.729	2608.04	-3.21111	3.4972e-14	585.109	1971.34	1.33821	8.75418e-08	781.729	585.109	1.25372	2.53131e-14	2608.04	1971.34
yobG	1896465	-3.16881	0	1172.61	4121.01	-2.98855	0	1017.13	3189.12	1.15484	0.000766485	1172.61	1017.13	1.22453	0	4121.01	3189.12
STMUK_1814	1896766	-1.36815	0.0371297	72.7513	110.39	1.00239	0.987364	83.9701	87.8833	-1.15286	0.374211	72.7513	83.9701	1.1906	0.221216	110.39	87.8833
kdgR	1897217	-2.14452	4.95204e-12	110.921	263.815	-1.58213	8.72693e-06	145.058	240.852	-1.3059	0.0338339	110.921	145.058	1.03786	0.67681	263.815	240.852
STMUK_1816	1898184	1.18885	0.661582	13.2339	12.3457	2.66746	0.0261001	16.2561	6.40986	-1.22579	0.58179	13.2339	16.2561	1.82541	0.207313	12.3457	6.40986
htpX	1899605	1.43534	0.0061911	130.194	100.598	3.51749	0	173.712	51.8035	-1.33222	0.0130461	130.194	173.712	1.84038	0.000266836	100.598	51.8035
prc	1900680	-1.07107	0.331679	367.953	437.082	-1.08356	0.296335	310.754	353.282	1.18617	0.0264728	367.953	310.754	1.17267	0.0256774	437.082	353.282
proQ	1902748	1.24503	0.000662476	510.036	454.335	1.39271	7.12042e-06	412.065	310.362	1.23998	0.00113565	510.036	412.065	1.38722	7.5152e-06	454.335	310.362
yebR	1903532	-1.08416	0.450168	159.854	192.207	-1.2163	0.0957803	125.854	160.555	1.27241	0.0426758	159.854	125.854	1.13414	0.238473	192.207	160.555
yebS	1904158	-1.69665	0.00222929	50.0574	94.1923	-1.75141	0.00110522	50.0978	92.009	1.00137	0.994541	50.0574	50.0978	-1.0304	0.838336	94.1923	92.009
STMUK_1822	1905404	-1.82792	0.000313188	51.7249	104.86	-1.46261	0.0150356	65.3833	100.389	-1.26199	0.210065	51.7249	65.3833	-1.01043	0.940816	104.86	100.389
yebU	1908121	1.58149	0.0358927	49.9489	35.0279	1.69928	0.0294672	41.8779	25.8704	1.19448	0.39567	49.9489	41.8779	1.28447	0.331941	35.0279	25.8704
STMUK_1824	1909675	-3.93449	7.10543e-15	178.182	777.509	-1.38981	1.90952e-05	276.052	402.456	-1.54626	4.86744e-06	178.182	276.052	1.83067	0	777.509	402.456
yebW	1910025	-4.56884	2.22045e-15	27.8925	141.334	-4.90175	3.66374e-15	23.3958	120.501	1.19172	0.530835	27.8925	23.3958	1.11153	0.393378	141.334	120.501
pphA	1910235	-14.2579	0	16.6692	263.586	-16.6357	0	17.4465	304.603	-1.04648	0.894486	16.6692	17.4465	-1.21949	0.0185352	263.586	304.603
STMUK_1827	1910872	-31.8643	1.5099e-14	9.49902	335.69	-33.2293	0	10.5723	368.48	-1.10761	0.818982	9.49902	10.5723	-1.15853	0.0515507	335.69	368.48
STMUK_1828	1911109	-32.6601	0	185.734	6727.64	-58.8793	0	178.34	11013.9	1.04345	0.684956	185.734	178.34	-1.7276	0	6727.64	11013.9
sopE2	1911558	1.05099	0.788214	56.8117	59.9506	2.15129	1.14195e-06	113.486	55.3082	-1.99233	1.52489e-05	56.8117	113.486	1.0273	0.885186	59.9506	55.3082
STMUK_1830	1912964	-4.55137	1.50048e-10	17.7383	89.538	-18.6876	0	4.93373	95.8063	3.63894	0.00672772	17.7383	4.93373	-1.12864	0.411183	89.538	95.8063
STMUK_1831	1913689	-2.678	3.7693e-11	55.5904	165.107	-2.47583	5.55942e-08	45.7688	118.897	1.21589	0.326613	55.5904	45.7688	1.3163	0.0215853	165.107	118.897
STMUK_1832	1914553	-3.23264	5.61038e-08	24.4609	87.6969	-2.37437	5.72691e-06	35.6873	88.9679	-1.45645	0.149654	24.4609	35.6873	-1.07034	0.652031	87.6969	88.9679
STMUK_1833	1915342	-4.35813	1.17684e-13	25.6812	124.128	-4.8188	0	26.0421	131.577	-1.01205	0.965643	25.6812	26.0421	-1.11893	0.370053	124.128	131.577
STMUK_1834	1915777	-5.93242	0	58.2026	382.937	-5.22686	1.76525e-14	94.1366	516.217	-1.61565	0.00369343	58.2026	94.1366	-1.42261	1.72583e-07	382.937	516.217
STMUK_1835	1916254	-1.53605	0.309754	8.75238	14.9103	-2.72231	0.0202877	6.60494	18.8431	1.32792	0.581443	8.75238	6.60494	-1.32718	0.414597	14.9103	18.8431
STMUK_1836	1916400	1.13695	0.815765	6.66489	6.50141	1.40675	0.553942	6.75855	5.10122	-1.02275	0.967167	6.66489	6.75855	1.22283	0.73339	6.50141	5.10122
STMUK_1837	1917381	-1.59984	0.608669	1.82235	3.23341	-1.907	0.571007	1.08703	2.18323	1.64845	0.67644	1.82235	1.08703	1.40891	0.692214	3.23341	2.18323
pagO	1919053	-17.693	9.10383e-15	26.6979	523.881	-37.2828	0	18.8357	737.206	1.41781	0.243464	26.6979	18.8357	-1.48504	4.30922e-12	523.881	737.206
STMUK_1839	1920100	-35.8067	3.55271e-15	12.8115	508.765	-64.1367	1.84297e-14	11.8105	791.762	1.09276	0.825966	12.8115	11.8105	-1.64217	4.55191e-15	508.765	791.762
STMUK_1840	1920268	-37.6003	1.59872e-14	9.70349	404.644	-40.7608	1.07692e-14	13.2624	567.168	-1.36108	0.463554	9.70349	13.2624	-1.47927	1.72581e-09	404.644	567.168
STMUK_1841	1921209	-37.7199	1.77636e-15	2.66949	111.674	-26.5101	4.32987e-15	4.51167	124.8	-1.65444	0.508645	2.66949	4.51167	-1.17935	0.206191	111.674	124.8
STMUK_1842	1921331	-49.9377	0	3.08549	170.886	-38.538	0	5.5215	221.791	-1.76118	0.419318	3.08549	5.5215	-1.36899	0.00204438	170.886	221.791
STMUK_1843	1922054	-3.56154	0.0143641	4.07638	16.1015	-10.2035	0.000479785	1.57473	17.0716	2.58143	0.291	4.07638	1.57473	-1.11921	0.746204	16.1015	17.0716
pagK	1922725	-96.9731	0	180.724	19436.6	-76.9314	0	341.29	27549.9	-1.88562	2.41429e-12	180.724	341.29	-1.49576	0	19436.6	27549.9
mig3	1923022	-11.2816	0	26.5712	332.458	-22.5717	1.4988e-14	16.3017	384.9	1.63778	0.113371	26.5712	16.3017	-1.22162	0.00760122	332.458	384.9
STMUK_1846	1924058	-2.00532	0.0844416	8.56338	19.0451	-2.67913	0.0522246	4.76204	13.4257	1.78392	0.303955	8.56338	4.76204	1.34186	0.406059	19.0451	13.4257
STMUK_1847	1924629	-13.953	0	13.882	214.82	-12.9732	0	15.5989	211.699	-1.12214	0.755028	13.882	15.5989	-1.04008	0.685313	214.82	211.699
STMUK_1848	1925053	1.02952	0.965421	4.28213	4.61296	1.37055	0.693014	3.45776	2.64279	1.23765	0.766674	4.28213	3.45776	1.64264	0.511888	4.61296	2.64279
STMUK_1849	1925640	-1.46917	0.00329107	93.0353	151.591	1.61951	0.214572	16.0304	10.4361	5.80656	1.47438e-13	93.0353	16.0304	13.8097	0	151.591	10.4361
STMUK_1850	1926060	-1.81315	0.432019	2.53489	5.09737	-2.08467	0.241108	3.51303	7.66583	-1.38973	0.68972	2.53489	3.51303	-1.59441	0.414868	5.09737	7.66583
STMUK_1851	1926572	-4.59985	0.00130598	4.38711	22.3809	-2.98116	0.00934975	6.69872	20.9138	-1.51156	0.497716	4.38711	6.69872	1.01668	0.956649	22.3809	20.9138
STMUK_1852	1927665	2.21269	2.85988e-06	98.7225	49.4822	1.4396	0.157662	34.2969	24.9637	2.8816	2.18988e-08	98.7225	34.2969	1.87519	0.00875748	49.4822	24.9637
STMUK_1853	1927842	1.30722	0.0923283	85.4902	72.5309	2.16951	4.31468e-07	120.38	58.2294	-1.40463	0.0157904	85.4902	120.38	1.1807	0.344183	72.5309	58.2294
STMUK_1854	1928212	3.19442	1.58762e-14	152.32	52.8833	3.93808	1.11022e-15	164.019	43.6813	-1.07501	0.520269	152.32	164.019	1.14574	0.505191	52.8833	43.6813
yobA	1929088	3.98985	7.77156e-16	227.244	63.1672	5.35549	4.21885e-15	206.503	40.4675	1.10224	0.311009	227.244	206.503	1.47922	0.0495313	63.1672	40.4675
holE	1929600	-1.04336	0.804317	63.4897	73.4672	1.18925	0.372284	54.9865	48.5111	1.15731	0.427387	63.4897	54.9865	1.43628	0.0483827	73.4672	48.5111
STMUK_1857	1929938	1.25128	0.190348	72.3247	64.1043	1.17177	0.355975	69.7717	62.5281	1.03761	0.825831	72.3247	69.7717	-1.02891	0.872814	64.1043	62.5281
exoX	1930618	1.87573	9.79992e-07	157.747	93.2711	1.50223	0.0024821	128.826	89.9978	1.22649	0.0849693	157.747	128.826	-1.01819	0.903018	93.2711	89.9978
ptrB	1931351	1.17882	0.164663	146.831	138.142	-1.27866	0.0720163	91.0187	122.088	1.61535	0.000282536	146.831	91.0187	1.07145	0.578449	138.142	122.088
yebE	1933615	1.31245	0.000221893	400.152	338.141	1.01909	0.901305	82.7784	85.1851	4.84275	0	400.152	82.7784	3.76104	0	338.141	85.1851
yebF	1934368	-1.43951	2.22089e-12	596.881	952.922	-2.83043	0	117.685	349.377	5.08134	5.77316e-15	596.881	117.685	2.58447	0	952.922	349.377
yebG	1934789	-1.04119	0.402324	802.734	926.946	1.36679	0.0740954	72.6263	55.7082	11.0771	8.88178e-15	802.734	72.6263	15.7639	0	926.946	55.7082
purT	1935210	-1.69039	0.0843984	16.195	30.3615	1.66356	0.238749	13.154	8.26048	1.22871	0.578427	16.195	13.154	3.46037	0.000628829	30.3615	8.26048
eda	1936488	1.35357	0.0406368	100.754	82.5532	-1.03888	0.787039	93.9248	102.369	1.07476	0.615046	100.754	93.9248	-1.30929	0.0688608	82.5532	102.369
edd	1937167	1.40156	0.250762	25.9528	20.5365	1.09157	0.769038	22.2912	21.4213	1.16479	0.596667	25.9528	22.2912	-1.10382	0.749427	20.5365	21.4213
zwf	1939213	-1.25456	0.0492447	128.655	179.008	-1.25305	0.0375034	145.893	191.781	-1.13193	0.305221	128.655	145.893	-1.13043	0.238969	179.008	191.781
yebK	1941030	-1.73011	0.00021195	67.7421	129.983	-2.43212	1.39063e-08	52.4009	133.582	1.29713	0.156119	67.7421	52.4009	-1.08446	0.511187	129.983	133.582
pykA	1942023	2.21383	0	603.467	302.318	-1.1406	0.11967	250.647	300.008	2.41148	0	603.467	250.647	-1.04725	0.571599	302.318	300.008
msbB	1943538	1.28167	0.0805737	106.319	92.0006	1.23828	0.170337	87.0781	73.7213	1.22318	0.162639	106.319	87.0781	1.1819	0.283876	92.0006	73.7213
yebA	1944626	2.82333	4.10783e-15	302.643	118.884	4.27047	0	347.179	85.3499	-1.14528	0.0842831	302.643	347.179	1.32009	0.0490755	118.884	85.3499
yebL	1945961	2.91362	3.88578e-15	198.318	75.4892	2.96798	2.38476e-13	151.928	53.7647	1.30749	0.0125915	198.318	151.928	1.33125	0.106897	75.4892	53.7647
yebM	1946933	2.16872	1.19143e-06	110.694	56.6078	2.31696	2.72333e-06	91.2839	41.3597	1.21547	0.166819	110.694	91.2839	1.2988	0.199058	56.6078	41.3597
yebI	1947736	1.81219	0.000591463	85.4	52.2646	1.79538	0.00712437	54.0891	31.5712	1.58357	0.00760403	85.4	54.0891	1.56956	0.0427203	52.2646	31.5712
ruvB	1948600	1.51944	0.00374689	112.135	81.8487	1.40401	0.112889	49.1922	36.6978	2.2845	6.65814e-07	112.135	49.1922	2.11236	0.00010267	81.8487	36.6978
ruvA	1949619	1.43961	0.00183992	166.078	127.944	1.33123	0.134727	59.9323	47.2616	2.77577	1.4615e-12	166.078	59.9323	2.56789	6.49615e-09	127.944	47.2616
STMUK_1876	1950563	-1.09274	0.920238	2.32487	2.81755	2.55836	0.655255	0.736732	0.269032	3.30999	0.352297	2.32487	0.736732	9.40787	0.15434	2.81755	0.269032
yebB	1952172	1.30632	0.424719	19.3201	16.4026	1.40101	0.495948	9.17673	6.8484	2.11333	0.0559304	19.3201	9.17673	2.26486	0.0621181	16.4026	6.8484
ruvC	1952773	2.20801	1.15367e-08	147.35	74.0123	1.84056	3.07618e-05	120.897	68.9159	1.221	0.103111	147.35	120.897	1.01781	0.916088	74.0123	68.9159
yebC	1953331	1.32956	0.000217529	367.948	306.926	1.17757	0.0432385	315.469	281.137	1.16818	0.0425173	367.948	315.469	1.03467	0.679825	306.926	281.137
ntpA	1954101	1.78483	4.38915e-09	260.377	161.793	1.48071	0.000247163	201.715	142.91	1.29272	0.00604162	260.377	201.715	1.07253	0.541824	161.793	142.91
aspS	1954656	1.4952	4.21089e-07	366.368	271.752	1.20627	0.0204981	318.711	277.143	1.15144	0.0653528	366.368	318.711	-1.07632	0.389685	271.752	277.143
yecD	1956753	1.53815	0.0343486	56.7576	40.9242	1.03207	0.87514	48.0009	48.7755	1.18541	0.385181	56.7576	48.0009	-1.25667	0.281895	40.9242	48.7755
yecE	1957316	1.44704	0.197766	27.6815	21.2159	1.16199	0.643816	19.4718	17.5737	1.42584	0.227998	27.6815	19.4718	1.14758	0.669023	21.2159	17.5737
yecN	1958187	1.6904	3.20504e-05	154.779	101.549	1.2806	0.109331	90.1433	73.8488	1.71947	3.43183e-05	154.779	90.1433	1.30327	0.0816731	101.549	73.8488
yecO	1958623	1.11614	0.436425	100.551	99.9129	-1.03365	0.828118	80.8219	87.5706	1.24742	0.138075	100.551	80.8219	1.08062	0.596265	99.9129	87.5706
yecP	1959363	1.12346	0.42003	96.4705	95.234	-1.00113	0.993974	85.7465	90.0459	1.12687	0.420601	96.4705	85.7465	1.00213	0.988445	95.234	90.0459
cutC	1960570	1.75779	2.85786e-05	138.539	87.4099	1.48825	0.0106054	95.8242	67.5883	1.44871	0.00500212	138.539	95.8242	1.22544	0.208075	87.4099	67.5883
yecM	1961336	-1.20188	0.541031	19.2847	25.7056	-1.16078	0.650095	16.4359	20.0758	1.17223	0.635581	19.2847	16.4359	1.21456	0.51307	25.7056	20.0758
argS	1962142	1.63204	0.000219426	137.887	93.7014	1.9831	4.59912e-06	120.7	63.8501	1.14476	0.277702	137.887	120.7	1.39063	0.0406382	93.7014	63.8501
STMUK_1890	1964064	2.19963	0.0198689	24.7297	12.4688	1.33712	0.536026	9.95335	7.83576	2.48825	0.0118295	24.7297	9.95335	1.50424	0.365836	12.4688	7.83576
STMUK_1891	1965989	4.50515	1.44343e-09	67.9528	16.7283	1.00507	0.988163	16.4458	17.1532	4.13945	1.89579e-08	67.9528	16.4458	-1.083	0.816749	16.7283	17.1532
flhE	1967365	18.7689	1.11022e-16	120.844	7.14072	8.80284	3.48956e-06	28.0245	3.30424	4.31994	2.35367e-14	120.844	28.0245	2.0309	0.271496	7.14072	3.30424
flhA	1967757	17.9329	0	192.91	11.9305	10.2879	2.40443e-09	43.9394	4.46415	4.39505	8.88178e-16	192.91	43.9394	2.51321	0.082024	11.9305	4.46415
flhB	1969828	10.6485	1.88738e-15	112.557	11.723	17.6039	2.58556e-07	28.83	1.7472	3.91104	1.70663e-12	112.557	28.83	6.44613	0.00759468	11.723	1.7472
cheZ	1971173	27.4978	0	1166.19	47.0352	50.0569	0	842.261	17.6799	1.38704	3.53495e-13	1166.19	842.261	2.52572	0.000515243	47.0352	17.6799
cheY	1971828	27.0599	0	1860.8	76.2655	52.7959	2.44249e-15	1325.32	26.3108	1.40655	0	1860.8	1325.32	2.74586	2.46883e-06	76.2655	26.3108
cheB	1972235	21.226	1.16573e-14	671.503	35.086	43.0329	9.54792e-15	457.95	11.1297	1.46896	1.6857e-10	671.503	457.95	2.97514	0.000753239	35.086	11.1297
cheR	1973281	16.8392	0	589.318	38.8134	68.5563	1.9984e-15	355.449	5.43879	1.66117	2.26485e-14	589.318	355.449	6.76706	8.38836e-07	38.8134	5.43879
cheM	1974301	18.5133	0	792.735	47.4895	183.471	0	500.56	2.87919	1.58634	0	792.735	500.56	15.7146	4.79877e-10	47.4895	2.87919
cheW	1976199	16.5884	3.18634e-14	975.042	65.1888	45.1558	2.10942e-14	669.432	15.5656	1.45909	3.5083e-14	975.042	669.432	3.96965	8.60739e-08	65.1888	15.5656
cheA	1976723	21.8841	0	1499.49	75.9923	68.9421	0	978.1	14.869	1.53568	1.77636e-15	1499.49	978.1	4.83795	4.11227e-10	75.9923	14.869
motB	1978743	22.2481	0	1301.64	64.8863	104.405	1.06581e-14	683.701	6.86841	1.90722	0	1301.64	683.701	8.94328	1.54041e-11	64.8863	6.86841
motA	1979669	24.0782	0	1788.74	82.3905	93.5817	4.21885e-15	825.617	9.23314	2.17041	3.55271e-15	1788.74	825.617	8.43799	5.55112e-14	82.3905	9.23314
flhC	1980681	1.18529	0.0271593	348.478	326.064	-1.01936	0.797039	339.829	363.44	1.02719	0.724838	348.478	339.829	-1.1762	0.0336834	326.064	363.44
flhD	1981262	-1.31694	3.46872e-05	378.458	552.764	-1.09295	0.12887	533.444	611.658	-1.40693	3.32012e-07	378.458	533.444	-1.16757	0.0084007	552.764	611.658
STMUK_1906	1982286	-1.36449	0.450079	9.73071	14.7254	-1.53223	0.351178	7.51806	12.011	1.30289	0.585246	9.73071	7.51806	1.16147	0.699629	14.7254	12.011
yecG	1982399	1.65633	1.01087e-05	186.846	125.11	1.44042	0.000271077	227.154	165.494	-1.21379	0.0494553	186.846	227.154	-1.39514	0.0049578	125.11	165.494
otsA	1982845	-2.01865	0.000202969	38.8461	86.9685	-1.00006	0.999637	97.1737	101.862	-2.49834	6.07347e-07	38.8461	97.1737	-1.23692	0.145972	86.9685	101.862
otsB	1984241	-2.10134	2.04022e-05	44.9364	104.724	1.2667	0.0728364	123.169	101.992	-2.73648	1.75584e-09	44.9364	123.169	-1.02779	0.843974	104.724	101.992
araH	1985678	-1.16559	0.604284	20.2477	26.1744	-1.32857	0.434068	12.6292	17.6126	1.6023	0.183948	20.2477	12.6292	1.40694	0.26368	26.1744	17.6126
ftnB	1986787	-3.95029	2.35558e-11	24.8879	109.037	-1.97609	3.91929e-07	77.8233	161.281	-3.12209	1.88969e-07	24.8879	77.8233	-1.56055	0.000322737	109.037	161.281
STMUK_1912	1987469	-1.03878	0.93056	9.79654	11.2863	-1.33878	0.455955	10.9	15.2413	-1.10409	0.821957	9.79654	10.9	-1.4305	0.362065	11.2863	15.2413
STMUK_1913	1988363	7.58729	0	202.254	29.5642	5.61925	3.33457e-08	49.111	9.18041	4.12988	0	202.254	49.111	3.05973	0.00163351	29.5642	9.18041
ftn	1988938	1.0284	0.758283	232.628	250.873	1.18458	0.0248175	363.182	321.673	-1.55831	1.00937e-07	232.628	363.182	-1.35271	0.000338351	250.873	321.673
yecH	1989481	1.06921	0.595601	123.47	128.071	-2.07939	2.55617e-06	56.6798	123.612	2.18327	5.95496e-07	123.47	56.6798	-1.01796	0.88787	128.071	123.612
tyrP	1989947	2.43589	0.000611467	44.3358	20.186	2.23149	0.010964	28.8327	13.5158	1.54071	0.0686046	44.3358	28.8327	1.41339	0.320484	20.186	13.5158
yecA	1991233	1.62025	4.01058e-10	405.222	277.373	1.19965	0.0162655	362.796	317.291	1.11898	0.119577	405.222	362.796	-1.20715	0.02224	277.373	317.291
STMUK_1918	1992136	-6.7025	2.08722e-14	69.7026	518.131	-6.18572	0	101.247	656.828	-1.44972	0.0164368	69.7026	101.247	-1.33771	7.49883e-07	518.131	656.828
STMUK_1919	1992675	-6.31395	0	50.308	352.283	-11.0816	1.54321e-14	57.7684	671.27	-1.14493	0.482467	50.308	57.7684	-2.01076	2.88658e-15	352.283	671.27
STMUK_1920	1994327	-5.72936	0	22.8735	145.343	-6.98252	1.66533e-15	27.7869	203.798	-1.21471	0.490159	22.8735	27.7869	-1.47965	0.000304456	145.343	203.798
leuZ	1994913	-1.44613	0.00708706	85.5227	137.165	-1.54651	0.0795736	25.2138	40.9777	3.39645	9.2402e-09	85.5227	25.2138	3.17494	4.07341e-12	137.165	40.9777
cysT	1995011	-1.40089	2.73898e-05	251.965	391.469	-1.18128	0.180004	114.187	141.533	2.21098	5.0715e-13	251.965	114.187	2.6214	1.55431e-15	391.469	141.533
glyW	1995141	-1.26092	0.00294763	280.728	392.579	1.03176	0.796215	132.022	134.247	2.12967	2.16716e-13	280.728	132.022	2.77117	0	392.579	134.247
pgsA	1995360	2.36363	3.81917e-14	227.827	106.9	2.89687	2.77645e-12	142.812	51.706	1.59832	9.17299e-06	227.827	142.812	1.95949	4.59825e-05	106.9	51.706
uvrC	1995965	1.09711	0.351893	200.529	202.713	1.31398	0.0234703	149.992	119.763	1.33961	0.00655125	200.529	149.992	1.60421	3.20138e-05	202.713	119.763
sirA	1997794	-1.66346	0	600.514	1107.87	-1.97514	0	381.118	789.809	1.5783	2.03171e-12	600.514	381.118	1.32935	7.69793e-10	1107.87	789.809
STMUK_1927	1998762	1.82755	0.0038818	58.9164	35.7538	-1.22137	0.41763	28.4781	36.5432	2.07114	0.0010952	58.9164	28.4781	-1.07763	0.75095	35.7538	36.5432
yecF	1998914	-1.09756	0.41348	140.462	170.978	-1.10451	0.450324	104.944	121.583	1.34159	0.0222487	140.462	104.944	1.33249	0.0149368	170.978	121.583
sdiA	1999205	12.8296	3.9968e-15	448.385	38.7606	16.7656	0	251.626	15.7781	1.78519	8.57092e-14	448.385	251.626	2.33138	0.00324968	38.7606	15.7781
yecC	2000159	2.48094	8.6749e-06	72.4365	32.3815	1.24009	0.336765	42.196	35.6844	1.71947	0.00460063	72.4365	42.196	-1.16164	0.53765	32.3815	35.6844
yecS	2000908	2.2335	1.23523e-05	84.5331	41.9754	1.30189	0.165124	60.0644	48.4188	1.41068	0.0404448	84.5331	60.0644	-1.21559	0.355494	41.9754	48.4188
yedO	2001597	2.4459	1.03524e-07	106.147	48.1308	1.08329	0.644983	65.7089	63.6267	1.61885	0.00193441	106.147	65.7089	-1.39624	0.0807525	48.1308	63.6267
fliY	2002737	1.48284	1.95334e-10	601.965	450.228	-1.39285	1.71216e-05	275.223	402.146	2.19107	3.33067e-15	601.965	275.223	1.06094	0.388548	450.228	402.146
fliZ	2003684	24.5032	0	1602.18	72.5174	78.7348	0	601.461	7.99504	2.66828	3.10862e-15	1602.18	601.461	8.5741	1.46549e-12	72.5174	7.99504
fliA	2004294	16.9006	0	2685.32	176.217	93.0644	8.88178e-15	837.905	9.47879	3.21027	4.44089e-15	2685.32	837.905	17.6754	0	176.217	9.47879
tnpA_6 (CP002614 2005281..2005840)	2005282	1.01036	0.957072	52.164	57.2599	1.12777	0.534764	53.8091	50.1227	-1.03084	0.875745	52.164	53.8091	1.08315	0.679632	57.2599	50.1227
fliB	2005921	12.286	1.66533e-15	436.887	39.4378	25.4188	3.10862e-15	353.711	14.5757	1.23744	0.00283476	436.887	353.711	2.56206	0.00129539	39.4378	14.5757
fliC	2007205	12.0259	0	16445.4	1516.64	326.014	0	24580.2	79.0754	-1.49204	0	16445.4	24580.2	18.1689	0	1516.64	79.0754
fliD	2008949	12.5092	0	1986.14	176.091	157.578	0	1877.45	12.5021	1.05977	0.0710251	1986.14	1877.45	13.3498	0	176.091	12.5021
fliS	2010367	17.4649	1.27676e-14	1076.17	68.3392	94.4275	0	1056.37	11.7273	1.02061	0.637505	1076.17	1056.37	5.51554	6.29557e-10	68.3392	11.7273
fliT	2010774	16.0974	5.9952e-15	869.902	59.9335	69.6284	3.10862e-14	778.859	11.7101	1.11882	0.0227167	869.902	778.859	4.83566	2.90283e-08	59.9335	11.7101
amyA	2011214	-2.15759	4.22175e-06	48.3087	115.597	-5.42519	0	30.9429	175.981	1.56633	0.0493554	48.3087	30.9429	-1.60661	7.17425e-05	115.597	175.981
yedD	2012738	1.07314	0.699556	58.782	60.7493	-1.26442	0.234464	43.9064	58.2224	1.34166	0.139219	58.782	43.9064	-1.01136	0.950956	60.7493	58.2224
yedE	2013289	1.8514	0.128498	15.7524	9.4363	1.44858	0.297979	18.0265	13.0837	-1.14441	0.695488	15.7524	18.0265	-1.45623	0.37825	9.4363	13.0837
yedF	2014551	1.91439	0.0198382	33.8681	19.6207	1.13414	0.595697	36.0231	33.3044	-1.06021	0.806975	33.8681	36.0231	-1.795	0.0387387	19.6207	33.3044
STMUK_1946	2015049	4.75737	8.36876e-09	59.1535	13.7901	1.98327	0.143995	12.2482	6.49875	4.83219	2.67009e-08	59.1535	12.2482	2.01378	0.130667	13.7901	6.49875
fliE	2015555	12.4283	0	182.808	16.3131	32.1883	1.59063e-10	41.0312	1.34581	4.4683	0	182.808	41.0312	11.5732	0.000428597	16.3131	1.34581
fliF	2016086	18.7382	7.21645e-15	334.614	19.8048	33.1761	2.22045e-15	93.5287	3.0019	3.58386	0	334.614	93.5287	6.33935	0.000541302	19.8048	3.0019
fliG	2017761	27.7292	1.27676e-14	469.496	18.778	57.1579	0	119.593	2.16576	3.93377	0	469.496	119.593	8.08986	0.000374404	18.778	2.16576
fliH	2018749	26.1317	1.04361e-14	450.113	19.1033	47.7865	0	104.298	2.30409	4.3233	0	450.113	104.298	7.88345	0.000358673	19.1033	2.30409
fliI	2019456	38.7807	0	202.127	5.78046	29.3115	3.21408e-10	39.9953	1.45544	5.06458	1.55431e-15	202.127	39.9953	3.83284	0.116213	5.78046	1.45544
fliJ	2020848	22.5991	1.11022e-16	539.628	26.4824	19.1321	0	120.051	6.58782	4.50229	1.9984e-15	539.628	120.051	3.81769	0.000789781	26.4824	6.58782
fliK	2021288	38.468	7.66054e-15	269.381	7.76643	23.1008	2.17604e-14	60.9616	2.75441	4.42855	1.77636e-15	269.381	60.9616	2.66736	0.140583	7.76643	2.75441
fliL	2022610	22.304	2.42029e-14	582.946	28.9868	34.8424	0	142.624	4.26094	4.09507	1.59872e-14	582.946	142.624	6.38806	2.7619e-05	28.9868	4.26094
fliM	2023082	19.2016	6.43929e-15	763.73	44.1119	12.7151	0	209.279	17.2271	3.6552	7.54952e-15	763.73	209.279	2.41983	0.00117438	44.1119	17.2271
fliN	2024083	12.4162	1.94289e-14	646.439	57.7421	4.8209	0	167.923	36.5821	3.85607	0	646.439	167.923	1.49838	0.0531244	57.7421	36.5821
fliO	2024496	14.6853	0	210.041	15.8626	7.65963	2.01072e-09	49.4887	6.81585	4.255	0	210.041	49.4887	2.22314	0.0714269	15.8626	6.81585
fliP	2024873	12.5025	0	268.115	23.7837	4.2515	7.0135e-08	56.8222	13.9961	4.72589	0	268.115	56.8222	1.60709	0.152946	23.7837	13.9961
fliQ	2025620	10.3627	0	166.86	17.858	3.13479	6.17354e-05	42.4389	14.2143	3.93496	3.55271e-15	166.86	42.4389	1.19265	0.619131	17.858	14.2143
fliR	2025898	7.00864	2.10942e-15	89.4845	14.1602	5.42128	3.36839e-06	35.4879	6.86438	2.52413	1.30332e-06	89.4845	35.4879	1.95997	0.137311	14.1602	6.86438
rcsA	2026974	1.19028	0.531107	26.7348	24.9104	1.1269	0.746737	14.7171	13.7571	1.81738	0.061348	26.7348	14.7171	1.72042	0.100205	24.9104	13.7571
STMUK_1962	2027636	-1.80887	3.01802e-06	90.3252	181.205	-2.29123	1.70758e-09	69.4736	167.08	1.30223	0.0968407	90.3252	69.4736	1.02801	0.796877	181.205	167.08
yodD	2027959	-5.793	0	38.3196	246.195	-3.34039	0	80.3586	281.668	-2.09447	0.000118083	38.3196	80.3586	-1.20736	0.03108	246.195	281.668
yedP	2028496	-2.89586	0.000190502	14.7094	47.2418	-3.16106	7.04642e-06	17.532	58.229	-1.1885	0.624592	14.7094	17.532	-1.29968	0.181272	47.2418	58.229
STMUK_1965	2029290	-2.14659	0.000886277	25.6229	61.0005	-2.38835	0.000106945	25.5893	64.2303	1.00347	0.990105	25.6229	25.5893	-1.11004	0.559924	61.0005	64.2303
STMUK_1966	2031167	-3.46345	0	216.794	832.743	-4.17894	0	284.084	1245.62	-1.3081	0.00281808	216.794	284.084	-1.57837	0	832.743	1245.62
yedI	2031429	1.00017	0.999357	44.0157	48.8078	1.17867	0.453742	42.9215	38.1263	1.02847	0.895885	44.0157	42.9215	1.21257	0.370937	48.8078	38.1263
yedA	2032516	1.44824	0.290579	18.564	14.2162	1.69605	0.291996	9.83685	6.15401	1.88249	0.102385	18.564	9.83685	2.20497	0.0908643	14.2162	6.15401
vsr	2033425	1.8394	0.0239245	35.3952	21.3413	1.84793	0.0370813	29.9105	16.9542	1.18536	0.492946	35.3952	29.9105	1.19213	0.587871	21.3413	16.9542
dcm	2033876	1.62626	0.00342208	87.6124	59.7489	1.75017	0.00211117	76.0565	45.5697	1.15394	0.360354	87.6124	76.0565	1.24214	0.26834	59.7489	45.5697
yedJ	2035380	1.25248	0.323362	40.8013	36.1291	1.27206	0.395523	26.7719	22.0434	1.52988	0.0850458	40.8013	26.7719	1.55214	0.0996423	36.1291	22.0434
STMUK_1972	2036167	-1.2415	0.472346	18.9789	26.132	1.03496	0.937571	10.0689	10.2394	1.88511	0.0981352	18.9789	10.0689	2.42279	0.0124495	26.132	10.2394
ompS	2037116	-1.4785	0.205945	16.6292	27.2677	-2.1661	0.115753	5.54236	12.6673	2.98619	0.0186733	16.6292	5.54236	2.03562	0.0314185	27.2677	12.6673
cspB	2038772	5.0262	1.85407e-14	1396.63	308.173	8.22827	4.88498e-15	906.272	115.539	1.54378	1.77636e-15	1396.63	906.272	2.52741	4.44089e-16	308.173	115.539
umuC	2039439	-1.20053	0.121124	125.596	167.226	-3.18725	0.000985993	9.23557	30.9717	13.5618	3.9968e-15	125.596	9.23557	5.1108	0	167.226	30.9717
umuD	2040710	-1.27173	0.0104634	192.883	272.048	-2.19566	0.0127004	13.4318	31.0582	14.3497	0	192.883	13.4318	8.3143	0	272.048	31.0582
STMUK_1977	2041256	-1.92771	0.0058747	24.9458	53.3327	-2.87492	0.00347387	9.1456	27.7124	2.72652	0.00672612	24.9458	9.1456	1.82751	0.00855885	53.3327	27.7124
STMUK_1978	2042048	-2.29541	0	389.087	990.515	-6.13653	0	111.622	718.374	3.493	0	389.087	111.622	1.30661	4.07253e-08	990.515	718.374
STMUK_1979	2042482	-12.5079	0	156.135	2165.89	-57.2485	0	28.1596	1689.02	5.56207	1.33227e-15	156.135	28.1596	1.21522	1.67199e-09	2165.89	1689.02
STMUK_1980	2043490	-18.3959	0	69.1788	1411.4	-117.886	0	9.38066	1159.28	7.39466	1.34335e-11	69.1788	9.38066	1.15364	0.000302502	1411.4	1159.28
STMUK_1981	2043774	-1.73865	2.66106e-08	149.7	288.662	-2.61232	5.40188e-05	21.9907	60.3664	6.80557	0	149.7	21.9907	4.52971	0	288.662	60.3664
STMUK_1982	2044343	-1.32218	0.00712964	155.089	227.418	1.10623	0.734788	22.5019	21.3262	6.89571	1.77636e-15	155.089	22.5019	10.0845	0	227.418	21.3262
STMUK_1983	2045892	-1.22293	0.0947507	119.331	161.849	1.16046	0.692582	14.4498	13.0563	8.26754	0	119.331	14.4498	11.735	3.9968e-15	161.849	13.0563
STMUK_1984	2046482	-1.14421	0.236131	138.055	175.191	1.01939	0.954272	17.1306	17.6592	8.06497	0	138.055	17.1306	9.40222	1.11022e-15	175.191	17.6592
STMUK_1985	2047038	-1.21913	0.0590859	157.342	212.739	-1.03243	0.907419	24.9607	27.0319	6.32237	0	157.342	24.9607	7.46498	0	212.739	27.0319
STMUK_1986	2047555	-1.31742	0.0645903	75.2174	109.9	1.62357	0.222719	15.3739	9.96047	4.90611	2.90747e-10	75.2174	15.3739	10.4934	0	109.9	9.96047
STMUK_1987	2047973	-1.2144	0.0627557	159.39	214.674	-1.59749	0.13018	16.0826	26.8684	9.94249	0	159.39	16.0826	7.56188	0	214.674	26.8684
STMUK_1988	2048506	-1.05302	0.608311	182.579	213.227	-1.12051	0.698489	20.9382	24.5764	8.7355	0	182.579	20.9382	8.20859	0	213.227	24.5764
STMUK_1989	2049561	-1.07881	0.394511	231.106	276.511	1.30587	0.307857	31.7354	25.516	7.30199	0	231.106	31.7354	10.2848	0	276.511	25.516
STMUK_1990	2050935	-1.0927	0.252066	304.402	368.894	1.76832	0.0192205	42.8157	25.3472	7.12921	0	304.402	42.8157	13.7738	7.10543e-15	368.894	25.3472
STMUK_1991	2052948	-1.07947	0.335548	290.82	348.169	1.77743	0.0203218	41.4302	24.4158	7.03958	0	290.82	41.4302	13.5075	0	348.169	24.4158
STMUK_1992	2053271	-1.31529	3.54889e-05	381.19	556.054	1.71522	0.0188775	47.3004	28.9236	8.07824	1.24345e-14	381.19	47.3004	18.2258	1.90958e-14	556.054	28.9236
STMUK_1993	2053627	-1.42749	1.74269e-06	291.263	461.119	2.1024	0.00514893	39.3617	19.672	7.40622	0	291.263	39.3617	22.2308	8.88178e-15	461.119	19.672
STMUK_1994	2055113	-1.64361	4.47752e-07	156.518	285.309	1.76739	0.0969205	21.547	12.8212	7.28025	0	156.518	21.547	21.1482	0	285.309	12.8212
STMUK_1995	2055281	-1.39781	0.000105448	218.443	338.641	2.39846	0.0122977	24.4497	10.7027	8.95548	0	218.443	24.4497	30.0249	0	338.641	10.7027
STMUK_1996	2055838	-1.20218	0.0736948	164.605	219.466	2.2741	0.0482525	16.7999	7.74444	9.84003	4.44089e-16	164.605	16.7999	26.9073	0	219.466	7.74444
STMUK_1997	2056322	-1.36328	0.00039877	215.139	325.279	2.28156	0.0101266	28.2672	12.995	7.63551	0	215.139	28.2672	23.7503	0	325.279	12.995
STMUK_1998	2056723	-1.13111	0.122109	282.562	354.464	2.30117	0.00449377	33.9077	15.4776	8.34948	0	282.562	33.9077	21.7323	1.11022e-14	354.464	15.4776
[truncated: 2,586 more rows]
