# Supplementary material for: Transcriptional Profiling of a Cross-Protective Salmonella enterica serovar Typhimurium UK-1 dam Mutant Identifies a Set of Genes More Transcriptionally Active Compared to Wild-Type, and Stably Transcribed across Biologically Relevant Microenvironments
Source: Pathogens. 2014 May 9;3(2):417–36. doi: 10.3390/pathogens3020417 (PMC4213855; doi:10.3390/pathogens3020417)
Supplement: Supplementary File 1 [file pathogens-03-00417-s001.zip › Pathogens-52229-Supplementary-final/Supplementary Table 2.xlsx]

## Sheet: Sheet1
Plasmid		UK-1 dam mutant plasmid comparing transcription in HSLB and LPM Medium				UK-1 plasmid comparing transcription in HSLB and LPM Medium				UK-1 dam mutant compared to UK-1 in HSLB Medium				UK-1 dam mutant compared to UK-1 in LPM Medium
Gene ID	Plasmid region start	Fold change	P-value	HSLB Medium RPKM	LPM Medium RPKM	Fold change	P-value	HSLB Medium RPKM	LPM Medium RPKM	Fold change	P-value	UK-1 dam mutant plasmid in HSLB Medium RPKM	UK-1 plasmid in HSLB Medium RPKM	Fold change	P-value	UK-1 dam mutant plasmid in LPM Medium RPKM	UK-1 plasmid in LPM Medium RPKM
STMUK_p001	484	-1.79769e+308	6.42122e-11	0	55.184	-3.48307	2.91211e-08	29.2088	54.6407	-1.79769e+308	6.52201e-07	0	29.2088	-1.89681	0.000191265	55.184	54.6407
STMUK_p002	1264	-2.7269	2.20855e-08	36.5883	129.147	-2.08557	0.000213532	46.6072	52.3128	-1.01369	0.950673	36.5883	46.6072	1.28919	0.0764377	129.147	52.3128
ccdA	2461	-1.92811	0	321.036	801.235	-3.09167	2.15001e-11	54.5261	90.6682	7.39045	0	321.036	54.5261	4.61306	0	801.235	90.6682
ccdB	2681	1.00847	0.929031	196.189	251.817	-1.44787	0.0570856	57.1226	44.5246	4.31632	1.77636e-15	196.189	57.1226	2.95278	2.22045e-15	251.817	44.5246
STMUK_p005	2988	1.29661	0.0345638	130.96	130.739	-2.31343	0.000564994	29.657	36.9861	5.54725	2.22045e-15	130.96	29.657	1.84599	0.000111086	130.739	36.9861
STMUK_p006	3275	1.51271	0.0357642	54.8824	46.9626	1.79769e+308	0.00649322	9.32145	0	7.39235	7.70282e-11	54.8824	9.32145	1.79769e+308	1.88851e-09	46.9626	0
rsdB	3831	1.34463	0.066724	77.3202	74.4328	-1.72549	0.161251	13.1324	12.2833	7.39685	9.76996e-15	77.3202	13.1324	3.16995	3.40096e-06	74.4328	12.2833
STMUK_p008	4622	1.79769e+308	0.000776055	8.7262	0	-1.15891	0.777388	8.89255	5.54508	1.23538	0.656324	8.7262	8.89255	-1.79769e+308	0.00115331	0	5.54508
STMUK_p009	5842	1.79769e+308	5.31368e-07	19.418	0	1.79769e+308	7.60406e-05	19.7882	0	1.2292	0.517285	19.418	19.7882	-1	1	0	0
spvD (CP002615 7045..7496)	7096	2.85734	2.35367e-14	1930.13	874.379	13.608	0	6890.68	272.557	-2.84367	0	1930.13	6890.68	1.67482	9.99201e-16	874.379	272.557
STMUK_p011	7664	-1.9832	0.019124	15.6304	40.1246	-1	1	0	0	1.79769e+308	1.67243e-05	15.6304	0	1.79769e+308	2.88587e-08	40.1246	0
spvD (CP002615 8003..8754)	8054	1.79769e+308	0.00173747	7.57587	0	-3.46405	8.61012e-07	23.1609	43.327	-2.45334	0.0246491	7.57587	23.1609	-1.79769e+308	0	0	43.327
spvC	8965	-1.79769e+308	0.000218381	0	17.682	-56.9917	0	7.0193	214.473	-1.79769e+308	0.0150054	0	7.0193	-23.2125	2.22045e-15	17.682	214.473
spvB	9971	-1.79769e+308	0.00262218	0	11.7155	-99.8146	0	3.1005	170.136	-1.79769e+308	0.106921	0	3.1005	-27.8502	2.10942e-14	11.7155	170.136
spvA	11922	-1.9832	0.129327	6.5547	16.8265	-1.79769e+308	5.32907e-15	0	208.26	1.79769e+308	0.00518978	6.5547	0	-23.742	2.04281e-14	16.8265	208.26
spvR	13201	-1.79769e+308	0.0171915	0	7.34676	-1.79769e+308	4.17067e-07	0	18.1861	1	1	0	0	-4.76909	3.56497e-05	7.34676	18.1861
STMUK_p017	14702	2.68926	0.000202319	39.9963	19.2514	1.79769e+308	0.0436808	5.09485	0	9.87971	4.35096e-09	39.9963	5.09485	1.79769e+308	0.000119005	19.2514	0
STMUK_p018	15928	1.56313	0.000140739	156.638	129.71	1.5104	0.00064619	216.264	77.0599	-1.09978	0.360122	156.638	216.264	-1.13803	0.313047	129.71	77.0599
rlgA (CP002615 16835..18600)	16886	4.9736	8.32667e-15	699.5	182.05	-1.25563	0.000233519	588.007	397.386	1.4936	2.57794e-13	699.5	588.007	-4.18254	8.88178e-16	182.05	397.386
rlgA (CP002615 18483..19144)	18534	1.95986	0	886.56	585.54	1.64151	4.21885e-15	1017.49	333.645	1.09388	0.0450742	886.56	1017.49	-1.09145	0.147531	585.54	333.645
STMUK_p021	19301	1.2917	0	2036.31	2040.58	-1.25722	0	3640.09	2463.28	-1.42388	0	2036.31	3640.09	-2.31223	0	2040.58	2463.28
STMUK_p022	20696	6.05083	5.11539e-11	57.9573	12.3984	-1.45077	0.112522	39.3748	30.691	1.84771	0.00263861	57.9573	39.3748	-4.74245	8.18147e-08	12.3984	30.691
traA	21443	-2.34378	0	405.514	1230.26	1.79769e+308	0.00164128	12.5226	0	40.7466	0	405.514	12.5226	1.79769e+308	0	1230.26	0
STMUK_p024	22644	7.05931	4.55191e-15	77.0336	14.1251	1.79769e+308	0.0029003	11.2146	0	8.62133	2.66454e-15	77.0336	11.2146	1.79769e+308	0.0010056	14.1251	0
STMUK_p025	22754	1.51271	0.07325	39.9729	34.2046	1.79769e+308	1.3472e-08	40.735	0	1.23176	0.3475	39.9729	40.735	1.79769e+308	2.99956e-07	34.2046	0
umuC (CP002615 24183..25225)	24234	1.84887	1.07555e-05	120.123	84.1	3.09205	1.55431e-15	239.262	41.636	-1.58731	2.36035e-05	120.123	239.262	1.05389	0.754288	84.1	41.636
parA	25590	-2.12485	0.000258001	30.4949	83.8746	-1.63959	0.0115397	53.2736	47.061	-1.39132	0.140432	30.4949	53.2736	-1.0739	0.660109	83.8746	47.061
parB	26792	-9.2077	0	36.9447	440.329	-1.60431	9.55078e-05	139.839	120.737	-3.01241	1.61229e-10	36.9447	139.839	1.90348	1.19127e-13	440.329	120.737
umuC (CP002615 27800..29175)	27851	-1.79769e+308	6.92204e-07	0	31.8662	-1.1683	0.836436	4.21668	2.62938	-1.79769e+308	0.0582987	0	4.21668	6.27305	8.6235e-05	31.8662	2.62938
samA	29125	-1.79769e+308	1.25915e-08	0	41.8892	-1	1	0	0	1	1	0	0	1.79769e+308	1.41552e-08	41.8892	0
STMUK_p031	30058	-1	1	0	0	-1	1	0	0	1	1	0	0	-1	1	0	0
STMUK_p032	30521	-1	1	0	0	-1	1	0	0	1	1	0	0	-1	1	0	0
STMUK_p033	31259	-1	1	0	0	-1	1	0	0	1	1	0	0	-1	1	0	0
STMUK_p034	31939	-1	1	0	0	-1.79769e+308	6.95074e-05	0	11.2279	1	1	0	0	-1.79769e+308	3.49631e-06	0	11.2279
STMUK_p035	32701	-1	1	0	0	-1.79769e+308	0.0155906	0	4.17965	1	1	0	0	-1.79769e+308	0.00479549	0	4.17965
STMUK_p036	33961	-1	1	0	0	-1	1	0	0	1	1	0	0	-1	1	0	0
STMUK_p037	34462	-1	1	0	0	-1.79769e+308	0.00206281	0	6.75775	1	1	0	0	-1.79769e+308	0.000326531	0	6.75775
STMUK_p038	35132	-1.79769e+308	0.000263819	0	17.2233	-1	1	0	0	1	1	0	0	1.79769e+308	0.00028048	17.2233	0
ssbB	36186	-1	1	0	0	1.79769e+308	0.00649322	9.36663	0	-1.79769e+308	0.00497583	0	9.36663	-1	1	0	0
STMUK_p040	36759	-1	1	0	0	1.79769e+308	0.000257392	16.9036	0	-1.79769e+308	0.00015221	0	16.9036	-1	1	0	0
STMUK_p041	37070	1.79769e+308	0.0609812	2.71186	0	-1	1	0	0	1.79769e+308	0.072031	2.71186	0	-1	1	0	0
psiB	39107	1.79769e+308	0.000206724	10.6345	0	-1	1	0	0	1.79769e+308	0.000383226	10.6345	0	-1	1	0	0
psiA	39538	-1	1	0	0	1.73864	0.26621	13.8376	4.31431	-1.79769e+308	0.000610438	0	13.8376	-1.79769e+308	0.0041526	0	4.31431
STMUK_p044	41914	6.05083	2.55351e-15	119.569	25.5786	1.79769e+308	9.08449e-07	30.462	0	4.92048	0	119.569	30.462	1.79769e+308	9.32408e-06	25.5786	0
traM	42799	1.21017	0.246437	70.9706	75.9115	-1	1	0	0	1.79769e+308	2.66454e-15	70.9706	0	1.79769e+308	2.35367e-14	75.9115	0
STMUK_p057	43372	-5.94959	1.46509e-09	10.0167	77.141	-1	1	0	0	1.79769e+308	0.000582601	10.0167	0	1.79769e+308	1.35447e-14	77.141	0
traY	44059	-4.04468	0	513.54	2688.64	1.15357	0.523636	55.0873	25.7629	11.7097	7.32747e-15	513.54	55.0873	54.549	0	2688.64	25.7629
traB	44421	-5.94959	0.000222133	3.73816	28.7885	-1	1	0	0	1.79769e+308	0.0346218	3.73816	0	1.79769e+308	2.58481e-06	28.7885	0
traL	44798	-2.51714	0	179.522	584.924	-1	1	0	0	1.79769e+308	1.33227e-15	179.522	0	1.79769e+308	2.13163e-14	584.924	0
traF	45131	-2.9748	0.00828328	6.69351	25.7742	-1.79769e+308	0.000535814	0	8.50681	1.79769e+308	0.0048791	6.69351	0	1.58293	0.178599	25.7742	8.50681
traK	45684	1.00847	0.986872	6.76514	8.68333	1.79769e+308	0.0198466	6.8941	0	1.23599	0.694767	6.76514	6.8941	1.79769e+308	0.00978507	8.68333	0
traC	46424	1.00847	0.987423	6.20896	7.96946	-1	1	0	0	1.79769e+308	0.00664828	6.20896	0	1.79769e+308	0.0132415	7.96946	0
traP	47835	-1.9832	0.0033471	24.4884	62.8638	-1.79769e+308	0.00694582	0	5.18708	1.79769e+308	7.12813e-08	24.4884	0	6.34731	3.17584e-08	62.8638	5.18708
trbD	48409	-3.4706	1.33227e-15	65.7743	295.484	-1.79769e+308	5.72528e-08	0	20.8982	1.79769e+308	1.11022e-15	65.7743	0	7.38196	0	295.484	20.8982
traV	48651	-1.32213	0.24094	27.7085	47.42	-1	1	0	0	1.79769e+308	1.00661e-08	27.7085	0	1.79769e+308	1.61289e-09	47.42	0
traR	49301	2.01694	0.000163963	70.6768	45.3583	-1.79769e+308	6.95074e-05	0	11.2279	1.79769e+308	0	70.6768	0	2.1102	0.00779975	45.3583	11.2279
STMUK_p062	49515	1.79769e+308	1.937e-09	27.8214	0	-1.16466	0.711562	14.1759	8.83959	2.46481	0.00458027	27.8214	14.1759	-1.79769e+308	3.82557e-05	0	8.83959
traD	50378	1.00847	0.986138	7.54239	9.68097	-1.16042	0.87926	2.56206	1.59761	3.71942	0.0553475	7.54239	2.56206	3.23442	0.0902106	9.68097	1.59761
trbI	53001	-1.79769e+308	0.000663556	0	14.9952	-1.79769e+308	0.0012252	0	7.42381	1	1	0	0	1.0554	0.89219	14.9952	7.42381
traW	53384	-1.9832	0.0988163	7.76191	19.9255	-1	1	0	0	1.79769e+308	0.00248504	7.76191	0	1.79769e+308	9.3236e-05	19.9255	0
traU	54013	-1	1	0	0	-1.17429	0.81133	5.30461	3.30777	-1.79769e+308	0.0342632	0	5.30461	-1.79769e+308	0.0114772	0	3.30777
STMUK_p075	55024	2.01694	1.11715e-11	228.035	146.346	1.94189	0.000364959	104.572	28.9811	2.73648	0	228.035	104.572	2.63383	6.81051e-09	146.346	28.9811
trbC	55317	-1.9832	0.100197	7.69889	19.7637	1.79769e+308	0.0130982	7.84566	0	1.23646	0.674872	7.69889	7.84566	1.79769e+308	9.71038e-05	19.7637	0
traN	56408	-1.79769e+308	0.000129776	0	18.9483	1.79769e+308	0.121376	3.00879	0	-1.79769e+308	0.11316	0	3.00879	1.79769e+308	0.00014006	18.9483	0
trbE	58245	4.03389	2.52552e-10	72.0187	23.1098	1.29467	0.263454	55.0438	22.8822	1.64155	0.00526541	72.0187	55.0438	-1.8966	0.0159363	23.1098	22.8822
traG	58472	1.44067	0.264936	19.4645	17.4885	-1.74146	0.268919	7.93423	7.42127	3.07968	0.00541053	19.4645	7.93423	1.2313	0.588923	17.4885	7.42127
traQ	59435	-1.79769e+308	8.61353e-08	0	37.0694	-2.31092	0.0152	14.7156	18.3523	-1.79769e+308	0.000415471	0	14.7156	1.05381	0.835717	37.0694	18.3523
trbB	59715	-1.79769e+308	3.24289e-07	0	33.7566	-1.79769e+308	1.18725e-06	0	16.7121	1	1	0	0	1.05374	0.843296	33.7566	16.7121
traI	60253	-1.9832	0.388074	2.12334	5.45078	-1	1	0	0	1.79769e+308	0.109146	2.12334	0	1.79769e+308	0.0399824	5.45078	0
traH	61632	1.00847	0.982875	11.5094	14.7728	1.70966	0.416992	7.81921	2.43789	1.8396	0.183891	11.5094	7.81921	3.15291	0.0390502	14.7728	2.43789
traS	64470	-1.92571	0	659.788	1644.64	-1.39255	1.2359e-12	964.7	723.079	-1.16463	0.00195407	659.788	964.7	1.18743	6.29977e-06	1644.64	723.079
traT	65000	-1.35692	1.40846e-08	519.712	912.835	-1.97133	3.10862e-15	397.215	421.506	1.64265	3.37508e-14	519.712	397.215	1.13057	0.0162843	912.835	421.506
traE	66108	-3.17312	7.89147e-13	42.6498	175.177	1.79769e+308	0.00868602	8.69257	0	6.16426	4.14979e-08	42.6498	8.69257	1.79769e+308	0	175.177	0
trbH	68270	2.59321	1.61593e-10	124.891	62.34	1.89962	0.00280028	77.7773	22.0451	2.01456	8.29372e-07	124.891	77.7773	1.47467	0.0708173	62.34	22.0451
STMUK_p076	68279	3.45762	1.14353e-14	825.06	308.875	1.43907	0.000765593	262.747	98.3038	3.94294	1.66533e-14	825.06	262.747	1.6406	6.10272e-07	308.875	98.3038
STMUK_p080	68677	2.68926	1.57762e-10	118.223	56.904	-1.15838	0.409938	75.2979	46.9532	1.97114	2.98692e-06	118.223	75.2979	-1.58119	0.00974128	56.904	46.9532
traJ	68986	-6.61066	0	21.688	185.583	-1	1	0	0	1.79769e+308	4.03364e-07	21.688	0	1.79769e+308	0	185.583	0
traX	74264	1.79769e+308	3.21364e-09	27.0605	0	1.79769e+308	3.00214e-06	27.5764	0	1.23599	0.43235	27.0605	27.5764	-1	1	0	0
finO	75059	-8.92439	8.83738e-14	8.56849	98.9821	1.43872	0.172138	43.6592	16.3346	-4.05751	3.37542e-05	8.56849	43.6592	3.16356	8.60039e-08	98.9821	16.3346
STMUK_p081	75737	1.00847	0.967301	41.9115	53.7951	1.72445	0.0536969	42.7104	13.3164	1.23212	0.335738	41.9115	42.7104	2.10513	0.00385868	53.7951	13.3164
STMUK_p086	76355	-1.79769e+308	1.29801e-06	0	30.3016	-1.15875	0.641435	24.0578	15.0016	-1.79769e+308	6.43326e-06	0	24.0578	1.05626	0.84495	30.3016	15.0016
repC	76976	-1.33019	4.59398e-09	635.609	1094.41	1.68085	4.84157e-12	584.534	187.173	1.36527	3.19559e-08	635.609	584.534	3.05208	1.43219e-14	1094.41	187.173
repA3	77365	1.00847	0.914972	280.647	360.222	3.02436	3.83915e-12	181.998	32.4251	1.93566	1.63358e-12	280.647	181.998	5.80349	0	360.222	32.4251
tlpA	77492	1.76483	0.0319832	32.7519	24.022	1.29499	0.569241	14.3041	5.94637	2.87635	0.000555511	32.7519	14.3041	2.11565	0.0525078	24.022	5.94637
repA	77550	-1.22043	0.174399	75.319	118.985	2.37614	0.000535867	64.9464	14.7267	1.45622	0.0256811	75.319	64.9464	4.22518	1.81894e-11	118.985	14.7267
STMUK_p091	79372	-1.79769e+308	2.22045e-15	0	80.961	-1.79769e+308	1.77052e-11	0	32.0656	1	1	0	0	1.31891	0.129076	80.961	32.0656
srgC	79609	1.00847	0.977495	19.8701	25.5041	1.71621	0.28291	13.4993	4.20884	1.85385	0.0773171	19.8701	13.4993	3.15429	0.00673057	25.5041	4.20884
rcK	80634	1.00847	0.979006	17.2933	22.1966	-2.30351	0.0616644	8.81146	10.989	2.47364	0.0249885	17.2933	8.81146	1.0575	0.864315	22.1966	10.989
srgB	81281	2.01694	0.130907	11.379	7.30268	-1.79769e+308	0.00143195	0	7.23079	1.79769e+308	0.000237876	11.379	0	-1.89335	0.176965	7.30268	7.23079
srgA	82313	-1.9832	0.10364	7.54573	19.3705	-1	1	0	0	1.79769e+308	0.00280782	7.54573	0	1.79769e+308	0.000114259	19.3705	0
STMUK_p093	83211	-1.51656	0.00064821	99.0995	194.539	-2.45525	8.88178e-16	148.513	196.328	-1.19408	0.167103	99.0995	148.513	-1.93341	3.43281e-13	194.539	196.328
pefI	83546	-4.95799	1.65867e-12	18.1773	116.656	-2.31634	0.000112927	37.0476	46.2031	-1.62523	0.0834658	18.1773	37.0476	1.31812	0.0688616	116.656	46.2031
STMUK_p094	84190	2.01694	0.0625501	17.2933	11.0983	1.79769e+308	0.00819375	8.81146	0	2.47364	0.0249885	17.2933	8.81146	1.79769e+308	0.00352214	11.0983	0
STMUK_p099	85318	-1.79769e+308	1.08917e-09	0	48.044	-1.79769e+308	4.18911e-05	0	11.8927	1	1	0	0	2.10356	0.00639261	48.044	11.8927
pefD	85890	-1	1	0	0	-1	1	0	0	1	1	0	0	-1	1	0	0
pefC	86575	-1	1	0	0	1.79769e+308	0.0560188	4.62172	0	-1.79769e+308	0.0470476	0	4.62172	-1	1	0	0
pefA	89211	1.00847	0.984697	9.1914	11.7975	8.61233	6.37157e-13	93.6663	5.8407	-8.09321	1.22902e-13	9.1914	93.6663	1.05229	0.909459	11.7975	5.8407
pefB	90004	1.79769e+308	1.9066e-05	14.1178	0	-1	1	0	0	1.79769e+308	4.27905e-05	14.1178	0	-1	1	0	0
STMUK_p101	91203	1.29731	0	5315	5303.15	-1.86862	0	5298.93	5329.62	1.25919	0	5315	5298.93	-1.92507	0	5303.15	5329.62
repA2	92278	1.48617	0.000771639	151.719	132.144	11.4721	0	513.532	24.1026	-2.69638	0	151.719	513.532	2.86188	5.64915e-09	132.144	24.1026
tap	93011	-1.63322	4.44089e-16	543.377	1148.74	1.43846	2.26673e-09	814.318	304.668	-1.19358	0.00107137	543.377	814.318	1.9682	0	1148.74	304.668
