# Supplementary material for: Transcriptional Profiling of a Cross-Protective Salmonella enterica serovar Typhimurium UK-1 dam Mutant Identifies a Set of Genes More Transcriptionally Active Compared to Wild-Type, and Stably Transcribed across Biologically Relevant Microenvironments
Source: Pathogens. 2014 May 9;3(2):417–36. doi: 10.3390/pathogens3020417 (PMC4213855; doi:10.3390/pathogens3020417)
Supplement: Supplementary File 1 [file pathogens-03-00417-s001.zip › Pathogens-52229-Supplementary-final/Supplementary Table 3.xlsx]

## Sheet: Sheet1
Chromosome		UK-1 wt compared to S. Dublin in HSLB Medium				UK-1 wt compared to S. Newport in HSLB Medium				UK-1 dam mutant compared to S. Dublin in HSLB Medium				UK-1 dam mutant compared to S. Newport in HSLB Medium				S. Newport compared to S. Dublin in HSLB Medium
Gene ID	UK-1 Chromosome region start	Fold change	P-value	UK-1 RPKM	Dublin RPKM	Fold change	P-value	UK-1 RPKM	Newport RPKM	Fold change	P-value	UK-1 dam mutant RPKM	Dublin RPKM	Fold change	P-value	UK-1 dam mutant RPKM	Newport RPKM	Fold change	P-value	Newport RPKM	Dublin RPKM
thrL	140	-4.77149	0	48.2178	211.585	-2.83815	5.87521e-11	48.2178	142.083	-2.8086	2.22045e-15	81.7731	211.585	-1.6706	0.000185503	81.7731	142.083	-1.6812	1.272e-06	142.083	211.585
thrA	288	-1.08408	0.739603	33.9349	33.8321	-1.18073	0.472116	33.9349	41.6003	1.16818	0.498567	42.8998	33.8321	1.07256	0.747477	42.8998	41.6003	1.08915	0.71212	41.6003	33.8321
thrB	2752	-1.68044	0.000176265	84.0953	129.962	-1.02208	0.885723	84.0953	89.2396	-1.11158	0.396378	126.909	129.962	1.47909	0.00435017	126.909	89.2396	-1.64413	0.000257993	89.2396	129.962
thrC	3685	-1.22153	0.165895	90.3117	101.454	-1.19597	0.204977	90.3117	112.142	1.01279	0.926191	111.534	101.454	1.03443	0.80016	111.534	112.142	-1.02137	0.877376	112.142	101.454
yaaA	5065	-1.12471	0.343245	127.746	132.133	-1.0123	0.921181	127.746	134.264	-1.22645	0.107264	116.945	132.133	-1.10387	0.434426	116.945	134.264	-1.11104	0.389934	134.264	132.133
yaaJ	5917	-1.56683	0.0465202	32.7336	47.1672	-1.12858	0.611007	32.7336	38.3553	-1.54981	0.0515718	33.0353	47.1672	-1.11631	0.642794	33.0353	38.3553	-1.38833	0.129559	38.3553	47.1672
talB	7616	1.00644	0.850378	1803.76	1648.21	1.15358	2.88173e-05	1803.76	1623.42	-1.16918	1.03193e-05	1530.2	1648.21	-1.02005	0.577126	1530.2	1623.42	-1.14619	9.31144e-05	1623.42	1648.21
mogA	8680	-1.73397	0.000369614	66.4018	105.888	1.0787	0.665408	66.4018	63.9114	-1.21425	0.169256	94.6573	105.888	1.54041	0.00715509	94.6573	63.9114	-1.87044	5.86538e-05	63.9114	105.888
yaaH	9327	-2.16608	0.00760657	17.0449	33.954	-1.14709	0.675916	17.0449	20.2999	-1.69192	0.0526477	21.7835	33.954	1.11608	0.721711	21.7835	20.2999	-1.88832	0.0212134	20.2999	33.954
htgA	10043	-1.16435	0.818612	4.38419	4.69458	-2.09566	0.189611	4.38419	9.53917	1.19992	0.766147	6.11457	4.69458	-1.49997	0.430686	6.11457	9.53917	1.79985	0.290277	9.53917	4.69458
yaaI	10792	-1.03662	0.945238	7.47061	7.12198	1.06199	0.907973	7.47061	7.3036	-1.27299	0.661348	6.07286	7.12198	-1.15633	0.791217	6.07286	7.3036	-1.10088	0.855129	7.3036	7.12198
dnaK	11544	2.83003	7.47735e-13	177.135	57.5621	1.01928	0.856738	177.135	180.432	2.06207	3.08057e-06	128.841	57.5621	-1.34647	0.00963004	128.841	180.432	2.7765	1.87494e-12	180.432	57.5621
dnaJ	13546	1.68422	0.0286028	48.8028	26.6482	-1.28452	0.184909	48.8028	65.0857	1.4171	0.159112	40.9906	26.6482	-1.52665	0.0325442	40.9906	65.0857	2.16342	0.000582958	65.0857	26.6482
STMUK_0014	14965	-1.23726	0.848448	1.50805	1.71594	-2.36607	0.357882	1.50805	3.70462	1.1075	0.921244	2.06282	1.71594	-1.72671	0.524387	2.06282	3.70462	1.91234	0.474945	3.70462	1.71594
STMUK_0015	16039	-2.69684	0.554863	0.458264	1.13657	-3.20898	0.464108	0.458264	1.5268	1.09892	0.940855	1.35574	1.13657	-1.08279	0.946244	1.35574	1.5268	1.1899	0.888247	1.5268	1.13657
STMUK_0016	16444	-1.79769e+308	0.590767	0	0.265916	-1.79769e+308	0.54375	0	0.382733	1.9231	0.777754	0.55509	0.265916	1.50844	0.843799	0.55509	0.382733	1.27489	0.923174	0.382733	0.265916
STMUK_0017	16994	6.95257	0.237577	2.34292	0.309909	-1.1369	0.885031	2.34292	2.76553	4.6704	0.387537	1.5711	0.309909	-1.69243	0.594194	1.5711	2.76553	7.90434	0.194834	2.76553	0.309909
STMUK_0018	17818	-1.38867	0.508637	7.16063	9.14476	-2.07701	0.0983503	7.16063	15.4415	1.08434	0.857084	10.7635	9.14476	-1.37936	0.41595	10.7635	15.4415	1.49569	0.331377	15.4415	9.14476
STMUK_0019	20009	-1.51707	0.554224	3.40757	4.75414	-2.09503	0.247727	3.40757	7.41199	-1.04914	0.94054	4.91877	4.75414	-1.44883	0.52141	4.91877	7.41199	1.38097	0.581131	7.41199	4.75414
STMUK_0020	23286	1.15665	0.848887	3.86322	3.07163	1.23208	0.781087	3.86322	3.25546	-1.57017	0.610157	2.12343	3.07163	-1.47406	0.658025	2.12343	3.25546	-1.06521	0.936694	3.25546	3.07163
bcfA	24420	1.07268	0.872011	11.4174	9.78857	1.02653	0.94997	11.4174	11.5477	-1.38665	0.496051	7.66249	9.78857	-1.44899	0.423412	7.66249	11.5477	1.04496	0.919369	11.5477	9.78857
bcfB	25063	-1.2908	0.671657	5.05284	5.99814	-1.21071	0.748021	5.05284	6.35152	-2.6133	0.185482	2.49141	5.99814	-2.45116	0.215005	2.49141	6.35152	-1.06615	0.910414	6.35152	5.99814
bcfC	25754	-1.11233	0.866251	4.9446	5.05813	-1.5003	0.478447	4.9446	7.70213	-1.49378	0.555558	3.67553	5.05813	-2.01479	0.259438	3.67553	7.70213	1.34879	0.599751	7.70213	5.05813
bcfD	28376	-1.09751	0.855332	7.63807	7.70932	-1.25929	0.63074	7.63807	9.98643	1.03566	0.943578	8.66659	7.70932	-1.1079	0.825237	8.66659	9.98643	1.1474	0.774087	9.98643	7.70932
bcfE	29384	-1.5382	0.469821	4.73516	6.69839	1.07281	0.914571	4.73516	4.5826	-1.12561	0.830009	6.45952	6.69839	1.46605	0.528553	6.45952	4.5826	-1.6502	0.403762	4.5826	6.69839
bcfF	29945	-1.55321	0.204035	13.9191	19.8823	1.03554	0.926537	13.9191	13.9555	-2.60506	0.0161806	8.28446	19.8823	-1.61964	0.266946	8.28446	13.9555	-1.60842	0.169517	13.9555	19.8823
bcfG	30429	-1.6049	0.483323	3.6153	5.336	-1.72492	0.400514	3.6153	6.47463	-1.27803	0.700241	4.53203	5.336	-1.3736	0.602728	4.53203	6.47463	1.07478	0.90181	6.47463	5.336
bcfH	31225	-1.23284	0.674572	7.54488	8.55428	1.09069	0.867706	7.54488	7.18211	-1.19669	0.71684	7.75919	8.55428	1.12364	0.821781	7.75919	7.18211	-1.34465	0.55702	7.18211	8.55428
STMUK_0029	32109	-1.21622	0.670223	8.93496	9.99377	1.54514	0.405942	8.93496	6.00378	-1.23116	0.652122	8.81114	9.99377	1.5264	0.420749	8.81114	6.00378	-1.87924	0.214187	6.00378	9.99377
STMUK_0030	32496	-3.14632	0.369042	0.741554	2.1457	1.2465	0.898016	0.741554	0.617661	-1.69864	0.623928	1.37115	2.1457	2.30884	0.57405	1.37115	0.617661	-3.92189	0.306885	0.617661	2.1457
STMUK_0031	33315	-1.69214	0.713118	0.784336	1.22057	1.79769e+308	0.366842	0.784336	0	-1.53261	0.759567	0.864463	1.22057	1.79769e+308	0.343023	0.864463	0	-1.79769e+308	0.240448	0	1.22057
STMUK_0032	34327	-32.3621	0.0959847	0.0942363	2.80465	-13.7528	0.307484	0.0942363	1.34558	-1.72419	0.565907	1.76568	2.80465	1.36478	0.784959	1.76568	1.34558	-2.35314	0.400261	1.34558	2.80465
STMUK_0033	35290	-2.20283	0.242152	3.11104	6.30245	-2.2467	0.219687	3.11104	7.2569	-3.13312	0.124872	2.18348	6.30245	-3.19552	0.111567	2.18348	7.2569	1.01992	0.971109	7.2569	6.30245
STMUK_0034	37054	1.12173	0.821353	8.56812	7.02461	-1.56289	0.299884	8.56812	13.9032	1.03319	0.949824	7.87807	7.02461	-1.69681	0.230306	7.87807	13.9032	1.75313	0.219157	13.9032	7.02461
STMUK_0035	38724	-3.59579	0.613376	0.177431	0.586742	-4.88987	0.498237	0.177431	0.900799	1.37365	0.850147	0.874861	0.586742	1.01012	0.994649	0.874861	0.900799	1.35989	0.854047	0.900799	0.586742
STMUK_0036	40082	2.65112	0.0431028	15.4481	5.3588	-1.75208	0.0728283	15.4481	28.1014	2.54305	0.054966	14.7924	5.3588	-1.82653	0.0569271	14.7924	28.1014	4.64498	0.000333362	28.1014	5.3588
STMUK_0037	41674	1.23818	0.671658	9.20122	6.83417	-1.57793	0.271447	9.20122	15.0742	-1.01867	0.972298	7.28233	6.83417	-1.99022	0.119858	7.28233	15.0742	1.95375	0.138967	15.0742	6.83417
STMUK_0038	42883	2.08577	0.588274	1.69437	0.747078	-1.38546	0.743364	1.69437	2.43728	1.9231	0.636151	1.5595	0.747078	-1.50265	0.689245	1.5595	2.43728	2.88976	0.40056	2.43728	0.747078
STMUK_0039	44263	1.00177	0.997009	9.40469	8.63377	-2.15665	0.0446189	9.40469	21.0584	-1.27742	0.624966	7.33643	8.63377	-2.75981	0.0134754	7.33643	21.0584	2.16047	0.0507392	21.0584	8.63377
nhaA	46141	-1.25622	0.235592	50.2173	58.0154	-1.10051	0.620004	50.2173	57.3786	-1.41825	0.0781742	44.4026	58.0154	-1.24246	0.276466	44.4026	57.3786	-1.14149	0.476907	57.3786	58.0154
nhaR	47369	-1.26648	0.187379	57.6095	67.0991	-1.33552	0.0930119	57.6095	79.8813	-1.74542	0.00421003	41.7285	67.0991	-1.84056	0.00117927	41.7285	79.8813	1.05451	0.748539	79.8813	67.0991
STMUK_0042	48323	1.50582	0.500298	7.05169	4.30668	-1.89255	0.160744	7.05169	13.8561	1.51771	0.491485	7.09493	4.30668	-1.87773	0.165284	7.09493	13.8561	2.84985	0.0470083	13.8561	4.30668
STMUK_0043	50402	2.14139	0.485365	2.66323	1.14376	-1.97659	0.352617	2.66323	5.46545	2.00552	0.52962	2.48989	1.14376	-2.11049	0.317423	2.48989	5.46545	4.23265	0.126481	5.46545	1.14376
rpsT	52231	1.86941	0	1538.7	756.96	1.50569	2.22045e-16	1538.7	1061.01	2.01214	7.21645e-15	1653.28	756.96	1.62066	0	1653.28	1061.01	1.24156	5.15565e-06	1061.01	756.96
yaaY	52600	-1.28055	0.428289	18.8762	22.2298	-1.33218	0.340797	18.8762	26.1082	-1.76354	0.0942699	13.6825	22.2298	-1.83463	0.0648465	13.6825	26.1082	1.04031	0.891065	26.1082	22.2298
ribC	52823	-1.2008	0.0929923	160.109	176.812	-1.11354	0.31876	160.109	185.107	-1.03668	0.731898	185.133	176.812	1.04021	0.70443	185.133	185.107	-1.07836	0.472954	185.107	176.812
ileS	53806	-1.0066	0.930926	360.781	333.984	1.22412	0.00913668	360.781	305.999	-1.05714	0.469711	342.934	333.984	1.16561	0.0510734	342.934	305.999	-1.23221	0.0081981	305.999	333.984
lspA	56640	-1.04224	0.620814	291.979	279.862	1.07231	0.402607	291.979	282.704	1.08139	0.335942	328.504	279.862	1.20856	0.0193437	328.504	282.704	-1.11761	0.187018	282.704	279.862
slpA	57295	-1.17765	0.085507	212.177	229.794	1.13224	0.210521	212.177	194.563	-1.11151	0.259714	224.411	229.794	1.19962	0.0627854	224.411	194.563	-1.33339	0.00303918	194.563	229.794
lytB	57747	-1.44554	0.00479909	101.479	134.905	1.00428	0.97553	101.479	104.911	-1.29219	0.043664	113.323	134.905	1.12346	0.389924	113.323	104.911	-1.45172	0.00397303	104.911	134.905
STMUK_0051	58897	-1.1467	0.501058	46.9909	49.555	-1.06724	0.746322	46.9909	52.0688	-1.20181	0.371995	44.7578	49.555	-1.11853	0.582422	44.7578	52.0688	-1.07445	0.717398	52.0688	49.555
rihC	60115	-1.3525	0.105901	51.3314	63.8476	-1.26914	0.196826	51.3314	67.6385	-1.27486	0.187127	54.3623	63.8476	-1.19629	0.324501	54.3623	67.6385	-1.06568	0.715372	67.6385	63.8476
STMUK_0053	61057	-1.25144	0.384984	27.9202	32.1329	-1.41889	0.151539	27.9202	41.1307	-1.112	0.672186	31.3662	32.1329	-1.26079	0.32719	31.3662	41.1307	1.13381	0.593525	41.1307	32.1329
STMUK_0054	61745	1.03641	0.917635	17.7844	15.7809	-1.61977	0.103889	17.7844	29.9084	1.58353	0.143003	27.1253	15.7809	-1.06012	0.825684	27.1253	29.9084	1.67874	0.0922343	29.9084	15.7809
STMUK_0055	63499	-1.4269	0.814	0.763637	1.00208	-2.40128	0.504394	0.763637	1.90384	-1.16665	0.91461	0.932353	1.00208	-1.96331	0.586519	0.932353	1.90384	1.68286	0.669734	1.90384	1.00208
STMUK_0056	64813	-1.63009	0.752721	0.679396	1.01849	-2.23712	0.568675	0.679396	1.57802	-1.17865	0.908456	0.937972	1.01849	-1.61756	0.709571	0.937972	1.57802	1.37239	0.802518	1.57802	1.01849
STMUK_0057	66605	-4.79439	0.544622	0.149947	0.66114	-4.58425	0.555673	0.149947	0.713684	1.64838	0.742246	1.18295	0.66114	1.72394	0.712977	1.18295	0.713684	-1.04584	0.979051	0.713684	0.66114
STMUK_0058	67003	1.92934	0.663618	1.30904	0.623976	1.30179	0.840244	1.30904	1.04403	1.64838	0.749345	1.11645	0.623976	1.11222	0.937704	1.11645	1.04403	1.48206	0.804549	1.04403	0.623976
citC2	68588	1.78571	0.424093	5.43687	2.80002	1.16723	0.804418	5.43687	4.83608	-1.13375	0.883127	2.68076	2.80002	-1.7345	0.463909	2.68076	4.83608	1.52987	0.568356	4.83608	2.80002
citD2	69661	10.5123	0.0175086	8.15192	0.713158	3.6165	0.0635562	8.15192	2.3403	1.97805	0.627625	1.53123	0.713158	-1.46951	0.709428	1.53123	2.3403	2.90676	0.408325	2.3403	0.713158
citE2	69951	6.07853	0.00626266	13.4024	2.02772	3.97323	0.0129362	13.4024	3.5022	1.45999	0.671221	3.21347	2.02772	-1.04787	0.951732	3.21347	3.5022	1.52987	0.627345	3.5022	2.02772
citF2	70831	2.69204	0.0423231	15.2222	5.2002	2.11158	0.0866207	15.2222	7.48466	-1.0898	0.889786	5.17951	5.2002	-1.38939	0.563279	5.17951	7.48466	1.27489	0.66977	7.48466	5.2002
citX2	72351	3.84507	0.0664834	8.28846	1.98241	1.92689	0.255315	8.28846	4.466	1.3617	0.736077	2.93016	1.98241	-1.46544	0.609056	2.93016	4.466	1.99549	0.408954	4.466	1.98241
citG2	72880	1.03102	0.953651	7.68012	6.85056	1.17578	0.758353	7.68012	6.78177	1.06541	0.903319	7.92247	6.85056	1.21501	0.709253	7.92247	6.78177	-1.14041	0.808218	6.78177	6.85056
dapB	73968	-2.24116	4.04347e-09	74.7586	154.084	1.57041	0.013031	74.7586	49.4253	-2.90186	4.78284e-13	57.6367	154.084	1.21286	0.318756	57.6367	49.4253	-3.51954	1.11022e-15	49.4253	154.084
STMUK_0066	74915	-1.25308	0.620689	8.94894	10.3127	10.2836	0.00872763	8.94894	0.903494	-1.46875	0.4181	7.62152	10.3127	8.7736	0.0183398	7.62152	0.903494	-12.8862	0.00254513	0.903494	10.3127
carA	75832	1.80632	0.137064	18.2049	9.26866	-1.3465	0.330654	18.2049	25.4504	1.88043	0.109292	18.9187	9.26866	-1.29343	0.395359	18.9187	25.4504	2.4322	0.0166771	25.4504	9.26866
carB	76999	-1.2879	0.569885	9.25271	10.9591	-1.96728	0.085652	9.25271	18.8989	-1.25991	0.602031	9.44173	10.9591	-1.92453	0.0944763	9.44173	18.8989	1.52752	0.260954	18.8989	10.9591
caiF	80500	-1.38372	7.71154e-05	262.207	333.669	-1.10518	0.236256	262.207	300.87	1.02149	0.7782	369.97	333.669	1.27894	0.00148491	369.97	300.87	-1.25203	0.00460428	300.87	333.669
caiE	80972	-1.46936	0.130394	26.5515	35.8789	-1.44221	0.141773	26.5515	39.7574	1.17053	0.480017	45.5868	35.8789	1.19256	0.416439	45.5868	39.7574	-1.01882	0.935454	39.7574	35.8789
caiD	81677	-1.37585	0.493628	8.17091	10.3387	-1.19449	0.705076	8.17091	10.1334	1.31971	0.492263	14.8102	10.3387	1.52009	0.300797	14.8102	10.1334	-1.15184	0.748935	10.1334	10.3387
caiC	82516	-1.57538	0.194607	13.5315	19.6044	-1.49536	0.245174	13.5315	21.0084	-1.21122	0.559092	17.569	19.6044	-1.1497	0.665849	17.569	21.0084	-1.05351	0.868148	21.0084	19.6044
caiB	84132	-1.65633	0.0790084	19.6501	29.9319	-1.22367	0.50255	19.6501	24.9649	1.0226	0.929322	33.2244	29.9319	1.38417	0.217637	33.2244	24.9649	-1.35357	0.262181	24.9649	29.9319
caiA	85461	-1.42847	0.216201	20.9587	27.5333	-1.57533	0.0982955	20.9587	34.2798	1.17064	0.535855	34.9864	27.5333	1.06151	0.803816	34.9864	34.2798	1.10281	0.702034	34.2798	27.5333
caiT	86638	1.31797	0.742108	3.4345	2.39653	1.09069	0.910518	3.4345	3.26936	3.47592	0.0675711	9.0421	2.39653	2.87652	0.086441	9.0421	3.26936	1.20838	0.823602	3.26936	2.39653
fixA	88636	-1.70403	0.352996	4.8582	7.61335	-1.57963	0.42302	4.8582	7.9677	-1.03001	0.953397	8.02327	7.61335	1.04732	0.926339	8.02327	7.9677	-1.07875	0.881076	7.9677	7.61335
fixB	89422	1.23542	0.788272	3.76737	2.80445	1.23505	0.78145	3.76737	3.16706	1.41063	0.652481	4.29415	2.80445	1.4102	0.640957	4.29415	3.16706	1.0003	0.999707	3.16706	2.80445
fixC	90413	-1.03759	0.95436	4.92543	4.69996	1.10722	0.875001	4.92543	4.61862	1.76206	0.313188	8.98939	4.69996	2.02432	0.20856	8.98939	4.61862	-1.14884	0.832154	4.61862	4.69996
fixX	91696	-1.43832	0.698607	1.97095	2.60707	-1.52808	0.63856	1.97095	3.12697	2.24362	0.259015	6.3492	2.60707	2.11182	0.268113	6.3492	3.12697	1.06241	0.942444	3.12697	2.60707
yaaU	92130	1.00627	0.991859	5.58996	5.10881	-1.94976	0.188277	5.58996	11.3159	1.67354	0.344613	9.28052	5.10881	-1.17235	0.719272	9.28052	11.3159	1.96197	0.197583	11.3159	5.10881
STMUK_0081	93559	4.22211	5.68537e-09	77.1659	16.8081	-1.15476	0.350222	77.1659	92.5159	-1.36498	0.39398	13.3662	16.8081	-6.65497	7.06102e-14	13.3662	92.5159	4.8755	3.59943e-11	92.5159	16.8081
STMUK_0082	94083	97.9716	8.88178e-16	162.116	1.52177	2.8149	8.7097e-13	162.116	59.7949	50.5109	0	83.4356	1.52177	1.45127	0.0270437	83.4356	59.7949	34.8046	2.94498e-12	59.7949	1.52177
STMUK_0083	94723	93.1088	1.9984e-15	72.7567	0.71863	1.03858	0.81942	72.7567	72.7337	74.6714	6.80789e-13	58.2474	0.71863	-1.2006	0.29777	58.2474	72.7337	89.6505	1.33227e-15	72.7337	0.71863
STMUK_0084	95223	2.59563	0.00162232	38.7116	13.7158	-1.72728	0.00580133	38.7116	69.4233	2.67861	0.00105067	39.8794	13.7158	-1.67377	0.00876447	39.8794	69.4233	4.48338	2.58298e-08	69.4233	13.7158
STMUK_0085	95911	57.0111	0.0321972	5.2519	0.0847189	-1.79345	0.273432	5.2519	9.77927	93.1332	0.0056898	8.56449	0.0847189	-1.09785	0.84183	8.56449	9.77927	102.246	0.00370975	9.77927	0.0847189
yabF	98207	-1.16459	0.711231	11.3921	12.2012	-1.19646	0.651833	11.3921	14.1515	-2.44447	0.0735256	5.41794	12.2012	-2.51135	0.0590602	5.41794	14.1515	1.02736	0.944914	14.1515	12.2012
kefC	98730	1.00117	0.997822	11.3755	10.4492	-1.53855	0.250801	11.3755	18.1711	-1.89257	0.205442	5.99308	10.4492	-2.91521	0.0172516	5.99308	18.1711	1.54035	0.262113	18.1711	10.4492
folA	100791	1.00995	0.966201	38.4122	34.9777	1.09823	0.68549	38.4122	36.3142	1.15067	0.535877	43.6875	34.9777	1.25124	0.317202	43.6875	36.3142	-1.08741	0.723481	36.3142	34.9777
apaH	101376	-1.23566	0.0859234	123.345	140.167	-1.11052	0.393966	123.345	142.216	-1.08089	0.514367	140.76	140.167	1.02942	0.807326	140.76	142.216	-1.11268	0.369401	142.216	140.167
apaG	102235	-1.3221	0.00996087	154.225	187.519	-1.09692	0.40165	154.225	175.644	-1.11349	0.300762	182.8	187.519	1.08244	0.453244	182.8	175.644	-1.20528	0.0749342	175.644	187.519
ksgA	102615	-1.33035	0.000641637	258.061	315.726	-1.11488	0.200437	258.061	298.71	-1.2309	0.0113481	278.423	315.726	-1.03154	0.709316	278.423	298.71	-1.19327	0.0283606	298.71	315.726
pdxA (CP002614 103432..104522)	103433	-1.09422	0.43981	146.631	147.555	-1.04875	0.677266	146.631	159.661	1.07185	0.536421	171.674	147.555	1.11832	0.308809	171.674	159.661	-1.04336	0.710078	159.661	147.555
surA	104422	-1.09121	0.31546	263.804	264.737	-1.17299	0.0545303	263.804	321.274	-1.21499	0.0292465	236.515	264.737	-1.30604	0.00177245	236.515	321.274	1.07494	0.383821	321.274	264.737
imp	105762	-1.03582	0.689286	264.501	251.961	-1.19805	0.0284316	264.501	329.006	-1.13832	0.150477	240.263	251.961	-1.3166	0.00114673	240.263	329.006	1.15662	0.0818865	329.006	251.961
djlA	108376	-1.15443	0.364539	77.2824	82.0487	1.00769	0.961751	77.2824	79.6262	-1.05502	0.729679	84.4163	82.0487	1.10263	0.531526	84.4163	79.6262	-1.1633	0.335792	79.6262	82.0487
rluA	109283	-1.39425	0.0909657	45.6153	58.4891	-1.10561	0.619936	45.6153	52.3619	-1.06519	0.731468	59.6027	58.4891	1.18389	0.372227	59.6027	52.3619	-1.26106	0.221714	52.3619	58.4891
hepA	109954	-1.02007	0.934438	35.4008	33.2098	1.00324	0.98904	35.4008	36.636	1.28243	0.272895	46.2292	33.2098	1.31241	0.217615	46.2292	36.636	-1.02338	0.92316	36.636	33.2098
polB	113034	-1.22473	0.563696	15.2613	17.1891	-1.39401	0.31607	15.2613	22.0881	2.17146	0.00574874	40.5155	17.1891	1.90776	0.0129596	40.5155	22.0881	1.13823	0.68708	22.0881	17.1891
STMUK_0099	115429	2.34192	0.117308	11.3136	4.44275	1.78072	0.232371	11.3136	6.59638	1.35919	0.616128	6.55462	4.44275	1.03348	0.952381	6.55462	6.59638	1.31515	0.654325	6.59638	4.44275
STMUK_0100	116251	2.26455	5.76743e-05	79.3191	32.2121	1.08206	0.62296	79.3191	76.1074	1.73044	0.0109	60.505	32.2121	-1.20941	0.268907	60.505	76.1074	2.09281	0.000325825	76.1074	32.2121
STMUK_0101	116768	-1.61811	0.456767	3.92168	5.83583	-8.50379	1.36777e-06	3.92168	34.6247	2.24362	0.0912693	14.2124	5.83583	-2.34237	0.00536591	14.2124	34.6247	5.2554	3.34963e-05	34.6247	5.83583
araD	117193	1.04289	0.953227	4.16309	3.67115	-7.63102	3.92743e-06	4.16309	32.9837	2.82126	0.0712603	11.2425	3.67115	-2.82083	0.00169384	11.2425	32.9837	7.95828	7.35579e-06	32.9837	3.67115
araA	118029	-1.28785	0.746738	2.98958	3.54079	-2.42868	0.179826	2.98958	7.53843	2.3012	0.172581	8.84444	3.54079	1.22026	0.687509	8.84444	7.53843	1.88583	0.316712	7.53843	3.54079
araB	119542	-1.08762	0.941592	1.52101	1.52135	-2.36004	0.357515	1.52101	3.72693	1.96796	0.482433	3.24984	1.52135	-1.10263	0.897538	3.24984	3.72693	2.16992	0.409088	3.72693	1.52135
araC	121592	-1.5067	0.192085	17.1916	23.8213	-3.62142	3.84765e-07	17.1916	64.639	1.50245	0.115208	38.8491	23.8213	-1.59975	0.0194987	38.8491	64.639	2.40354	0.000158639	64.639	23.8213
yabI	122556	1.01614	0.958407	22.3192	20.1998	-2.38622	0.000345609	22.3192	55.2957	1.31553	0.34302	28.8446	20.1998	-1.84317	0.00684972	28.8446	55.2957	2.42475	0.000432495	55.2957	20.1998
thiQ	123362	1.57002	0.317683	13.0609	7.65056	-1.54137	0.216348	13.0609	20.9018	1.45357	0.415591	12.0711	7.65056	-1.66486	0.15405	12.0711	20.9018	2.41998	0.0307562	20.9018	7.65056
sfuB	124053	1.66096	0.436272	6.46584	3.58005	-1.00135	0.998041	6.46584	6.72223	1.7996	0.359036	6.99329	3.58005	1.08201	0.883956	6.99329	6.72223	1.66321	0.431878	6.72223	3.58005
tbpA	125639	1.69172	0.0789094	30.9936	16.8487	1.03568	0.890146	30.9936	31.0703	1.46071	0.220454	26.7146	16.8487	-1.11824	0.671719	26.7146	31.0703	1.63343	0.101388	31.0703	16.8487
yabN	126800	-1.83485	0.108324	10.8108	18.2424	-1.98364	0.0595574	10.8108	22.265	-1.25964	0.501432	15.72	18.2424	-1.36179	0.346654	15.72	22.265	1.08109	0.804935	22.265	18.2424
STMUK_0111	128551	1.26319	1.42064e-12	2167.53	1578.05	-2.1272	3.39728e-14	2167.53	4787.11	1.81105	1.34337e-14	3102.19	1578.05	-1.48369	0	3102.19	4787.11	2.68705	0	4787.11	1578.05
leuD	129009	1.10068	0.796801	15.8145	13.2134	1.18248	0.648173	15.8145	13.8855	1.38523	0.3565	19.868	13.2134	1.48817	0.252598	19.868	13.8855	-1.07431	0.852004	13.8855	13.2134
leuC	129625	-1.11226	0.830315	8.0158	8.19928	1.67145	0.362724	8.0158	4.97915	1.06128	0.900818	9.44546	8.19928	1.97301	0.211004	9.44546	4.97915	-1.85908	0.267444	4.97915	8.19928
leuB	131028	-1.18044	0.621935	16.9369	18.3866	1.38879	0.374525	16.9369	12.6619	-1.26861	0.487426	15.7321	18.3866	1.29226	0.495894	15.7321	12.6619	-1.63938	0.171495	12.6619	18.3866
leuA	132119	-1.1986	0.602351	15.7336	17.3431	1.27329	0.519675	15.7336	12.8292	1.13565	0.693651	21.379	17.3431	1.7332	0.114798	21.379	12.8292	-1.52617	0.247434	12.8292	17.3431
leuL	133778	-3.00338	1.4063e-06	23.7188	65.5129	-1.35947	0.250663	23.7188	33.4783	-1.5468	0.0222997	45.9737	65.5129	1.42826	0.114743	45.9737	33.4783	-2.20923	0.00012839	33.4783	65.5129
leuO	134521	-1.52017	0.648685	2.00024	2.7964	1.11796	0.912817	2.00024	1.85763	-1.05154	0.952234	2.88662	2.7964	1.61619	0.606344	2.88662	1.85763	-1.69949	0.5708	1.85763	2.7964
ilvI	135850	-1.49399	0.0556429	38.7427	53.2308	-1.00723	0.974407	38.7427	40.5156	-1.32615	0.165652	43.57	53.2308	1.11848	0.607739	43.57	40.5156	-1.48326	0.0570063	40.5156	53.2308
ilvH	137514	-1.47452	0.0426262	46.7621	63.4113	-1.49263	0.0315783	46.7621	72.4679	-1.5065	0.0334559	45.6894	63.4113	-1.525	0.0244159	45.6894	72.4679	1.01228	0.943408	72.4679	63.4113
fruR	138289	-1.60752	7.07601e-06	147.271	217.718	-1.5479	2.71305e-05	147.271	236.68	1.15667	0.108739	273.352	217.718	1.20122	0.038641	273.352	236.68	-1.03851	0.687328	236.68	217.718
yabB	139899	-1.17127	0.018907	424.089	456.813	-1.1014	0.146054	424.089	484.958	1.18695	0.0059142	588.554	456.813	1.26224	0.000140728	588.554	484.958	-1.06344	0.345331	484.958	456.813
mraW	140359	-1.04334	0.635408	254.958	244.634	-1.15561	0.0877916	254.958	305.901	1.1676	0.0696836	310.047	244.634	1.05416	0.512655	310.047	305.901	1.10761	0.23318	305.901	244.634
ftsL	141297	-1.01681	0.857667	239.483	223.943	-1.07894	0.392557	239.483	268.272	1.13842	0.148888	276.73	223.943	1.07286	0.411614	276.73	268.272	1.06111	0.512181	268.272	223.943
ftsI	141678	-1.76384	6.48495e-08	142.733	231.53	-1.33572	0.00815625	142.733	197.943	-1.36745	0.00146824	183.786	231.53	-1.03554	0.733135	183.786	197.943	-1.32052	0.00395739	197.943	231.53
murE	143431	-1.04971	0.662608	164.632	158.93	1.09603	0.411672	164.632	155.952	1.26427	0.0242123	218.102	158.93	1.45456	0.000325247	218.102	155.952	-1.15051	0.213114	155.952	158.93
murF	144915	-1.21663	0.0842748	146.306	163.699	1.26222	0.0578677	146.306	120.345	1.06272	0.568855	188.834	163.699	1.63197	2.22043e-05	188.834	120.345	-1.53566	0.000318122	120.345	163.699
mraY	146267	-1.13592	0.161646	235.689	246.212	1.25764	0.0176916	235.689	194.573	1.05031	0.573921	280.7	246.212	1.50045	1.18644e-05	280.7	194.573	-1.42857	0.000185121	194.573	246.212
murD	147352	-1.38113	0.0033747	146.002	185.446	1.2377	0.0811949	146.002	122.474	1.05121	0.619483	211.603	185.446	1.79697	1.63442e-07	211.603	122.474	-1.70943	3.15583e-06	122.474	185.446
ftsW	148668	-1.2511	0.0261315	183.459	211.083	-1.01877	0.856716	183.459	194.05	1.27756	0.00653299	292.718	211.083	1.56891	9.25321e-07	292.718	194.05	-1.22805	0.0385063	194.05	211.083
murG	149909	-1.15966	0.272441	106.154	113.212	1.04431	0.752401	106.154	105.537	1.40984	0.00428582	173.252	113.212	1.70739	1.16244e-05	173.252	105.537	-1.21105	0.156355	105.537	113.212
murC	151095	-1.25379	0.020441	195.29	225.18	-1.07692	0.451639	195.29	218.357	1.13128	0.169058	276.514	225.18	1.31708	0.00227225	276.514	218.357	-1.16423	0.108988	218.357	225.18
ddl (CP002614 152562..153583)	152563	-1.01804	0.834012	284.07	265.958	1.04197	0.624389	284.07	283.055	1.16567	0.0614231	336.515	265.958	1.2365	0.0083537	336.515	283.055	-1.06077	0.489587	283.055	265.958
ftsQ	153485	-1.44102	9.01685e-05	199.273	264.083	-1.1038	0.308077	199.273	228.37	-1.07173	0.424431	267.469	264.083	1.21814	0.0282451	267.469	228.37	-1.30551	0.00308366	228.37	264.083
ftsA	154312	-1.11534	0.178689	299.383	307.083	-1.04068	0.618992	299.383	323.478	1.21979	0.00847181	406.592	307.083	1.3073	0.000308628	406.592	323.478	-1.07174	0.384364	323.478	307.083
ftsZ	155635	1.28806	4.7525e-05	616.221	439.969	-1.0951	0.0997923	616.221	700.63	1.30288	2.03669e-05	622.217	439.969	-1.08264	0.149226	622.217	700.63	1.41055	1.31457e-08	700.63	439.969
lpxC	156887	1.38176	3.44169e-15	2419.83	1610.55	-1.01431	0.616403	2419.83	2548.33	1.28732	8.10463e-15	2250.49	1610.55	-1.08872	0.00325659	2250.49	2548.33	1.40153	8.88178e-16	2548.33	1610.55
yacA	158152	-1.22699	0.111252	113.914	128.541	-1.32951	0.0201899	113.914	157.243	1.20972	0.103336	168.788	128.541	1.11643	0.320075	168.788	157.243	1.08355	0.499623	157.243	128.541
secA	158642	-1.17522	0.0796679	226.33	244.615	-1.15988	0.098748	226.33	272.556	1.08115	0.369721	287.067	244.615	1.09544	0.280876	287.067	272.556	-1.01322	0.881443	272.556	244.615
mutT	161499	1.23039	0.456744	30.0135	22.4334	-1.18374	0.492072	30.0135	36.8871	1.11557	0.70132	27.1649	22.4334	-1.30559	0.290137	27.1649	36.8871	1.45647	0.157745	36.8871	22.4334
yacG	162216	1.6804	0.000495761	124.486	68.1291	1.14194	0.306423	124.486	113.183	1.43185	0.0201371	105.888	68.1291	-1.02771	0.839768	105.888	113.183	1.47153	0.0112435	113.183	68.1291
yacF	162417	1.11354	0.393966	138.75	114.591	-1.07811	0.519573	138.75	155.309	-1.03835	0.773338	119.791	114.591	-1.24656	0.0693496	119.791	155.309	1.20052	0.137235	155.309	114.591
coaE	163160	1.18911	0.354312	65.4067	50.585	-1.13491	0.451272	65.4067	77.07	1.16834	0.407512	64.1516	50.585	-1.15509	0.393178	64.1516	77.07	1.34954	0.0963438	77.07	50.585
guaC	164006	1.68319	2.89653e-08	314.046	171.587	2.70256	1.55431e-15	314.046	120.648	1.04764	0.656509	195.125	171.587	1.68211	5.59004e-06	195.125	120.648	-1.60562	5.74768e-05	120.648	171.587
hofC	165080	-1.11047	0.863529	5.32121	5.43423	-1.29438	0.651303	5.32121	7.15108	1.35402	0.584295	7.98695	5.43423	1.16164	0.770819	7.98695	7.15108	1.16562	0.787501	7.15108	5.43423
hofB	166272	-1.96645	0.412504	2.19572	3.97084	-2.19185	0.320086	2.19572	4.99675	-2.15929	0.363204	1.99613	3.97084	-2.40679	0.278817	1.99613	4.99675	1.11462	0.871706	4.99675	3.97084
ppdD	167667	-2.92158	0.23731	1.51619	4.07375	-4.52695	0.0638146	1.51619	7.12623	-1.39174	0.65729	3.17725	4.07375	-2.15649	0.243035	3.17725	7.12623	1.54949	0.477274	7.12623	4.07375
nadC	168326	-1.36645	0.257384	23.4393	29.4553	-1.30405	0.328248	23.4393	31.7353	1.03933	0.878832	33.2303	29.4553	1.08906	0.730957	33.2303	31.7353	-1.04785	0.85503	31.7353	29.4553
ampD	169307	-1.37508	0.00339621	150.181	189.918	-1.20372	0.0898678	150.181	187.69	1.01481	0.883382	209.203	189.918	1.15928	0.141157	209.203	187.69	-1.14236	0.195597	187.69	189.918
ampE	169867	-1.18848	0.297395	69.5595	76.0276	-1.33341	0.0665091	69.5595	96.2988	1.10423	0.523071	91.1273	76.0276	-1.01604	0.913285	91.1273	96.2988	1.12195	0.452988	96.2988	76.0276
STMUK_0150	170813	-1.62374	0.201855	11.3509	16.95	-2.18634	0.0243103	11.3509	25.766	-1.25693	0.520689	14.6377	16.95	-1.69243	0.103906	14.6377	25.766	1.34648	0.339697	25.766	16.95
STMUK_0151	171763	-1.98686	0.275408	3.75513	6.86146	-2.0815	0.229722	3.75513	8.11526	-1.92457	0.294479	3.8699	6.86146	-2.01624	0.246651	3.8699	8.11526	1.04763	0.928503	8.11526	6.86146
aroP	173333	-1.84868	0.0830748	12.2439	20.8165	-1.62132	0.176258	12.2439	20.6107	-1.59631	0.170688	14.1549	20.8165	-1.39999	0.327432	14.1549	20.6107	-1.14023	0.672566	20.6107	20.8165
pdhR	175269	-1.2483	0.0471567	149.232	171.319	-1.03924	0.734763	149.232	161.02	-1.3644	0.00656468	136.296	171.319	-1.13589	0.273276	136.296	161.02	-1.20117	0.0944491	161.02	171.319
aceE	176193	1.21909	5.39467e-05	962.31	725.944	1.29837	6.07846e-08	962.31	769.518	-1.19547	0.000887806	659.145	725.944	-1.12247	0.0293459	659.145	769.518	-1.06503	0.22312	769.518	725.944
aceF	178871	1.12344	0.0627439	567	464.147	1.37843	4.86071e-07	567	427.069	-1.13417	0.057644	444.217	464.147	1.08183	0.245607	444.217	427.069	-1.22697	0.00223941	427.069	464.147
lpdA	180960	1.087	0.0502098	1200.53	1015.71	-1.60241	0	1200.53	1997.33	-1.11053	0.0187119	992.781	1015.71	-1.93435	2.22045e-16	992.781	1997.33	1.74182	0	1997.33	1015.71
STMUK_0157	182673	1.90327	0.245276	9.66669	4.67091	2.09527	0.175679	9.66669	4.79003	1.62262	0.39885	8.22687	4.67091	1.78631	0.306001	8.22687	4.79003	-1.10088	0.882453	4.79003	4.67091
STMUK_0158	182995	-2.42507	0.0918331	4.91529	10.9622	-3.20898	0.0165	4.91529	16.3763	-2.60638	0.0740431	4.56536	10.9622	-3.4489	0.0127181	4.56536	16.3763	1.32325	0.471465	16.3763	10.9622
yacH	184556	-1.05876	0.919262	6.38603	6.21803	-1.95595	0.157384	6.38603	12.9685	-1.3538	0.612987	4.98555	6.21803	-2.50101	0.0716807	4.98555	12.9685	1.84739	0.201198	12.9685	6.21803
acnB	185802	1.0612	0.337637	560.762	485.963	-1.62958	0	560.762	948.756	-1.54603	5.01497e-10	341.194	485.963	-2.67357	1.19904e-14	341.194	948.756	1.72931	1.33227e-15	948.756	485.963
STMUK_0161	188460	551.812	0	178.788	0.297969	327.901	0	178.788	0.566104	364.456	1.33227e-15	117.878	0.297969	216.569	0	117.878	0.566104	1.68286	0.81609	0.566104	0.297969
yacL	189548	2.07348	7.77156e-16	436.484	193.594	1.36863	1.52985e-05	436.484	331.119	1.50886	5.56427e-06	317.071	193.594	-1.00407	0.958724	317.071	331.119	1.51501	3.74252e-06	331.119	193.594
kdgT	190145	-1.6049	0.37845	5.70764	8.4242	-1.19657	0.749307	5.70764	7.0908	-1.19071	0.726116	7.67963	8.4242	1.12643	0.819073	7.67963	7.0908	-1.34125	0.563146	7.0908	8.4242
STMUK_0164	191095	1.0846	0.899063	5.31371	4.50558	-1.48748	0.472868	5.31371	8.20633	1.29622	0.672846	6.33938	4.50558	-1.24463	0.678368	6.33938	8.20633	1.61332	0.410214	8.20633	4.50558
pdxA (CP002614 192355..193439)	192356	-1.36706	0.289808	20.4116	25.6619	-1.85271	0.0216855	20.4116	39.2632	1.0473	0.864393	29.1727	25.6619	-1.29404	0.290285	29.1727	39.2632	1.35525	0.229302	39.2632	25.6619
STMUK_0166	193349	-1.43415	0.00339903	114.768	151.369	-1.44566	0.00209552	114.768	172.261	-1.3671	0.0101712	120.186	151.369	-1.37807	0.00672907	120.186	172.261	1.00803	0.942781	172.261	151.369
speD	194146	1.34331	0.00757896	199.94	136.882	1.53871	9.69421e-05	199.94	134.909	1.02721	0.819585	152.624	136.882	1.17663	0.168193	152.624	134.909	-1.14546	0.262556	134.909	136.882
speE	194961	1.55167	8.87275e-05	210.453	124.733	1.88448	2.52884e-08	210.453	115.948	1.22334	0.0885016	165.631	124.733	1.48573	0.000997661	165.631	115.948	-1.21449	0.13135	115.948	124.733
yacC	195928	-1.3369	0.038233	91.7218	112.77	-1.19327	0.207478	91.7218	113.635	1.03505	0.790154	126.698	112.77	1.15963	0.251222	126.698	113.635	-1.12036	0.392246	113.635	112.77
cueO	196477	1.54872	0.100071	37.335	22.17	-1.45467	0.0739882	37.335	56.3873	1.93654	0.00909284	46.6024	22.17	-1.16336	0.444249	46.6024	56.3873	2.25288	0.000868854	56.3873	22.17
gcd	198165	3.63183	4.48072e-07	66.1065	16.7395	1.04693	0.792423	66.1065	65.5581	-1.19878	0.608622	15.1573	16.7395	-4.15857	5.4905e-08	15.1573	65.5581	3.46902	1.29303e-06	65.5581	16.7395
hpt	200761	1.53976	0.00107594	151.105	90.2502	1.30331	0.0296454	151.105	120.374	1.46952	0.00391546	143.959	90.2502	1.24385	0.0766579	143.959	120.374	1.18143	0.230599	120.374	90.2502
yadF	201355	1.44245	0.00048795	230.12	146.716	-1.07898	0.401778	230.12	257.791	1.1647	0.167158	185.485	146.716	-1.33628	0.00251416	185.485	257.791	1.55637	1.61247e-05	257.791	146.716
yadG	202126	-1.03512	0.813865	95.3614	90.7796	-1.02853	0.843477	95.3614	101.834	-1.08046	0.601599	91.2005	90.7796	-1.07358	0.622311	91.2005	101.834	-1.00641	0.964706	101.834	90.7796
yadH	203049	1.45673	0.0731264	57.9472	36.5828	1.01866	0.920337	57.9472	59.0613	1.35766	0.151855	53.9118	36.5828	-1.05331	0.782707	53.9118	59.0613	1.43004	0.0874057	59.0613	36.5828
stiH	203936	1.16092	0.695755	15.5106	12.2871	-1.40465	0.300358	15.5106	22.6202	-1.00654	0.986858	13.2505	12.2871	-1.64135	0.147874	13.2505	22.6202	1.63068	0.163435	22.6202	12.2871
stiC	205024	-1.46625	0.681111	1.9838	2.67503	-1.78919	0.502851	1.9838	3.68517	-1.45598	0.686269	1.9943	2.67503	-1.77667	0.50744	1.9943	3.68517	1.22026	0.803954	3.68517	2.67503
stiB	207597	-2.18568	0.490777	1.10547	2.22207	-3.45167	0.219891	1.10547	3.96168	-1.10626	0.915597	2.18031	2.22207	-1.74703	0.502703	2.18031	3.96168	1.57922	0.582359	3.96168	2.22207
stiA	208328	-1.47155	0.403079	8.04557	10.8881	-2.17866	0.0592742	8.04557	18.1989	-1.46069	0.411505	8.09118	10.8881	-2.16258	0.0613455	8.09118	18.1989	1.48052	0.302652	18.1989	10.8881
yadI	209237	-1.77539	0.00368792	40.1447	65.5457	-2.5547	1.50366e-07	40.1447	106.48	-6.12482	7.77254e-11	11.6163	65.5457	-8.81333	0	11.6163	106.48	1.43895	0.0197596	106.48	65.5457
yadE	209739	-1.38417	0.0645915	57.1917	72.8024	-2.34129	2.40131e-08	57.1917	139.024	-2.35157	2.37589e-05	33.6051	72.8024	-3.97761	6.88338e-15	33.6051	139.024	1.69147	0.000237597	139.024	72.8024
panD	210975	-1.57699	9.3074e-05	122.208	177.236	-1.64683	9.58168e-06	122.208	208.954	-1.31284	0.014463	146.541	177.236	-1.37098	0.00327448	146.541	208.954	1.04429	0.671256	208.954	177.236
panC	211450	-1.2433	0.246134	52.9571	60.5514	-1.21538	0.288265	52.9571	66.8248	-1.20512	0.316869	54.5395	60.5514	-1.17805	0.368654	54.5395	66.8248	-1.02297	0.89813	66.8248	60.5514
panB	212430	1.232	0.378063	41.6085	31.0595	1.52697	0.0801074	41.6085	28.2913	1.08164	0.747828	36.4665	31.0595	1.34061	0.24032	36.4665	28.2913	-1.23942	0.407956	28.2913	31.0595
folK	213342	-1.06339	0.816467	28.8311	28.1953	-1.08177	0.758809	28.8311	32.3816	1.13007	0.629638	34.586	28.1953	1.11087	0.667064	34.586	32.3816	1.01729	0.946949	32.3816	28.1953
pcnB	213818	1.39596	0.0237468	114.617	75.5088	1.04744	0.726214	114.617	113.611	1.45656	0.0100842	119.383	75.5088	1.09291	0.497692	119.383	113.611	1.33274	0.0522261	113.611	75.5088
yadB	215377	-1.72424	0.00789994	37.8205	59.9721	-1.4328	0.0855099	37.8205	56.2619	-1.47616	0.0481901	44.0995	59.9721	-1.22665	0.308909	44.0995	56.2619	-1.20341	0.317772	56.2619	59.9721
dksA	216342	1.07004	0.18945	812.042	697.913	1.07503	0.148213	812.042	784.257	-1.45022	1.02131e-10	522.375	697.913	-1.44349	6.23888e-11	522.375	784.257	-1.00466	0.928746	784.257	697.913
sfsA	216974	-1.08916	0.540282	102.66	102.83	-1.56278	0.000333263	102.66	166.571	-1.45302	0.0126964	76.8182	102.83	-2.08485	5.09471e-08	76.8182	166.571	1.43484	0.00379452	166.571	102.83
ligT	217695	-1.16493	0.676851	14.3816	15.4074	-1.5401	0.195464	14.3816	22.9962	-1.09325	0.804838	15.2977	15.4074	-1.44534	0.261543	15.2977	22.9962	1.32206	0.39489	22.9962	15.4074
hrpB	218253	-1.24116	0.439021	23.9763	27.3673	-1.09098	0.755917	23.9763	27.1583	1.10878	0.689603	32.9377	27.3673	1.2614	0.369208	32.9377	27.1583	-1.13765	0.633736	27.1583	27.3673
ponB	220868	-1.09345	0.537712	94.8305	95.3612	-1.08992	0.541089	94.8305	107.311	-1.06183	0.676958	97.4839	95.3612	-1.0584	0.684932	97.4839	107.311	-1.00324	0.981668	107.311	95.3612
fhuA	223683	-1.20712	0.553377	18.7898	20.8591	-1.6436	0.0839988	18.7898	32.0641	-1.08904	0.783074	20.7907	20.8591	-1.48282	0.159089	20.7907	32.0641	1.36159	0.27063	32.0641	20.8591
fhuC	225921	1.24504	0.736939	5.50695	4.0677	-1.29493	0.645096	5.50695	7.40388	1.00171	0.998021	4.42288	4.0677	-1.60951	0.424039	4.42288	7.40388	1.61225	0.434638	7.40388	4.0677
fhuD	226718	-1.16228	0.887894	1.69768	1.81463	-2.5005	0.293487	1.69768	4.40741	1.59686	0.612381	3.14538	1.81463	-1.34726	0.685241	3.14538	4.40741	2.15138	0.373476	4.40741	1.81463
fhuB	227605	-1.49259	0.731475	1.2521	1.71872	-2.07589	0.489825	1.2521	2.69864	-1.60158	0.692041	1.16486	1.71872	-2.22746	0.458172	1.16486	2.69864	1.39079	0.734192	2.69864	1.71872
stfA	230601	2.11358	0.47026	2.93088	1.27527	1.80201	0.536309	2.93088	1.68866	1.9231	0.536509	2.66208	1.27527	1.63961	0.611632	2.66208	1.68866	1.1729	0.891755	1.68866	1.27527
stfC	231247	-1.61033	0.563096	2.42155	3.58617	-1.61674	0.550167	2.42155	4.06474	-1.19968	0.811925	3.24475	3.58617	-1.20446	0.802396	3.24475	4.06474	1.00398	0.995627	4.06474	3.58617
stfD	233922	-1.75964	0.450509	2.80908	4.54582	-1.48257	0.605035	2.80908	4.32394	-1.05973	0.929876	4.65621	4.54582	1.11999	0.865193	4.65621	4.32394	-1.18689	0.798437	4.32394	4.54582
stfE	234693	1.14169	0.896375	2.16236	1.74183	1.57544	0.670909	2.16236	1.42504	1.08446	0.937267	2.05038	1.74183	1.49647	0.709801	2.05038	1.42504	-1.37993	0.774622	1.42504	1.74183
stfF	235202	-1.23855	0.798984	2.6507	3.01924	-2.4755	0.19516	2.6507	6.81278	-1.25376	0.788508	2.61397	3.01924	-2.50589	0.191039	2.61397	6.81278	1.9987	0.306889	6.81278	3.01924
stfG	235678	-2.3972	0.366719	1.45432	3.20616	-4.99174	0.0485327	1.45432	7.53723	-1.32362	0.735299	2.6293	3.20616	-2.7562	0.139695	2.6293	7.53723	2.08233	0.260633	7.53723	3.20616
STMUK_0203	236208	-1.01388	0.969599	15.8369	14.7666	1.83035	0.141717	15.8369	8.98331	1.09113	0.805015	17.4894	14.7666	2.02488	0.0793249	17.4894	8.98331	-1.85576	0.137639	8.98331	14.7666
hemL	237154	1.09877	0.641675	53.5291	44.8029	-1.0509	0.793	53.5291	58.4053	1.12587	0.555968	54.7531	44.8029	-1.02561	0.893058	54.7531	58.4053	1.1547	0.468505	58.4053	44.8029
yadQ	238604	-1.37952	0.212418	26.6298	33.7846	-1.24669	0.391802	26.6298	34.4688	-1.05231	0.832736	34.8492	33.7846	1.05154	0.834255	34.8492	34.4688	-1.10655	0.675666	34.4688	33.7846
yadR	240062	1.42909	2.58953e-05	350.734	225.705	-1.01803	0.810404	350.734	370.714	1.57718	4.09705e-08	386.402	225.705	1.08408	0.266598	386.402	370.714	1.45486	7.92601e-06	370.714	225.705
yadS	240552	-1.21307	0.221178	75.839	84.6058	-1.07349	0.653816	75.839	84.5262	1.1274	0.412935	103.537	84.6058	1.27398	0.0977307	103.537	84.5262	-1.13002	0.426402	84.5262	84.6058
btuF	241212	-1.04594	0.856893	32.8751	31.6224	1.08138	0.753478	32.8751	31.5637	1.1168	0.645458	38.3342	31.6224	1.26316	0.329945	38.3342	31.5637	-1.13106	0.624283	31.5637	31.6224
pfs	242005	-1.15754	0.358118	76.3771	81.3061	1.36279	0.0740948	76.3771	58.188	-1.14685	0.388567	76.9546	81.3061	1.3755	0.065324	76.9546	58.188	-1.57749	0.00741113	58.188	81.3061
dgt	242788	1.09958	0.649061	50.4147	42.165	1.19446	0.388954	50.4147	43.8215	-1.32105	0.223163	34.6458	42.165	-1.21611	0.388665	34.6458	43.8215	-1.08628	0.701151	43.8215	42.165
htrA	244435	-1.07401	0.471216	204.795	202.279	1.10491	0.320125	204.795	192.439	-1.52566	9.50794e-05	143.916	202.279	-1.28565	0.0222473	143.916	192.439	-1.18669	0.0887535	192.439	202.279
cdaR	246015	-1.40561	0.143784	32.3804	41.8573	-2.3845	1.6624e-05	32.3804	80.1641	-1.61948	0.0460335	28.0551	41.8573	-2.74731	1.54106e-06	28.0551	80.1641	1.69641	0.00504819	80.1641	41.8573
yaeH	247261	-1.01613	0.828426	379.59	354.721	-1.74015	8.88178e-16	379.59	685.805	-3.29773	0	116.759	354.721	-5.64743	3.55271e-15	116.759	685.805	1.71252	3.55271e-15	685.805	354.721
STMUK_0214	247894	-2.03311	1.05082e-06	69.6728	130.271	-1.09534	0.579112	69.6728	79.2342	-2.1315	2.76893e-07	66.3405	130.271	-1.14835	0.40548	66.3405	79.2342	-1.85615	1.02861e-05	79.2342	130.271
dapD	249232	-1.1357	0.117864	295.144	308.263	1.07207	0.401542	295.144	285.832	-1.42081	4.51055e-05	235.506	308.263	-1.16694	0.0790557	235.506	285.832	-1.21755	0.0163325	285.832	308.263
glnD	250086	-1.26783	0.291018	36.6047	42.6796	-1.13927	0.561151	36.6047	43.2977	-1.16253	0.49377	39.8504	42.6796	-1.04465	0.842256	39.8504	43.2977	-1.11284	0.619951	43.2977	42.6796
map	252995	-1.01447	0.889963	192.079	179.202	-1.03187	0.754516	192.079	205.78	1.04568	0.662767	203.404	179.202	1.02806	0.779552	203.404	205.78	1.01715	0.867844	205.78	179.202
rpsB	254240	1.95728	0	4707.24	2211.75	1.70369	3.17524e-14	4707.24	2868.65	1.52666	0	3665.17	2211.75	1.32886	0	3665.17	2868.65	1.14885	8.97094e-07	2868.65	2211.75
tsf	255223	1.87609	1.63203e-14	2413.98	1183.32	1.99825	1.88738e-14	2413.98	1254.25	1.43228	1.66533e-15	1839.7	1183.32	1.52554	0	1839.7	1254.25	-1.06512	0.119313	1254.25	1183.32
pyrH	256219	1.57759	1.86893e-07	348.726	203.288	1.24897	0.00505924	348.726	289.891	1.27848	0.00741926	282.114	203.288	1.01217	0.885023	282.114	289.891	1.26312	0.0104842	289.891	203.288
frr	257091	1.41071	8.74345e-07	512.375	334.021	1.06903	0.288702	512.375	497.622	1.10742	0.168035	401.515	334.021	-1.19162	0.00886579	401.515	497.622	1.31962	8.34905e-05	497.622	334.021
dxr	257789	1.01676	0.907642	102.514	92.7227	-1.18403	0.203497	102.514	126.022	1.08261	0.574126	108.962	92.7227	-1.11201	0.416765	108.962	126.022	1.20388	0.174411	126.022	92.7227
uppS	259298	-1.1292	0.173439	246.007	255.47	-1.23404	0.0132581	246.007	315.194	1.27459	0.00305489	353.449	255.47	1.1663	0.0468217	353.449	315.194	1.09285	0.291347	315.194	255.47
cdsA	260069	1.10611	0.305263	227.396	189.063	-1.18313	0.0594063	227.396	279.329	1.26965	0.012239	260.561	189.063	-1.03073	0.725196	260.561	279.329	1.30867	0.00416486	279.329	189.063
yaeL	260938	-1.33388	1.79162e-05	399.469	490.031	-1.36606	1.62859e-06	399.469	566.568	-1.18115	0.0106511	450.333	490.031	-1.20964	0.00252835	450.333	566.568	1.02412	0.699158	566.568	490.031
yaeT	262322	1.00424	0.935692	759.133	695.188	1.2497	3.36968e-05	759.133	630.685	-1.07439	0.17964	702.355	695.188	1.15826	0.00733367	702.355	630.685	-1.24442	6.73384e-05	630.685	695.188
hlpA	264859	1.67746	0	2145.24	1176.11	1.96753	9.10383e-15	2145.24	1132.02	1.46162	3.44169e-15	1865.94	1176.11	1.71437	0	1865.94	1132.02	-1.17292	0.000124719	1132.02	1176.11
lpxD	265348	-1.06464	0.271843	621.471	608.483	1.54657	3.77454e-12	621.471	417.207	1.18051	0.0021241	779.714	608.483	1.94377	3.21965e-15	779.714	417.207	-1.64655	1.88738e-15	417.207	608.483
fabZ	266479	-1.00151	0.981076	511.927	471.508	1.20461	0.00409907	511.927	441.226	-1.04008	0.541884	492.083	471.508	1.15995	0.0234779	492.083	441.226	-1.20644	0.00453859	441.226	471.508
lpxA	266938	1.10194	0.164391	450.521	375.994	1.05497	0.423615	450.521	443.38	1.0894	0.221415	444.617	375.994	1.04297	0.530664	444.617	443.38	1.04452	0.534289	443.38	375.994
lpxB	267726	-1.17263	0.331216	71.595	77.2088	-1.13483	0.430911	71.595	84.3553	1.11525	0.477929	93.4662	77.2088	1.1524	0.344482	93.4662	84.3553	-1.03331	0.835164	84.3553	77.2088
rnhB	268871	-1.3375	0.0899048	61.2221	75.3054	-1.17537	0.348078	61.2221	74.7106	1.03244	0.840374	84.3933	75.3054	1.17486	0.309821	84.3933	74.7106	-1.13795	0.428389	74.7106	75.3054
dnaE	269491	-1.38056	0.00786907	120.347	152.797	1.13539	0.335339	120.347	110.05	-1.16283	0.19464	142.631	152.797	1.34798	0.0181563	142.631	110.05	-1.56747	0.000288394	110.05	152.797
accA	272986	1.04359	0.64553	247.983	218.532	1.24802	0.0184608	247.983	206.301	1.14451	0.137164	271.487	218.532	1.3687	0.000643719	271.487	206.301	-1.19589	0.0649701	206.301	218.532
STMUK_0235	274125	1.11309	0.780341	14.9609	12.3609	1.4841	0.324073	14.9609	10.4663	1.0815	0.839555	14.5108	12.3609	1.44197	0.364093	14.5108	10.4663	-1.33331	0.491954	10.4663	12.3609
ldcC	275964	-1.05826	0.698576	94.778	92.2411	-1.06071	0.677779	94.778	104.377	-1.12214	0.437428	89.2264	92.2411	-1.12474	0.414606	89.2264	104.377	1.00232	0.987084	104.377	92.2411
yaeR	278161	1.09467	0.474349	136.923	115.032	-1.0966	0.430911	136.923	155.892	-1.18036	0.217784	105.783	115.032	-1.41692	0.00542551	105.783	155.892	1.20041	0.136687	155.892	115.032
tilS	278613	1.07361	0.736566	48.6029	41.6333	-1.14261	0.493246	48.6029	57.6583	1.29298	0.20392	58.432	41.6333	1.05402	0.776812	58.432	57.6583	1.22671	0.314177	57.6583	41.6333
rof	279989	1.72156	8.7543e-07	229.63	122.668	-1.07925	0.400714	229.63	257.306	1.45279	0.00113411	193.442	122.668	-1.27891	0.0095458	193.442	257.306	1.85798	9.62176e-09	257.306	122.668
yaeP	280236	1.44095	4.13902e-05	319.635	204	-1.15432	0.0579312	319.635	383.072	1.36582	0.00054968	302.44	204	-1.21781	0.0102799	302.44	383.072	1.66331	2.94559e-09	383.072	204
yaeQ	280634	-1.3508	0.185039	34.8034	43.2351	1.15902	0.549163	34.8034	31.1767	-1.16864	0.476581	40.158	43.2351	1.33968	0.218881	40.158	31.1767	-1.56561	0.0543612	31.1767	43.2351
yaeJ	281176	-1.2456	0.108837	99.4292	113.898	-1.00854	0.951663	99.4292	104.113	1.01002	0.938668	124.871	113.898	1.24743	0.0950459	124.871	104.113	-1.23506	0.11876	104.113	113.898
STMUK_0243	281630	-1.09446	0.380496	188.035	189.262	1.04275	0.685111	188.035	187.224	1.02345	0.817072	210.254	189.262	1.168	0.121834	210.254	187.224	-1.14125	0.199565	187.224	189.262
proS	282405	1.36825	0.00327388	217.044	145.883	1.3441	0.00389145	217.044	167.656	1.26019	0.0333422	199.554	145.883	1.23795	0.0412041	199.554	167.656	1.01797	0.874987	167.656	145.883
yaeB	284234	-1.07646	0.723182	46.4389	45.9729	1.28645	0.250061	46.4389	37.479	1.04489	0.828169	52.142	45.9729	1.44697	0.0827109	52.142	37.479	-1.38481	0.137305	37.479	45.9729
rcsF	284938	-1.02023	0.885656	106.507	99.9303	-1.01766	0.896955	106.507	112.533	-1.09613	0.517314	98.9578	99.9303	-1.09338	0.516971	98.9578	112.533	-1.00252	0.985376	112.533	99.9303
metQ	285461	-1.11832	0.319316	156.229	160.676	-1.48649	0.000102142	156.229	241.116	-1.18836	0.130183	146.764	160.676	-1.57959	1.05726e-05	146.764	241.116	1.32922	0.00504386	241.116	160.676
yaeE	286315	1.30587	0.197934	55.9854	39.4273	-1.03976	0.833492	55.9854	60.4379	1.55801	0.0260611	66.6781	39.4273	1.14745	0.438292	66.6781	60.4379	1.3578	0.133628	60.4379	39.4273
metN	286961	1.31988	0.211251	49.0903	34.2046	-1.12798	0.535199	49.0903	57.4907	1.50124	0.0596324	55.7381	34.2046	1.00836	0.964671	55.7381	57.4907	1.48879	0.0635711	57.4907	34.2046
yaeD	288182	-1.12986	0.202777	213.252	221.586	-1.08346	0.394199	213.252	239.888	1.11312	0.237707	267.733	221.586	1.16079	0.0931747	267.733	239.888	-1.04283	0.652617	239.888	221.586
rrsH	289124	-1.94691	0	2414.07	4322.33	-1.66557	1.24345e-14	2414.07	4174.58	-1.54223	8.88178e-15	3042.18	4322.33	-1.31937	0	3042.18	4174.58	-1.16892	5.47451e-13	4174.58	4322.33
ileV	290738	3.99665	0	1312.34	301.977	-1.53341	0	1312.34	2089.32	4.50174	0	1475.61	301.977	-1.36136	0	1475.61	2089.32	6.12849	0	2089.32	301.977
alaV	290924	1.13751	0.268514	164.733	133.183	-1.64016	3.52833e-07	164.733	280.523	1.48153	0.000336741	214.179	133.183	-1.25931	0.010872	214.179	280.523	1.8657	1.70715e-09	280.523	133.183
rrlH	291174	-3.99306	0	1139.86	4185.81	23.8254	0	1139.86	49.6719	-3.55273	0	1278.89	4185.81	26.7784	0	1278.89	49.6719	-95.1364	0	49.6719	4185.81
rrfH	294461	1.24364	7.77156e-16	4354.32	3219.95	-5.00271	0	4354.32	22616.6	2.15718	0	7539.66	3219.95	-2.88412	0	7539.66	22616.6	6.22157	0	22616.6	3219.95
aspU	294776	-1.03327	0.946897	8.49697	8.07426	-1.77047	0.174344	8.49697	15.619	1.54947	0.320557	13.5801	8.07426	-1.10583	0.786199	13.5801	15.619	1.71346	0.208582	15.619	8.07426
dkgB	295007	-1.63179	0.0809079	20.7537	31.1445	-2.15011	0.00298269	20.7537	46.3295	-1.18033	0.52142	28.6414	31.1445	-1.55526	0.0610432	28.6414	46.3295	1.31764	0.232385	46.3295	31.1445
yafC	295831	-1.62699	0.166604	13.2101	19.7658	-1.68728	0.124936	13.2101	23.1417	-1.42018	0.302195	15.1074	19.7658	-1.4728	0.238854	15.1074	23.1417	1.03706	0.905425	23.1417	19.7658
STMUK_0259	296850	-1.21287	0.797082	3.35617	3.74352	-1.66998	0.449415	3.35617	5.8191	1.01811	0.979922	4.13708	3.74352	-1.35239	0.637502	4.13708	5.8191	1.37689	0.627835	5.8191	3.74352
yafD	298178	1.18311	0.210747	126.354	98.2168	-1.51421	0.000240129	126.354	198.644	1.35793	0.0187865	144.77	98.2168	-1.31928	0.0109625	144.77	198.644	1.79148	1.63321e-06	198.644	98.2168
yafE	299035	-1.14449	0.491559	50.5721	53.229	-1.43682	0.0449362	50.5721	75.4424	-1.14529	0.489594	50.4485	53.229	-1.43783	0.0446775	50.4485	75.4424	1.25542	0.202822	75.4424	53.229
mltD	299861	1.6097	1.3525e-06	278.004	158.829	1.8084	1.41473e-09	278.004	159.609	2.13605	0	368.263	158.829	2.39974	0	368.263	159.609	-1.12344	0.298711	159.609	158.829
gloB	301300	-1.23709	0.20384	66.7648	75.9577	-1.78381	0.000111394	66.7648	123.651	-1.05154	0.754885	78.4084	75.9577	-1.51626	0.00368092	78.4084	123.651	1.44194	0.0115808	123.651	75.9577
yafS	302090	-1.0142	0.942648	53.9553	50.3245	-1.24422	0.227253	53.9553	69.7	1.03219	0.870206	56.3841	50.3245	-1.18854	0.334265	56.3841	69.7	1.2268	0.268296	69.7	50.3245
rnhA	302809	-1.11151	0.606387	46.9428	47.985	-1.20611	0.33766	46.9428	58.7835	-1.0111	0.956135	51.5145	47.985	-1.09715	0.626986	51.5145	58.7835	1.08511	0.674527	58.7835	47.985
dnaQ	303340	1.10876	0.475083	105.456	87.4699	-1.04258	0.757512	105.456	114.152	1.11568	0.448415	105.929	87.4699	-1.03612	0.792548	105.929	114.152	1.15597	0.307298	114.152	87.4699
aspV	304215	-2.15748	0.0396176	10.255	20.3471	-1.2574	0.580164	10.255	13.3877	-2.06592	0.0496154	10.6907	20.3471	-1.20403	0.650301	10.6907	13.3877	-1.71583	0.120449	13.3877	20.3471
STMUK_0268	304604	-1.1087	0.890413	3.52816	3.59738	1.385	0.687522	3.52816	2.64483	-1.47189	0.63078	2.65294	3.59738	1.04325	0.96113	2.65294	2.64483	-1.53556	0.593635	2.64483	3.59738
STMUK_0269	305670	-1.00348	0.997287	2.0002	1.84588	-1.08743	0.931191	2.0002	2.25826	1.25918	0.81152	2.52294	1.84588	1.16197	0.869715	2.52294	2.25826	1.08366	0.935447	2.25826	1.84588
STMUK_0270	306662	1.03062	0.965678	4.31701	3.85221	-1.27704	0.700543	4.31701	5.72386	-1.01234	0.986188	4.13048	3.85221	-1.33238	0.655586	4.13048	5.72386	1.31614	0.675835	5.72386	3.85221
STMUK_0271	308561	-1.66257	0.357098	5.31239	8.12257	-1.15346	0.807916	5.31239	6.36199	-1.58099	0.400787	5.57676	8.12257	-1.09686	0.873332	5.57676	6.36199	-1.44138	0.487426	6.36199	8.12257
STMUK_0272	309052	-1.9657	0.261149	4.13366	7.47267	-3.67963	0.0114568	4.13366	15.7921	-1.09734	0.857842	7.39183	7.47267	-2.05412	0.0988661	7.39183	15.7921	1.87192	0.151202	15.7921	7.47267
STMUK_0273	309863	-1.60401	0.493666	3.4564	5.09862	-2.08988	0.246193	3.4564	7.49973	-1.49205	0.555008	3.70925	5.09862	-1.94401	0.286141	3.70925	7.49973	1.30291	0.643843	7.49973	5.09862
STMUK_0274	311133	-1.89378	0.480119	1.86065	3.24055	1.45425	0.740175	1.86065	1.32839	-1.52146	0.623376	2.31193	3.24055	1.81013	0.580214	2.31193	1.32839	-2.75404	0.304923	1.32839	3.24055
STMUK_0275	313872	-1.4613	0.486945	5.78799	7.77842	1.76934	0.397454	5.78799	3.39638	-1.89448	0.274002	4.45675	7.77842	1.36478	0.664645	4.45675	3.39638	-2.58555	0.129485	3.39638	7.77842
STMUK_0276	314438	-1.63445	0.284666	7.74003	11.6342	-1.06461	0.899553	7.74003	8.55526	-1.95314	0.164415	6.46577	11.6342	-1.27219	0.643294	6.46577	8.55526	-1.53526	0.337469	8.55526	11.6342
STMUK_0277	315994	1.01309	0.985495	4.10754	3.7287	1.79769e+308	0.0389132	4.10754	0	1.17741	0.813063	4.76543	3.7287	1.79769e+308	0.0259946	4.76543	0	-1.79769e+308	0.0401969	0	3.7287
STMUK_0278	316231	-2.00846	0.231584	4.35642	8.04667	1.79769e+308	0.0334413	4.35642	0	-1.97962	0.239859	4.41215	8.04667	1.79769e+308	0.0321789	4.41215	0	-1.79769e+308	0.00257803	0	8.04667
STMUK_0279	316817	-1.97769	0.461342	1.73999	3.16467	1.03875	0.971712	1.73999	1.73915	-1.66831	0.563336	2.05906	3.16467	1.23138	0.839554	2.05906	1.73915	-2.05433	0.435802	1.73915	3.16467
STMUK_0280	317607	1.79769e+308	0.24351	1.479	0	-1.18651	0.877053	1.479	1.82197	1.79769e+308	0.123594	2.57382	0	1.46926	0.68926	2.57382	1.82197	1.79769e+308	0.203952	1.82197	0
STMUK_0281	318077	1.79769e+308	0.445832	0.632006	0	-1.98651	0.647929	0.632006	1.30351	1.79769e+308	0.101648	2.90849	0	2.32068	0.410791	2.90849	1.30351	1.79769e+308	0.282586	1.30351	0
STMUK_0282	318603	-5.22246	0.0635739	1.218	5.84985	1.27247	0.858182	1.218	0.993799	-3.21792	0.133129	1.97326	5.84985	2.06513	0.546794	1.97326	0.993799	-6.64543	0.0435463	0.993799	5.84985
STMUK_0283	319155	-3.08211	0.280429	1.12048	3.17596	-1.30979	0.827814	1.12048	1.52372	-2.72996	0.319614	1.2628	3.17596	-1.16014	0.901676	1.2628	1.52372	-2.35314	0.37073	1.52372	3.17596
STMUK_0284	319695	-2.3972	0.405389	1.23571	2.72423	-1.205	0.877006	1.23571	1.54599	-2.23506	0.435629	1.32303	2.72423	-1.1235	0.921631	1.32303	1.54599	-1.98937	0.486037	1.54599	2.72423
STMUK_0285	321035	-1.88351	0.526867	1.52401	2.63985	-1.33162	0.78697	1.52401	2.10702	-1.35727	0.739783	2.11121	2.63985	1.04213	0.966193	2.11121	2.10702	-1.41445	0.706005	2.10702	2.63985
STMUK_0286	322344	-1.88351	0.51241	1.63329	2.82913	-2.91428	0.214087	1.63329	4.9419	-1.06772	0.937617	2.87616	2.82913	-1.65203	0.493966	2.87616	4.9419	1.54726	0.555106	4.9419	2.82913
STMUK_0287	323320	-3.79556	0.337406	0.574983	2.00703	1.63603	0.814254	0.574983	0.364891	-2.56144	0.450812	0.850522	2.00703	2.42428	0.643909	0.850522	0.364891	-6.20967	0.245368	0.364891	2.00703
STMUK_0288	323785	-1.65806	0.727377	0.770506	1.1749	-3.04089	0.370638	0.770506	2.43264	1.24125	0.858864	1.58298	1.1749	-1.47755	0.700443	1.58298	2.43264	1.834	0.583587	2.43264	1.1749
STMUK_0289	327654	1.00995	0.993735	1.31899	1.20106	1.04524	0.971379	1.31899	1.31016	1.43148	0.757862	1.86624	1.20106	1.48151	0.728532	1.86624	1.31016	-1.03494	0.978308	1.31016	1.20106
STMUK_0290	328439	-1.94996	0.161193	6.60693	11.8481	1.30493	0.647866	6.60693	5.25669	-1.65314	0.270969	7.77955	11.8481	1.53923	0.441417	7.77955	5.25669	-2.54456	0.0646515	5.25669	11.8481
STMUK_0291	328879	-1.24752	0.646165	8.03251	9.21557	1.18764	0.738923	8.03251	7.0221	-1.50925	0.415699	6.62794	9.21557	-1.01866	0.972771	6.62794	7.0221	-1.4816	0.4296	7.0221	9.21557
STMUK_0292	329797	-2.01392	0.259891	3.8292	7.0921	-1.57784	0.47811	3.8292	6.27294	-1.2939	0.642109	5.94961	7.0921	-1.01373	0.980991	5.94961	6.27294	-1.27638	0.655357	6.27294	7.0921
STMUK_0293	332010	-1.29449	0.613917	6.9902	8.32166	-1.87038	0.171605	6.9902	13.5744	1.07857	0.872669	9.74257	8.32166	-1.33963	0.484654	9.74257	13.5744	1.44488	0.400549	13.5744	8.32166
STMUK_0294	332475	6.23164	0.00983099	11.8006	1.7415	4.94888	0.0111074	11.8006	2.47569	6.72664	0.00628176	12.7156	1.7415	5.34198	0.00684447	12.7156	2.47569	1.2592	0.81533	2.47569	1.7415
STMUK_0295	336563	1.79769e+308	1.08802e-14	64.8478	0	252.495	0	64.8478	0.266651	1.79769e+308	4.88498e-14	61.6011	0	240.273	2.22045e-16	61.6011	0.266651	1.79769e+308	0.62697	0.266651	0
STMUK_0296	337019	18.6813	7.38023e-07	31.2196	1.53689	1.39036	0.226486	31.2196	23.3131	22.8623	2.73603e-08	38.1399	1.53689	1.70153	0.0407815	38.1399	23.3131	13.4363	4.62293e-05	23.3131	1.53689
STMUK_0297	337753	1.79769e+308	6.23919e-05	17.4289	0	-1.162	0.642698	17.4289	21.0269	1.79769e+308	3.6995e-05	18.4741	0	-1.09434	0.77733	18.4741	21.0269	1.79769e+308	1.59098e-05	21.0269	0
STMUK_0298	338584	1.79769e+308	0.377697	0.846172	0	-4.12583	0.202446	0.846172	3.62469	1.79769e+308	0.0445417	4.38084	0	1.25704	0.746787	4.38084	3.62469	1.79769e+308	0.0731602	3.62469	0
STMUK_0299	338762	1.79769e+308	0.269347	1.32667	0	-5.17366	0.0523119	1.32667	7.12623	1.79769e+308	0.0295549	5.13967	0	-1.3331	0.618108	5.13967	7.12623	1.79769e+308	0.0119907	7.12623	0
STMUK_0300	339252	-3.59579	0.658716	0.13559	0.448379	-15.5865	0.186738	0.13559	2.1942	1.9231	0.713988	0.935977	0.448379	-2.25398	0.498689	0.935977	2.1942	4.33464	0.32843	2.1942	0.448379
STMUK_0301	339968	-1.2908	0.810298	1.62045	1.92361	1.289	0.828653	1.62045	1.30522	1.58951	0.60586	3.31891	1.92361	2.64467	0.327651	3.31891	1.30522	-1.66383	0.649959	1.30522	1.92361
STMUK_0302	340378	-1.99766	0.452028	1.75296	3.22045	-1.06966	0.948423	1.75296	1.94678	-2.69626	0.320616	1.2965	3.22045	-1.44373	0.744591	1.2965	1.94678	-1.86757	0.484374	1.94678	3.22045
STMUK_0303	340679	1.11241	0.952703	0.68432	0.56574	1.45425	0.84061	0.68432	0.488562	-3.63995	0.617906	0.168709	0.56574	-2.78433	0.704926	0.168709	0.488562	-1.3073	0.890546	0.488562	0.56574
STMUK_0304	341102	-11.1869	0.00143899	1.20114	12.3574	9.81621	0.340189	1.20114	0.127043	-14.5598	0.00100021	0.921276	12.3574	7.54222	0.426047	0.921276	0.127043	-109.813	0.00023121	0.127043	12.3574
safA	342133	70.9162	0.0125015	7.06926	0.0916752	1.79769e+308	0.00674495	7.06926	0	91.4848	0.00437126	9.10369	0.0916752	1.79769e+308	0.00209033	9.10369	0	-1.79769e+308	0.747672	0	0.0916752
safB	342753	1.41147	0.392214	15.4699	10.0795	2.26387	0.0639428	15.4699	7.09476	-1.10715	0.820052	9.88213	10.0795	1.44868	0.44871	9.88213	7.09476	-1.60391	0.330529	7.09476	10.0795
safC	343490	1.34985	0.296991	29.6011	20.1672	-1.07288	0.781082	29.6011	32.9733	1.55074	0.115701	33.9469	20.1672	1.07078	0.779675	33.9469	32.9733	1.44824	0.187638	32.9733	20.1672
safD	346022	1.08713	0.847753	11.5178	9.74342	-1.258	0.556853	11.5178	15.0436	1.64838	0.206751	17.4335	9.74342	1.20529	0.59515	17.4335	15.0436	1.36761	0.444618	15.0436	9.74342
ybeJ	346898	1.63154	0.354413	9.73189	5.4856	1.56066	0.376202	9.73189	6.47425	1.35533	0.58124	8.07023	5.4856	1.29646	0.621673	8.07023	6.47425	1.04541	0.938991	6.47425	5.4856
sinR	348534	1.77291	0.178704	15.7129	8.15069	4.14462	0.00613557	15.7129	3.93616	1.07361	0.881713	9.49858	8.15069	2.50985	0.111864	9.49858	3.93616	-2.33776	0.154024	3.93616	8.15069
STMUK_0311	349598	-2.26021	0.101686	5.64672	11.7373	1.41386	0.590452	5.64672	4.1466	-1.57017	0.318934	8.11406	11.7373	2.0352	0.229336	8.11406	4.1466	-3.19562	0.0315576	4.1466	11.7373
STMUK_0312	349817	-1.37934	0.0114212	109.673	139.122	3.32868	7.13603e-11	109.673	34.2081	-1.85609	6.71476e-06	81.3602	139.122	2.47368	4.2604e-06	81.3602	34.2081	-4.59138	0	34.2081	139.122
STMUK_0313	350867	-1.34547	0.0338877	91.7272	113.5	1.43438	0.024388	91.7272	66.3951	-1.29001	0.0659228	95.5033	113.5	1.49604	0.0111443	95.5033	66.3951	-1.92991	1.4738e-05	66.3951	113.5
yafV	351645	-1.24761	0.250562	50.277	57.686	-1.02396	0.904071	50.277	53.4507	-1.14036	0.485696	54.909	57.686	1.06844	0.730388	54.909	53.4507	-1.21841	0.297293	53.4507	57.686
fadE	352521	-1.44377	0.294875	14.1026	18.7249	-2.54478	0.00195234	14.1026	37.2608	-1.52203	0.237448	13.3541	18.7249	-2.68273	0.00127633	13.3541	37.2608	1.7626	0.0425817	37.2608	18.7249
gmhA	355205	-1.19939	0.0465604	227.804	251.272	-1.06432	0.495329	227.804	251.73	-1.50783	2.21871e-05	180.888	251.272	-1.33803	0.00271479	180.888	251.73	-1.1269	0.180015	251.73	251.272
yafJ	355996	-1.01071	0.939396	105.664	98.215	-1.3526	0.017225	105.664	148.387	-1.34057	0.0511814	79.5254	98.215	-1.79403	1.99116e-05	79.5254	148.387	1.33826	0.0245776	148.387	98.215
yafK	356734	-1.29848	0.0771434	83.6563	99.8981	-1.48689	0.00443829	83.6563	129.145	-1.26141	0.113611	85.9642	99.8981	-1.44444	0.00788948	85.9642	129.145	1.1451	0.308807	129.145	99.8981
dinP	357724	-1.78037	0.0735038	15.0829	24.6955	-2.23583	0.00728605	15.0829	35.0125	2.6705	1.1848e-05	71.5858	24.6955	2.1265	0.000179744	71.5858	35.0125	1.25582	0.384998	35.0125	24.6955
STMUK_0320	358998	-1.11641	0.821276	8.29937	8.52101	-1.68701	0.224076	8.29937	14.5366	1.16802	0.734367	10.8033	8.52101	-1.29373	0.520298	10.8033	14.5366	1.5111	0.335207	14.5366	8.52101
STMUK_0321	359969	-1.7979	0.331099	4.28092	7.07823	-1.70868	0.369697	4.28092	7.59447	1.12389	0.817714	8.63507	7.07823	1.18258	0.735747	8.63507	7.59447	-1.05222	0.922382	7.59447	7.07823
prfH	360127	-1.84784	0.0670918	13.6902	23.2647	-1.81938	0.0691425	13.6902	25.8603	1.03023	0.916856	26.0166	23.2647	1.04635	0.870371	26.0166	25.8603	-1.01564	0.956677	25.8603	23.2647
pepD	360897	-1.0266	0.718695	387.436	365.785	1.00037	0.995859	387.436	402.106	-1.25068	0.00346984	317.464	365.785	-1.21782	0.00855317	317.464	402.106	-1.02698	0.712462	402.106	365.785
gpt	362603	2.41217	1.96121e-08	138.171	52.6783	1.38392	0.0120168	138.171	103.659	2.12024	3.1272e-06	121.236	52.6783	1.21643	0.142385	121.236	103.659	1.743	0.000880486	103.659	52.6783
frsA	363150	-1.00506	0.975768	75.3546	69.6507	-1.14791	0.376852	75.3546	89.8085	-1.11132	0.535595	68.0305	69.6507	-1.26927	0.137004	68.0305	89.8085	1.14213	0.404859	89.8085	69.6507
crl	364452	1.41832	0.00105592	220.989	143.291	1.01948	0.838583	220.989	225.058	-1.19465	0.141305	130.195	143.291	-1.66203	3.10022e-06	130.195	225.058	1.39123	0.00191064	225.058	143.291
phoE	364904	-1.66155	0.248717	8.35695	12.7698	-1.3874	0.465102	8.35695	12.0379	-1.72766	0.219121	8.02312	12.7698	-1.4426	0.418766	8.02312	12.0379	-1.19759	0.653095	12.0379	12.7698
proB	366239	-1.08203	0.560373	109.289	108.753	-1.03869	0.774938	109.289	117.86	-1.1013	0.478182	107.19	108.753	-1.05718	0.676886	107.19	117.86	-1.04173	0.758484	117.86	108.753
proA	367354	-1.1693	0.303485	83.3597	89.6405	1.08333	0.609078	83.3597	79.8904	-1.22182	0.192495	79.6367	89.6405	1.03676	0.819627	79.6367	79.8904	-1.26674	0.123463	79.8904	89.6405
thrW	368730	-1.00935	0.975634	22.3966	20.7896	-1.60449	0.0742087	22.3966	37.3096	2.743	3.29892e-05	61.8997	20.7896	1.72556	0.00769941	61.8997	37.3096	1.58963	0.087491	37.3096	20.7896
STMUK_0331	369082	5.50644	0.0967872	5.22485	0.872622	-2.38937	0.0828328	5.22485	12.9616	5.60448	0.0922288	5.30857	0.872622	-2.34757	0.0878535	5.30857	12.9616	13.1569	0.00244159	12.9616	0.872622
STMUK_0332	369121	-1.58076	0.48235	3.90427	5.67582	-1.64767	0.428348	3.90427	6.67901	1.14118	0.814821	7.03073	5.67582	1.09484	0.866784	7.03073	6.67901	1.04233	0.942102	6.67901	5.67582
STMUK_0333	370663	-1.19189	0.000707083	709.537	777.744	-1.49608	0	709.537	1102.12	1.02279	0.648382	863.455	777.744	-1.22724	6.32385e-06	863.455	1102.12	1.25521	1.13822e-06	1102.12	777.744
STMUK_0334	371327	-1.78101	0.283599	5.40659	8.85552	-3.21543	0.0117341	5.40659	18.0494	1.43354	0.400494	13.7797	8.85552	-1.2594	0.518191	13.7797	18.0494	1.80539	0.144018	18.0494	8.85552
STMUK_0335	372697	-1.68893	0.384615	4.42155	6.86769	-2.85474	0.0459344	4.42155	13.1052	-1.02116	0.968577	7.30016	6.86769	-1.72603	0.231463	7.30016	13.1052	1.69026	0.259719	13.1052	6.86769
STMUK_0336	374120	-2.52276	0.0296493	7.36326	17.0832	-2.79421	0.0120148	7.36326	21.3614	-1.71886	0.158551	10.7881	17.0832	-1.90381	0.0794718	10.7881	21.3614	1.1076	0.752764	21.3614	17.0832
STMUK_0337	374761	-1.93891	0.150906	7.08226	12.6285	-1.82696	0.187661	7.08226	13.4339	-1.45863	0.378061	9.39774	12.6285	-1.37441	0.452654	9.39774	13.4339	-1.06128	0.87938	13.4339	12.6285
STMUK_0338	375639	-1.32421	0.478901	11.5023	14.0077	-1.86173	0.0820593	11.5023	22.2332	-1.28979	0.518545	11.7887	14.0077	-1.81332	0.0936559	11.7887	22.2332	1.40591	0.315595	22.2332	14.0077
STMUK_0339	376587	-1.1724	0.631358	17.5041	18.8729	-1.06465	0.849354	17.5041	19.3485	-1.3574	0.374359	15.092	18.8729	-1.23265	0.541759	15.092	19.3485	-1.10121	0.765624	19.3485	18.8729
STMUK_0340	377497	-1.00935	0.988265	5.19386	4.82118	-1.01336	0.98272	5.19386	5.46456	1.18477	0.779814	6.20017	4.82118	1.18007	0.777549	6.20017	5.46456	1.00398	0.994929	5.46456	4.82118
STMUK_0341	378460	1.35216	0.672854	4.8019	3.26595	-1.71666	0.337395	4.8019	8.55849	1.70522	0.431636	6.04513	3.26595	-1.36123	0.560057	6.04513	8.55849	2.32119	0.182438	8.55849	3.26595
stbE	378905	-1.08963	0.870677	7.18138	7.19634	-1.14417	0.790131	7.18138	8.53098	-1.66831	0.383511	4.68222	7.19634	-1.75181	0.323344	4.68222	8.53098	1.05005	0.923125	8.53098	7.19634
stbD	379629	-1.40734	0.51531	6.36379	8.23643	-1.67403	0.295079	6.36379	11.0606	-1.58489	0.395269	5.64099	8.23643	-1.88522	0.21272	5.64099	11.0606	1.18949	0.705793	11.0606	8.23643
stbC	380959	-1.56284	0.421402	5.40774	7.77236	-1.59072	0.390016	5.40774	8.93122	-1.30529	0.615692	6.46343	7.77236	-1.32858	0.580942	6.46343	8.93122	1.01784	0.971241	8.93122	7.77236
stbB	383510	1.28939	0.869036	1.00544	0.71713	1.42629	0.8163	1.00544	0.731899	-2.22441	0.690537	0.349944	0.71713	-2.0109	0.728695	0.349944	0.731899	-1.10618	0.951553	0.731899	0.71713
stbA	384333	-1.08963	0.954545	0.880377	0.882212	3.9992	0.522921	0.880377	0.228558	-4.04439	0.513075	0.236775	0.882212	1.07746	0.979697	0.236775	0.228558	-4.35766	0.493152	0.228558	0.882212
STMUK_0347	385503	-1.56449	0.100903	22.3966	32.2239	-1.39217	0.226541	22.3966	32.3724	-1.19881	0.477359	29.1771	32.2239	-1.06677	0.800073	29.1771	32.3724	-1.12378	0.638908	32.3724	32.2239
STMUK_0348	386240	-1.02737	0.943358	14.2512	13.4648	1.18984	0.653792	14.2512	12.4354	-1.2942	0.52158	11.2931	13.4648	-1.05873	0.889559	11.2931	12.4354	-1.22241	0.609018	12.4354	13.4648
STMUK_0349	387040	1.47755	0.360468	14.1227	8.7902	-1.39108	0.338128	14.1227	20.3973	-1.17302	0.742642	8.1341	8.7902	-2.41103	0.0284246	8.1341	20.3973	2.0554	0.0680667	20.3973	8.7902
STMUK_0350	388714	1.60632	0.0566088	43.6124	24.969	1.55321	0.063522	43.6124	29.1528	1.29452	0.322811	35.0855	24.969	1.25172	0.36929	35.0855	29.1528	1.03419	0.90186	29.1528	24.969
STMUK_0351	389430	1.01036	0.980823	11.4255	10.3998	1.09069	0.837586	11.4255	10.8761	1.03591	0.934036	11.6939	10.3998	1.11827	0.790626	11.6939	10.8761	-1.07951	0.85994	10.8761	10.3998
STMUK_0352	390320	-3.29614	0.375654	0.652568	1.97813	-1.37528	0.842854	0.652568	0.931786	1.57345	0.609605	3.3785	1.97813	3.77111	0.22265	3.3785	0.931786	-2.39671	0.472736	0.931786	1.97813
STMUK_0353	390988	1.83548	0.661354	1.51159	0.75737	-1.95873	0.490462	1.51159	3.07404	5.52206	0.121052	4.53969	0.75737	1.53595	0.558229	4.53969	3.07404	3.5952	0.286	3.07404	0.75737
STMUK_0354	391640	1.44108	0.692167	2.98048	1.90205	-2.31625	0.20954	2.98048	7.16759	2.39764	0.29003	4.95019	1.90205	-1.39216	0.569537	4.95019	7.16759	3.3379	0.116673	7.16759	1.90205
STMUK_0355	391922	1.86329	0.321831	7.42562	3.66501	1.15994	0.780924	7.42562	6.64657	2.033	0.249909	8.08777	3.66501	1.26559	0.652039	8.08777	6.64657	1.60637	0.462133	6.64657	3.66501
STMUK_0356	392351	-1.27351	0.826399	1.51807	1.77794	-1.56629	0.660877	1.51807	2.46867	1.34133	0.762218	2.58862	1.77794	1.0906	0.922313	2.58862	2.46867	1.2299	0.833082	2.46867	1.77794
STMUK_0357	393825	-1.8483	0.522386	1.66923	2.83736	-1.67947	0.589185	1.66923	2.91064	-1.48294	0.664088	2.07686	2.83736	-1.34748	0.741739	2.07686	2.91064	-1.10053	0.90855	2.91064	2.83736
STMUK_0358	396989	-5.39369	0.498683	0.153675	0.762279	-8.71008	0.331152	0.153675	1.38972	-1.67998	0.774141	0.492524	0.762279	-2.71293	0.530571	0.492524	1.38972	1.61487	0.73425	1.38972	0.762279
STMUK_0359	398492	1.37548	0.743667	2.60351	1.74072	-1.4354	0.650103	2.60351	3.88	1.64838	0.593585	3.11459	1.74072	-1.19776	0.812256	3.11459	3.88	1.97436	0.447173	3.88	1.74072
STMUK_0360	400792	-1.4799	0.373109	8.84287	12.0351	-1.53432	0.314692	8.84287	14.0867	-1.46811	0.382207	8.89829	12.0351	-1.5221	0.323027	8.89829	14.0867	1.03677	0.926693	14.0867	12.0351
STMUK_0361	401334	1.63069	0.418807	7.43125	4.19095	-1.79106	0.193808	7.43125	13.8189	2.32271	0.132727	10.5663	4.19095	-1.25744	0.574265	10.5663	13.8189	2.92067	0.043868	13.8189	4.19095
STMUK_0362	401821	-1.08425	0.706403	43.4136	43.289	-2.68296	6.34287e-09	43.4136	120.932	-1.69636	0.0279896	27.6997	43.289	-4.19764	1.2701e-13	27.6997	120.932	2.47449	1.20666e-07	120.932	43.289
mod	403263	1.2519	0.13143	106	77.8677	1.09632	0.508877	106	100.384	1.16507	0.313215	98.4752	77.8677	1.02028	0.887398	98.4752	100.384	1.14191	0.379167	100.384	77.8677
res	405231	1.04389	0.779455	90.7321	79.9338	1.27949	0.115189	90.7321	73.6249	-1.14125	0.409147	76.0265	79.9338	1.07399	0.662349	76.0265	73.6249	-1.2257	0.206918	73.6249	79.9338
STMUK_0365	408480	6.49388	1.55431e-14	453.789	64.2647	2.73509	0	453.789	172.259	-3.73701	7.24648e-08	18.6666	64.2647	-8.87272	0	18.6666	172.259	2.37428	1.04755e-09	172.259	64.2647
STMUK_0366	408698	8.03043	1.11022e-15	162.81	18.6451	2.18002	6.93831e-09	162.81	77.5391	-3.29046	0.00661726	6.1507	18.6451	-12.1209	2.53131e-14	6.1507	77.5391	3.68365	5.92369e-08	77.5391	18.6451
STMUK_0367	410098	4.74665	6.71796e-13	107.562	20.8399	1.74391	0.000358151	107.562	64.0376	-1.90796	0.0707628	11.8561	20.8399	-5.19316	5.88712e-09	11.8561	64.0376	2.72184	3.49662e-05	64.0376	20.8399
STMUK_0368	411125	2.47114	0.000663502	48.7857	18.1559	1.57039	0.0448883	48.7857	32.2541	-1.10781	0.75881	17.7897	18.1559	-1.74323	0.0566332	17.7897	32.2541	1.57358	0.119121	32.2541	18.1559
STMUK_0369	411445	-1.51784	0.161369	19.0548	26.5982	-1.01231	0.969503	19.0548	20.0271	-1.43567	0.218525	20.1101	26.5982	1.04438	0.890586	20.1101	20.0271	-1.49938	0.168052	20.0271	26.5982
foxA	412595	-1.63088	0.266084	8.44697	12.6691	-2.227	0.0458693	8.44697	19.5308	-1.45598	0.379378	9.44511	12.6691	-1.98817	0.0770138	9.44511	19.5308	1.36552	0.385887	19.5308	12.6691
yahN	414744	-1.5342	0.0330551	41.7314	58.8802	-1.8337	0.00127988	41.7314	79.4497	-2.31222	0.000181946	27.6411	58.8802	-2.7636	1.55381e-06	27.6411	79.4497	1.19521	0.299076	79.4497	58.8802
yahO	415608	1.76604	0.000957553	95.8621	49.9196	-2.29537	2.12008e-12	95.8621	228.455	-5.00305	9.3414e-08	10.8306	49.9196	-20.2809	0	10.8306	228.455	4.0537	3.10862e-15	228.455	49.9196
prpR	416019	-1.17564	0.745805	7.70931	8.33511	-3.54094	0.000886383	7.70931	28.3423	-1.36232	0.550639	6.64124	8.33511	-4.10322	0.000380058	6.64124	28.3423	3.01194	0.00325915	28.3423	8.33511
prpB	417908	1.05679	0.970236	0.98042	0.853191	-1.54417	0.733647	0.98042	1.57184	1.26375	0.86909	1.17038	0.853191	-1.29128	0.833705	1.17038	1.57184	1.63186	0.712998	1.57184	0.853191
prpC	418918	-2.02116	0.407261	2.0473	3.80546	-1.76179	0.509055	2.0473	3.74488	-1.63039	0.542611	2.53356	3.80546	-1.42117	0.66407	2.53356	3.74488	-1.14722	0.850221	3.74488	3.80546
mmgE	420127	-2.32109	0.303288	2.06949	4.41754	-1.76094	0.507178	2.06949	3.78363	-1.78343	0.448196	2.68869	4.41754	-1.35303	0.703577	2.68869	3.78363	-1.3181	0.692438	3.78363	4.41754
prpE	421619	-1.33657	0.68309	3.56642	4.38375	-1.24665	0.754017	3.56642	4.61614	1.11132	0.870133	5.28814	4.38375	1.19148	0.783014	5.28814	4.61614	-1.07212	0.916815	4.61614	4.38375
hemB	423609	-1.05821	0.540437	237.267	230.904	1.24611	0.0220387	237.267	197.689	1.08038	0.3879	270.785	230.904	1.42464	0.000142742	270.785	197.689	-1.31864	0.00418409	197.689	230.904
yaiU	425096	-1.18729	0.535378	24.9118	27.201	-2.09257	0.00181088	24.9118	54.1234	-1.20593	0.500846	24.4838	27.201	-2.12543	0.0015266	24.4838	54.1234	1.76248	0.0145378	54.1234	27.201
yaiV	428118	-1.29372	0.688477	4.43627	5.27816	-1.57174	0.449431	4.43627	7.23936	-2.3573	0.254112	2.43044	5.27816	-2.86388	0.137364	2.43044	7.23936	1.2149	0.733374	7.23936	5.27816
ampH	428786	1.09503	0.731357	31.3097	26.2952	-1.80823	0.00659444	31.3097	58.7807	-1.00847	0.975157	28.3028	26.2952	-1.99684	0.00204668	28.3028	58.7807	1.98007	0.00298992	58.7807	26.2952
sbmA	430290	-1.22519	0.151207	93.9363	105.842	-1.01102	0.939393	93.9363	98.604	-1.07352	0.60472	107.021	105.842	1.12884	0.384971	107.021	98.604	-1.21183	0.169156	98.604	105.842
yaiW	431525	-1.37177	0.051229	67.6203	85.3064	-1.0551	0.749763	67.6203	74.0751	-1.20074	0.243652	77.1169	85.3064	1.08278	0.624854	77.1169	74.0751	-1.30013	0.0974289	74.0751	85.3064
yaiY	432657	-1.57176	0.00108179	86.881	125.584	-1.45881	0.00599489	86.881	131.59	-1.26884	0.06934	107.434	125.584	-1.17766	0.207996	107.434	131.59	-1.07743	0.549834	131.59	125.584
yaiZ	433233	-1.31692	0.00206388	227.16	275.116	-2.21138	0	227.16	521.55	1.17794	0.0416121	351.768	275.116	-1.42554	2.38261e-07	351.768	521.55	1.6792	1.98952e-12	521.55	275.116
ddl (CP002614 433473..434668)	433474	-1.02494	0.841884	135.155	127.395	-1.2873	0.0259756	135.155	180.639	1.1409	0.26806	157.768	127.395	-1.10086	0.377651	157.768	180.639	1.25598	0.0483449	180.639	127.395
STMUK_0387	434646	1.62369	0.241351	15.8457	8.97493	-2.51862	0.0011964	15.8457	41.4358	1.14752	0.758638	11.1792	8.97493	-3.56373	5.58701e-05	11.1792	41.4358	4.08947	3.33189e-05	41.4358	8.97493
STMUK_0388	435528	1.96217	0.135431	14.8049	6.93894	-1.30669	0.433469	14.8049	20.0854	1.89767	0.159017	14.2932	6.93894	-1.35111	0.382723	14.2932	20.0854	2.56395	0.0265482	20.0854	6.93894
yaiB	437030	-1.77768	1.08802e-14	284.081	464.428	-1.13385	0.119221	284.081	334.424	-2.80915	0	179.457	464.428	-1.79175	1.62881e-10	179.457	334.424	-1.56783	2.54318e-10	334.424	464.428
psiF	437648	4.52982	0	218.943	44.4503	-2.06291	2.88658e-15	218.943	468.936	-1.22065	0.360972	39.5276	44.4503	-11.4065	1.02141e-14	39.5276	468.936	9.34463	0	468.936	44.4503
adrA	438060	1.38788	0.258882	29.5047	19.5508	-1.93296	0.00290238	29.5047	59.2129	1.09371	0.770364	23.2104	19.5508	-2.45286	0.000151817	23.2104	59.2129	2.68272	8.19098e-05	59.2129	19.5508
proC	439187	-1.1282	0.238913	186.952	193.972	-1.04818	0.642242	186.952	203.455	1.03253	0.745815	217.399	193.972	1.11135	0.278838	217.399	203.455	-1.07634	0.463388	203.455	193.972
yaiI	440136	1.09977	0.675378	42.546	35.5779	-1.09074	0.679621	42.546	48.1814	1.31121	0.214095	50.637	35.5779	1.09307	0.658233	50.637	48.1814	1.19956	0.409773	48.1814	35.5779
aroL	440776	1.59732	0.00920442	83.102	47.8456	1.09381	0.56827	83.102	78.8809	1.5225	0.0207772	79.0708	47.8456	1.04257	0.793323	79.0708	78.8809	1.46033	0.0376277	78.8809	47.8456
yaiA	441348	2.40165	2.77556e-15	347.794	133.179	-1.06552	0.390909	347.794	384.754	1.18269	0.146068	170.971	133.179	-2.16372	4.44089e-16	170.971	384.754	2.559	0	384.754	133.179
aroM	441790	1.16581	0.354291	82.5015	65.0815	-1.84754	4.38972e-06	82.5015	158.254	-1.23247	0.247668	57.319	65.0815	-2.65458	4.46483e-11	57.319	158.254	2.15388	9.32265e-08	158.254	65.0815
yaiE	442538	-1.91604	3.59366e-07	92.6943	163.336	-1.80358	3.2953e-06	92.6943	173.575	-1.69925	1.86536e-05	104.338	163.336	-1.59951	0.000129819	104.338	173.575	-1.06236	0.578876	173.575	163.336
rdgC	442860	-1.03813	0.822281	73.7524	70.4127	1.05189	0.759418	73.7524	72.7958	1.27853	0.115053	97.7189	70.4127	1.39615	0.0303432	97.7189	72.7958	-1.092	0.598389	72.7958	70.4127
yajF	443897	1.1005	0.718382	31.1247	26.0099	-1.08206	0.748866	31.1247	34.967	1.12068	0.666668	31.6401	26.0099	-1.06258	0.804591	31.6401	34.967	1.19081	0.499479	34.967	26.0099
araJ	444827	-1.07557	0.849387	13.6566	13.5084	-1.52719	0.216997	13.6566	21.6538	1.42213	0.310817	20.8526	13.5084	1.00158	0.995889	20.8526	21.6538	1.41988	0.309471	21.6538	13.5084
sbcC	446172	-1.02517	0.942773	17.1775	16.195	-1.10324	0.765953	17.1775	19.6758	1.09156	0.795076	19.1887	16.195	1.01432	0.96465	19.1887	19.6758	1.07615	0.82681	19.6758	16.195
sbcD	449309	-1.17898	0.542112	26.293	28.5082	-1.44895	0.138269	26.293	39.5544	1.04987	0.849568	32.488	28.5082	-1.17061	0.50542	32.488	39.5544	1.22899	0.400478	39.5544	28.5082
phoB	450726	-1.77124	4.06219e-07	123.324	200.886	1.1736	0.22274	123.324	109.102	-1.67961	3.20692e-06	129.825	200.886	1.23762	0.10004	129.825	109.102	-2.07872	3.14304e-10	109.102	200.886
phoR	451485	-1.49322	0.0427867	43.5318	59.7796	-1.01146	0.957092	43.5318	45.7146	-1.36913	0.104795	47.3942	59.7796	1.07828	0.716121	47.3942	45.7146	-1.4763	0.0460169	45.7146	59.7796
brnQ	453189	2.09377	0.000294662	75.1444	33.0058	-1.28482	0.0996042	75.1444	100.239	1.64343	0.0209832	58.8788	33.0058	-1.63689	0.00243068	58.8788	100.239	2.69012	2.82294e-07	100.239	33.0058
proY	454583	1.29152	0.2628	45.8178	32.6255	-1.20259	0.351429	45.8178	57.2073	1.22567	0.379013	43.4056	32.6255	-1.2672	0.238314	43.4056	57.2073	1.55316	0.0430527	57.2073	32.6255
malZ	456115	-1.43998	0.443829	7.65525	10.1377	-1.32752	0.549344	7.65525	10.5512	1.13385	0.766243	12.4771	10.1377	1.22991	0.620127	12.4771	10.5512	-1.08471	0.853271	10.5512	10.1377
STMUK_0408	458004	1.40252	0	2022.01	1325.86	-1.39014	3.55271e-15	2022.01	2918.39	-1.14563	0.000545328	1256.24	1325.86	-2.23362	0	1256.24	2918.39	1.9497	1.82077e-14	2918.39	1325.86
yajB	458816	-1.12088	0.377724	117.587	121.211	-2.05228	4.97984e-11	117.587	250.551	-1.42783	0.00957938	92.1469	121.211	-2.6143	0	92.1469	250.551	1.83096	2.84264e-08	250.551	121.211
queA	459491	1.03048	0.896233	39.9978	35.6959	-1.25189	0.284436	39.9978	51.9881	1.2218	0.365336	47.3408	35.6959	-1.05586	0.786687	47.3408	51.9881	1.29005	0.240052	51.9881	35.6959
tgt	460752	1.09399	0.38886	201.312	169.231	1.06822	0.510834	201.312	195.663	1.35619	0.00213574	249.125	169.231	1.32425	0.00317818	249.125	195.663	1.02412	0.820367	195.663	169.231
yajC	461902	1.31944	8.72055e-05	484.504	337.7	-1.01667	0.794243	484.504	511.42	1.3804	4.05409e-06	506.004	337.7	1.02905	0.647779	506.004	511.42	1.34143	2.61074e-05	511.42	337.7
secD	462262	1.12918	0.217614	229.104	186.592	1.01725	0.854019	229.104	233.833	1.2164	0.0431764	246.37	186.592	1.09583	0.315983	246.37	233.833	1.11003	0.287321	233.833	186.592
secF	464120	-1.07154	0.299701	453.558	446.954	-1.04	0.547157	453.558	489.742	1.01085	0.868864	490.419	446.954	1.0415	0.52429	490.419	489.742	-1.03032	0.647853	489.742	446.954
STMUK_0415	465239	1.09877	0.694311	38.1817	31.9575	-1.21371	0.370763	38.1817	48.114	1.04501	0.856013	36.25	31.9575	-1.27615	0.266349	36.25	48.114	1.33359	0.20556	48.114	31.9575
STMUK_0416	465630	-1.18245	0.596673	19.0941	20.7638	-1.07738	0.812892	19.0941	21.3583	-1.30699	0.409827	17.2445	20.7638	-1.19085	0.589056	17.2445	21.3583	-1.09753	0.762592	21.3583	20.7638
yajD	466492	1.44318	0.00265451	170.471	108.631	1.97325	1.08554e-07	170.471	89.6948	1.55606	0.000231033	183.482	108.631	2.12759	1.96661e-09	183.482	89.6948	-1.3673	0.0276813	89.6948	108.631
STMUK_0418	467087	-1.7334	3.39553e-08	159.751	254.663	-2.20579	0	159.751	365.854	1.17303	0.0563564	324.258	254.663	-1.08482	0.285599	324.258	365.854	1.27252	0.00307001	365.854	254.663
tsx	467468	1.79373	4.83391e-13	439.004	225.079	2.02637	0	439.004	224.932	1.82342	8.9595e-14	445.489	225.079	2.05991	2.22045e-16	445.489	224.932	-1.1297	0.195529	224.932	225.079
yajI	468631	2.04117	0.0237645	30.9874	13.9614	1.0399	0.877653	30.9874	30.9382	1.43585	0.288802	21.7598	13.9614	-1.36703	0.261855	21.7598	30.9382	1.96286	0.0330372	30.9382	13.9614
nrdR	469322	-1.17032	0.0722098	251.48	270.665	-1.0767	0.394375	251.48	281.124	1.15523	0.0763102	339.404	270.665	1.25568	0.00465887	339.404	281.124	-1.08695	0.327327	281.124	270.665
ribD	469775	-1.61532	0.000105646	107.299	159.396	-1.35501	0.015717	107.299	150.953	-1.03071	0.784411	167.863	159.396	1.15658	0.194261	167.863	150.953	-1.1921	0.121307	150.953	159.396
ribH	470967	-1.03207	0.676825	357.944	339.74	-1.01176	0.874179	357.944	376.005	1.1372	0.0779227	419.372	339.74	1.16002	0.0364102	419.372	376.005	-1.02007	0.790603	376.005	339.74
nusB	471458	1.08577	0.204399	518.152	438.876	-1.12173	0.0549188	518.152	603.458	1.2307	0.000983093	586.288	438.876	1.01047	0.857392	586.288	603.458	1.21795	0.0016404	603.458	438.876
thiL	471956	1.95666	0.000244606	89.9513	42.278	1.51866	0.010969	89.9513	61.496	2.56606	4.95313e-08	117.76	42.278	1.99164	7.95723e-06	117.76	61.496	1.28841	0.203429	61.496	42.278
pgpA	472911	1.11185	0.596457	55.0372	45.5231	-1.18432	0.35074	55.0372	67.6749	1.55093	0.0180701	76.6372	45.5231	1.1778	0.325999	76.6372	67.6749	1.31679	0.149796	67.6749	45.5231
yajO	473530	-1.13381	0.39108	91.2456	95.1426	-2.02813	1.35725e-08	91.2456	192.136	1.44595	0.00469354	149.329	95.1426	-1.23709	0.0506885	149.329	192.136	1.78877	2.54112e-06	192.136	95.1426
dxs	474561	-1.11387	0.31214	173.411	177.637	-1.36889	0.00146618	173.411	246.46	1.28775	0.00986205	248.303	177.637	1.04785	0.603151	248.303	246.46	1.22895	0.0358546	246.46	177.637
ispA	476447	-1.22627	0.0951069	125.874	141.953	-1.5344	0.000148207	125.874	200.528	1.36451	0.00406905	210.251	141.953	1.0905	0.379924	210.251	200.528	1.25127	0.0405536	200.528	141.953
xseB	477347	-1.57357	2.48278e-07	215.224	311.458	-1.44619	2.46926e-05	215.224	323.16	1.08129	0.31064	365.559	311.458	1.17653	0.0330287	365.559	323.16	-1.08808	0.287535	323.16	311.458
thiI	477799	1.38936	0.0121331	144.75	95.814	1.10476	0.403895	144.75	136.036	1.59376	0.000247284	165.756	95.814	1.26729	0.0401213	165.756	136.036	1.25761	0.0849842	136.036	95.814
phnV	479291	-1.18685	0.673278	11.5816	12.6412	-1.09213	0.826881	11.5816	13.1324	1.51373	0.241787	20.7708	12.6412	1.64501	0.153732	20.7708	13.1324	-1.08673	0.832779	13.1324	12.6412
phnU	480091	1.10423	0.917717	2.38729	1.98823	-1.48734	0.630509	2.38729	3.6865	2.39984	0.27876	5.17925	1.98823	1.46121	0.575533	5.17925	3.6865	1.64236	0.568909	3.6865	1.98823
phnT	480954	-1.67804	0.414649	4.00271	6.17701	-1.93021	0.27391	4.00271	8.02158	1.25177	0.671208	8.39307	6.17701	1.08823	0.86399	8.39307	8.02158	1.15028	0.793509	8.02158	6.17701
phnS	482069	1.31106	0.63171	7.55117	5.29683	1.22424	0.705973	7.55117	6.40394	2.15074	0.130779	12.3657	5.29683	2.00833	0.143886	12.3657	6.40394	1.07091	0.907121	6.40394	5.29683
phnR	483280	-1.63074	0.247438	9.13943	13.7066	-1.05407	0.908379	9.13943	10.002	-1.12867	0.753563	13.1819	13.7066	1.37073	0.450167	13.1819	10.002	-1.5471	0.29019	10.002	13.7066
phnW	484139	-2.01582	0.577821	0.931562	1.72698	-2.8339	0.363688	0.931562	2.74093	1.64838	0.595046	3.09001	1.72698	1.17253	0.847721	3.09001	2.74093	1.40583	0.72461	2.74093	1.72698
phnX	485249	-1.16334	0.880747	1.89856	2.03121	-1.24045	0.823393	1.89856	2.44513	1.5235	0.633239	3.35903	2.03121	1.4288	0.66957	3.35903	2.44513	1.06627	0.9461	2.44513	2.03121
thiJ	486158	1.73414	0.0757062	29.2906	15.5334	-1.95148	0.00255847	29.2906	59.3463	2.2827	0.00473755	38.4886	15.5334	-1.48252	0.0555095	38.4886	59.3463	3.38414	5.43127e-06	59.3463	15.5334
apbA	486711	1.25877	0.211641	69.4703	50.7549	-1.29715	0.0994661	69.4703	93.5603	1.69256	0.00227388	93.2478	50.7549	1.03659	0.805975	93.2478	93.5603	1.63281	0.00449929	93.5603	50.7549
yajQ	487730	-1.00514	0.94927	320.016	295.817	1.19835	0.0271958	320.016	277.26	-1.17207	0.0579932	273.959	295.817	1.02768	0.748518	273.959	277.26	-1.20452	0.0257763	277.26	295.817
yajR	488286	1.06795	0.760512	46.4462	39.9967	-1.04248	0.838036	46.4462	50.2709	1.0478	0.829411	45.4905	39.9967	-1.06252	0.766939	45.4905	50.2709	1.11331	0.61227	50.2709	39.9967
STMUK_0443	489878	-1.11298	0.899957	2.72422	2.78839	-1.96468	0.352096	2.72422	5.55693	1.26798	0.762319	3.83781	2.78839	-1.39216	0.616532	3.83781	5.55693	1.76524	0.432561	5.55693	2.78839
STMUK_0444	490187	1.2155	0.766789	5.34487	4.04394	-2.18634	0.122235	5.34487	12.1326	1.64838	0.415999	7.23565	4.04394	-1.61219	0.304665	7.23565	12.1326	2.65749	0.0766044	12.1326	4.04394
STMUK_0445	491920	1.31106	0.70051	4.86243	3.41079	-2.74361	0.0458247	4.86243	13.8508	1.84461	0.348282	6.82931	3.41079	-1.95002	0.145669	6.82931	13.8508	3.59702	0.0234928	13.8508	3.41079
cyoE	493285	1.3153	0.120826	77.3731	54.0987	-9.63425	2.22045e-15	77.3731	773.942	-1.23401	0.289158	47.5865	54.0987	-15.6374	1.15463e-14	47.5865	773.942	12.672	0	773.942	54.0987
cyoD	494187	1.30324	0.128658	79.0811	55.8048	-10.0634	1.55431e-14	79.0811	826.261	-1.34568	0.13689	45.014	55.8048	-17.6485	2.06501e-14	45.014	826.261	13.115	1.73195e-14	826.261	55.8048
cyoC	494516	1.43911	0.0462931	76.0093	48.573	-8.26112	0	76.0093	651.938	-1.40155	0.118349	37.6186	48.573	-16.6626	0	37.6186	651.938	11.8887	1.79856e-14	651.938	48.573
cyoB	495120	1.38992	0.0416186	95.2863	63.0469	-10.1618	1.73195e-14	95.2863	1005.32	-1.53512	0.0273035	44.5797	63.0469	-21.6822	0	44.5797	1005.32	14.1241	0	1005.32	63.0469
cyoA	497122	1.66566	8.56707e-05	163.026	90.0107	-9.09011	0	163.026	1538.61	-1.49175	0.0131718	65.4959	90.0107	-22.5867	0	65.4959	1538.61	15.141	0	1538.61	90.0107
ampG	498531	-1.03301	0.918027	20.6062	19.5762	-1.20616	0.525178	20.6062	25.8049	1.0734	0.818142	22.8089	19.5762	-1.08777	0.769657	22.8089	25.8049	1.16761	0.604793	25.8049	19.5762
yajG	500050	-1.02122	0.919018	48.4084	45.4635	1.03422	0.868371	48.4084	48.5967	-1.10522	0.634766	44.6511	45.4635	-1.04644	0.826652	44.6511	48.5967	-1.05617	0.791093	48.5967	45.4635
bolA	500932	2.38775	1.42122e-06	103.671	39.9294	-2.11631	9.32845e-11	103.671	227.792	-1.22154	0.384937	35.4814	39.9294	-6.17271	0	35.4814	227.792	5.05322	1.11022e-15	227.792	39.9294
tig	501596	1.16756	0.00181643	917.345	722.566	1.16754	0.00126803	917.345	815.757	1.1375	0.0099724	892.162	722.566	1.13748	0.00777039	892.162	815.757	1.00001	0.999789	815.757	722.566
clpP	503141	-1.33619	8.00566e-07	522.001	641.452	-1.01901	0.757634	522.001	552.269	-1.45422	4.42804e-10	478.796	641.452	-1.10902	0.0972792	478.796	552.269	-1.31127	2.81576e-06	552.269	641.452
clpX	504016	1.00984	0.854791	732.177	666.785	-1.28161	3.62509e-07	732.177	974.254	-1.02467	0.651616	706.346	666.785	-1.32615	9.86531e-09	706.346	974.254	1.29422	2.64081e-07	974.254	666.785
lon	505473	-1.09111	0.344386	234.579	235.386	1.03542	0.705989	234.579	235.22	-1.20897	0.0448861	211.341	235.386	-1.07011	0.474499	211.341	235.22	-1.12975	0.185418	235.22	235.386
hupB	508036	1.42434	0	3293.86	2126.74	1.2934	0	3293.86	2644.07	1.50766	0	3480.45	2126.74	1.36907	5.55112e-16	3480.45	2644.07	1.10124	0.000915385	2644.07	2126.74
cypD	508599	1.09376	0.202071	443.144	372.604	-1.21543	0.00211885	443.144	559.209	-1.13275	0.0920992	357.052	372.604	-1.50585	1.15541e-09	357.052	559.209	1.32938	1.93103e-05	559.209	372.604
ybaV	510620	-1.41386	0.179626	26.2959	34.1914	-1.17132	0.547614	26.2959	31.9791	-1.20085	0.46023	30.9061	34.1914	1.00517	0.98369	30.9061	31.9791	-1.20706	0.443608	31.9791	34.1914
ybaW	511098	-1.16536	0.41271	55.2729	59.2376	-1.93708	4.295e-05	55.2729	111.163	-1.37248	0.103901	46.8497	59.2376	-2.28135	1.11313e-06	46.8497	111.163	1.66221	0.00140758	111.163	59.2376
ybaX	511602	1.18894	0.323937	74.2951	57.4677	-2.0479	1.93511e-07	74.2951	157.968	1.40233	0.0453999	87.4765	57.4677	-1.73627	2.75549e-05	87.4765	157.968	2.43483	2.38283e-09	157.968	57.4677
ybaE	512362	-4.41528	1.46565e-05	8.86025	35.9772	-9.17144	2.08722e-14	8.86025	84.3693	-2.67999	0.000950119	14.5717	35.9772	-5.56688	8.90976e-12	14.5717	84.3693	2.0772	0.000174249	84.3693	35.9772
cof	514163	2.44689	0.00141105	43.6036	16.3882	-1.19914	0.37118	43.6036	54.2866	7.15014	0	127.193	16.3882	2.43686	1.36448e-08	127.193	54.2866	2.93416	6.16941e-05	54.2866	16.3882
tnpA_6 (CP002614 515167..515726)	515168	26.7396	3.92508e-12	58.4604	2.01062	139.826	1.29896e-14	58.4604	0.434083	26.2916	6.2067e-12	57.3804	2.01062	137.484	2.14273e-14	57.3804	0.434083	-5.22919	0.269141	0.434083	2.01062
STMUK_0466	515742	-4.56341	1.28822e-05	8.46757	35.5363	-1.69522	0.214687	8.46757	14.9034	-3.34692	0.000154035	11.5251	35.5363	-1.24332	0.578004	11.5251	14.9034	-2.69193	0.000833128	14.9034	35.5363
ybaO	516910	-1.0917	0.666699	48.0634	48.2549	-1.04037	0.843242	48.0634	51.9164	1.18305	0.380703	61.9673	48.2549	1.24142	0.249457	61.9673	51.9164	-1.04934	0.809661	51.9164	48.2549
mdlA	517409	-1.25998	0.445701	20.1968	23.4029	-1.50378	0.149448	20.1968	31.5332	1.02072	0.942645	25.9295	23.4029	-1.16926	0.554873	25.9295	31.5332	1.1935	0.516229	31.5332	23.4029
mdlB	519174	-1.34344	0.509498	8.96652	11.0781	-1.68689	0.206408	8.96652	15.7041	1.23739	0.590723	14.8796	11.0781	-1.01475	0.967705	14.8796	15.7041	1.25565	0.560921	15.7041	11.0781
glnK	521168	6.04874	0.17113	3.36782	0.512044	1.02032	0.979081	3.36782	3.42699	7.41769	0.111769	4.12281	0.512044	1.25124	0.758644	4.12281	3.42699	5.92826	0.176705	3.42699	0.512044
amtB	521538	1.66862	0.40759	7.20436	3.97065	-1.19284	0.724454	7.20436	8.92234	2.62394	0.0856815	11.3092	3.97065	1.3183	0.535836	11.3092	8.92234	1.9904	0.244554	8.92234	3.97065
tesB	522924	-1.4871	0.0403075	45.6237	62.3955	1.01956	0.925957	45.6237	46.46	-1.23767	0.248683	54.7222	62.3955	1.22502	0.308135	54.7222	46.46	-1.51618	0.0305137	46.46	62.3955
ybaY	523999	1.85123	0	690.385	342.969	-2.25064	1.24345e-14	690.385	1613.24	-2.25819	1.9984e-15	164.858	342.969	-9.40867	0	164.858	1613.24	4.16646	0	1613.24	342.969
ybaZ	524601	-2.42062	1.81231e-05	31.9417	71.1063	-2.91182	4.03939e-08	31.9417	96.5659	-1.88064	0.00105343	41.0411	71.1063	-2.26227	6.67063e-06	41.0411	96.5659	1.20292	0.236399	96.5659	71.1063
ylaB	525221	-1.02706	0.913758	33.8747	31.9958	-1.1843	0.464172	33.8747	41.6522	-1.07393	0.774789	32.3394	31.9958	-1.23835	0.36077	32.3394	41.6522	1.1531	0.544178	41.6522	31.9958
rpmE2	526996	-1.42285	0.211777	21.8897	28.6433	-1.48471	0.147206	21.8897	33.7428	-1.03837	0.885436	29.9424	28.6433	-1.08351	0.749298	29.9424	33.7428	1.04347	0.866968	33.7428	28.6433
rpmJ (CP002614 527261..527502)	527262	1.17263	0.358352	75.5208	59.2282	-1.52552	0.00379127	75.5208	119.615	1.1649	0.379596	74.8915	59.2282	-1.53565	0.00335127	74.8915	119.615	1.78887	0.000205324	119.615	59.2282
ylaC	527458	1.42433	0.000231334	273.302	176.464	-1.22357	0.0124306	273.302	347.193	-1.01705	0.871776	188.334	176.464	-1.77248	1.43515e-10	188.334	347.193	1.74276	1.15415e-09	347.193	176.464
maa	528045	-1.38221	0.0520397	63.8055	81.1062	-1.1764	0.335378	63.8055	77.9317	-2.27436	1.52085e-05	38.7089	81.1062	-1.93572	0.000625383	38.7089	77.9317	-1.17495	0.308907	77.9317	81.1062
hha	528775	1.27428	0.015538	236.53	170.705	1.03343	0.720272	236.53	237.632	-1.79497	1.94213e-06	103.23	170.705	-2.21329	4.54659e-12	103.23	237.632	1.23306	0.0364345	237.632	170.705
ybaJ	529021	1.46098	0.000634693	207.684	130.732	-1.03294	0.736868	207.684	222.73	-1.47818	0.00342998	95.9994	130.732	-2.23074	1.4819e-11	95.9994	222.73	1.50911	0.000168737	222.73	130.732
acrB	529891	-1.06515	0.456276	281.373	275.624	1.26274	0.00841754	281.373	231.349	-1.41864	0.000121908	210.893	275.624	-1.05473	0.575589	210.893	231.349	-1.34502	0.000847685	231.349	275.624
acrA	533063	1.29766	0.00344118	302.109	214.104	1.13464	0.128812	302.109	276.444	1.13798	0.1594	264.47	214.104	-1.00501	0.953677	264.47	276.444	1.14368	0.139962	276.444	214.104
acrR	534398	-1.24584	0.132198	87.494	100.245	-1.22011	0.16349	87.494	110.835	-1.09158	0.535447	99.6838	100.245	-1.06903	0.628592	99.6838	110.835	-1.02109	0.879639	110.835	100.245
aefA	535170	1.73469	0.0027598	83.105	44.0585	1.38017	0.0532405	83.105	62.5165	1.64322	0.00767278	78.5851	44.0585	1.30739	0.112653	78.5851	62.5165	1.25686	0.244101	62.5165	44.0585
STMUK_0486	538574	-1.32038	0.161344	46.0116	55.8714	-1.36106	0.108163	46.0116	65.0197	-1.18569	0.378194	51.1488	55.8714	-1.22222	0.282154	51.1488	65.0197	1.03081	0.867889	65.0197	55.8714
ybaM	539579	-1.07731	0.76642	31.9588	31.6632	-1.07512	0.766127	31.9588	35.6736	-1.03509	0.889569	33.2042	31.6632	-1.03298	0.892953	33.2042	35.6736	-1.00204	0.993338	35.6736	31.6632
priC	539760	-1.04294	0.897655	19.1182	18.337	-1.11133	0.735373	19.1182	22.0593	1.15632	0.642346	23.0157	18.337	1.08516	0.783813	23.0157	22.0593	1.06558	0.840664	22.0593	18.337
ybaN	540356	-1.29021	0.441193	16.7451	19.8688	-1.48331	0.206065	16.7451	25.7882	1.12655	0.693434	24.2962	19.8688	-1.02052	0.942729	24.2962	25.7882	1.14967	0.64006	25.7882	19.8688
apt	540886	1.39121	0.03325	103.528	68.4361	-1.0595	0.670313	103.528	113.883	1.7636	0.000115563	131.009	68.4361	1.19647	0.160899	131.009	113.883	1.474	0.0106893	113.883	68.4361
dnaX	541551	-1.50126	0.00535248	79.9025	110.316	-1.23544	0.15578	79.9025	102.491	1.1741	0.206474	140.592	110.316	1.42672	0.00594689	140.592	102.491	-1.21516	0.154801	102.491	110.316
ybaB	543525	-1.07179	0.321667	411.293	405.402	1.16311	0.0351345	411.293	367.139	1.16773	0.0194342	513.861	405.402	1.45571	3.236e-08	513.861	367.139	-1.24662	0.0021669	367.139	405.402
recR	543854	-1.05585	0.703647	99.4363	96.5536	1.42764	0.020563	99.4363	72.3146	1.29981	0.0480592	136.228	96.5536	1.9593	2.47075e-06	136.228	72.3146	-1.50737	0.00787511	72.3146	96.5536
htpG	544546	1.35968	0.0850952	77.2251	52.233	1.15355	0.387198	77.2251	69.5062	1.21898	0.279327	69.1128	52.233	1.03418	0.84315	69.1128	69.5062	1.17869	0.368731	69.5062	52.233
adk	546685	2.33698	0	487.646	191.899	1.19371	0.00756644	487.646	424.137	2.29729	4.21885e-15	478.527	191.899	1.17344	0.0163385	478.527	424.137	1.95774	1.33227e-15	424.137	191.899
hemH	547558	1.08259	0.774186	28.4405	24.1599	-1.34513	0.22572	28.4405	39.7192	1.01355	0.961803	26.5802	24.1599	-1.43675	0.145936	26.5802	39.7192	1.45622	0.142828	39.7192	24.1599
aes	548517	1.0293	0.93812	15.3136	13.6823	-1.34111	0.379206	15.3136	21.3226	-1.17287	0.682283	12.6626	13.6823	-1.61903	0.170287	12.6626	21.3226	1.3804	0.349936	21.3226	13.6823
gsk	549641	1.19054	0.267454	92.5293	71.476	-1.09051	0.543467	92.5293	104.764	1.302	0.0868166	101.016	71.476	1.00286	0.983672	101.016	104.764	1.29829	0.0879136	104.764	71.476
ybaL	550994	-1.93631	0.0111148	22.2346	39.594	-1.21852	0.485411	22.2346	28.1297	-1.97282	0.00941957	21.785	39.594	-1.2415	0.447593	21.785	28.1297	-1.58907	0.0580829	28.1297	39.594
fsr	552885	-1.57351	0.0822493	24.4296	35.3517	1.07373	0.805236	24.4296	23.6224	-2.38361	0.00287665	16.0988	35.3517	-1.41081	0.284534	16.0988	23.6224	-1.68953	0.0459094	23.6224	35.3517
ushA	554278	1.019	0.895453	102.691	92.6784	-1.34892	0.0200463	102.691	143.82	-1.11391	0.46542	90.312	92.6784	-1.53113	0.00138778	90.312	143.82	1.37456	0.0164616	143.82	92.6784
ybaK	556047	-1.2811	0.125822	70.2319	82.7451	-1.72928	0.000195455	70.2319	126.096	-1.17747	0.302826	76.2798	82.7451	-1.58939	0.00126793	76.2798	126.096	1.34983	0.033303	126.096	82.7451
ybaP	556728	-1.05629	0.822455	34.0638	33.0902	-1.47647	0.0750052	34.0638	52.2178	1.14323	0.566355	41.0629	33.0902	-1.22267	0.3343	41.0629	52.2178	1.39779	0.129959	52.2178	33.0902
STMUK_0504	557608	-1.33757	0.398608	15.1627	18.6515	-1.91011	0.036553	15.1627	30.0701	-1.89696	0.0897367	10.6727	18.6515	-2.70895	0.00356666	10.6727	30.0701	1.42805	0.224247	30.0701	18.6515
copA	558589	2.84841	6.65849e-06	69.3016	22.3751	-1.4625	0.0134279	69.3016	105.23	3.70328	2.74221e-09	89.943	22.3751	-1.1249	0.412173	89.943	105.23	4.1658	2.68465e-11	105.23	22.3751
cueR	561200	1.3348	0.00148875	294.551	202.939	-1.03257	0.692305	294.551	315.777	1.21708	0.034432	268.103	202.939	-1.13245	0.133905	268.103	315.777	1.37828	0.000341262	315.777	202.939
ybbJ	561617	-1.1157	0.532946	63.9808	65.6477	-1.07274	0.683424	63.9808	71.26	-1.19847	0.311208	59.4576	65.6477	-1.15233	0.419133	59.4576	71.26	-1.04004	0.818461	71.26	65.6477
ybbK	562066	-1.09658	0.462289	126.503	127.575	-1.03808	0.762053	126.503	136.343	-1.72765	0.000102637	80.1541	127.575	-1.63549	0.000414543	80.1541	136.343	-1.05635	0.656221	136.343	127.575
ybbL	563130	-1.25466	0.366726	29.4227	33.9493	1.06693	0.805043	29.4227	28.6318	-2.82306	0.000863257	13.0535	33.9493	-2.10892	0.0222253	13.0535	28.6318	-1.33863	0.248706	28.6318	33.9493
ybbM	563794	-1.25707	0.413212	23.7529	27.4598	-1.51839	0.108749	23.7529	37.4457	-1.4864	0.174402	20.053	27.4598	-1.7954	0.031935	20.053	37.4457	1.20789	0.451517	37.4457	27.4598
ybbN	564659	-1.03872	0.830172	65.2354	62.3167	-1.36927	0.0508211	65.2354	92.7416	-1.06454	0.725679	63.5417	62.3167	-1.40331	0.0365559	63.5417	92.7416	1.31823	0.090605	92.7416	62.3167
ybbO	565573	-1.28025	0.143703	64.4443	75.8755	-1.32073	0.0884251	64.4443	88.369	-1.14332	0.415186	72.0363	75.8755	-1.17947	0.297839	72.0363	88.369	1.03162	0.842311	88.369	75.8755
tesA	566498	-1.20122	0.283164	65.0999	71.9163	-1.09259	0.602335	65.0999	73.8479	-1.22672	0.234265	63.6352	71.9163	-1.11578	0.52162	63.6352	73.8479	-1.09943	0.567053	73.8479	71.9163
ybbA	567083	1.14419	0.674616	21.7661	17.4946	-1.24703	0.438212	21.7661	28.181	1.03949	0.90611	19.7396	17.4946	-1.37264	0.278505	19.7396	28.181	1.42684	0.240393	28.181	17.4946
ybbP	567766	-1.91972	0.0621748	12.3654	21.8308	-2.07118	0.0305867	12.3654	26.5905	-1.4421	0.259636	16.4319	21.8308	-1.55588	0.155542	16.4319	26.5905	1.0789	0.792551	26.5905	21.8308
STMUK_0516	570366	1.17681	0.659978	16.6083	12.979	-1.09475	0.787802	16.6083	18.8774	1.18857	0.640003	16.7449	12.979	-1.08392	0.810234	16.7449	18.8774	1.28831	0.481152	18.8774	12.979
sfbA	571756	1.54943	0.185068	24.2041	14.3661	-1.61175	0.0607092	24.2041	40.5029	-1.11926	0.764329	13.9324	14.3661	-2.79512	0.000546	13.9324	40.5029	2.49729	0.00203207	40.5029	14.3661
sfbB	572623	1.17671	0.718794	11.1366	8.70372	-1.84497	0.0924281	11.1366	21.3326	-1.3119	0.588799	7.20148	8.70372	-2.84814	0.0110532	7.20148	21.3326	2.171	0.0481574	21.3326	8.70372
sfbC	573632	-1.4815	0.323507	10.8001	14.7147	-2.8075	0.00222037	10.8001	31.481	-1.28431	0.514847	12.4365	14.7147	-2.43382	0.00606667	12.4365	31.481	1.89504	0.0395026	31.481	14.7147
ybbB	574330	1.01159	0.958382	43.0893	39.1732	-1.05302	0.80638	43.0893	47.1091	1.22886	0.328626	52.2527	39.1732	1.15362	0.476511	52.2527	47.1091	1.06522	0.770104	47.1091	39.1732
ybbS	575494	-1.32274	0.438303	13.8996	16.9083	-1.29014	0.471147	13.8996	18.6183	-1.23734	0.54866	14.8329	16.9083	-1.20685	0.5885	14.8329	18.6183	-1.02527	0.940786	18.6183	16.9083
allA	576647	-1.4535	0.211034	19.3259	25.8332	-1.24874	0.462182	19.3259	25.0561	1.02101	0.938926	28.6302	25.8332	1.18843	0.5275	28.6302	25.0561	-1.16397	0.587785	25.0561	25.8332
allR	577208	1.05889	0.695033	100.965	87.6891	-1.05891	0.677187	100.965	111.002	-1.0513	0.738442	90.5393	87.6891	-1.17878	0.244885	90.5393	111.002	1.12127	0.422788	111.002	87.6891
gcl	578111	-1.02737	0.972262	3.41324	3.2249	-1.2443	0.761297	3.41324	4.40952	1.946	0.315733	6.81201	3.2249	1.60674	0.433548	6.81201	4.40952	1.21115	0.793435	4.40952	3.2249
gip	579905	-1.28963	0.687257	4.59244	5.44668	1.41253	0.62828	4.59244	3.37556	1.18295	0.768493	6.99383	5.44668	2.15492	0.235185	6.99383	3.37556	-1.82165	0.379496	3.37556	5.44668
glxR	580782	-1.5753	0.500862	3.64528	5.28101	-1.32288	0.683473	3.64528	5.00672	1.59462	0.388961	9.14097	5.28101	1.89889	0.240699	9.14097	5.00672	-1.19081	0.779235	5.00672	5.28101
STMUK_0527	581726	1.18729	0.893141	1.39935	1.08392	-1.48679	0.712952	1.39935	2.16011	1.33138	0.818194	1.56644	1.08392	-1.32587	0.787412	1.56644	2.16011	1.76524	0.624619	2.16011	1.08392
ybbV	583049	1.79769e+308	0.607287	0.287222	0	1.79769e+308	0.585009	0.287222	0	1.79769e+308	0.531559	0.424862	0	1.79769e+308	0.506214	0.424862	0	1	1	0	0
allP	583210	-1.30756	0.859506	0.793211	0.953837	-1.41695	0.809785	0.793211	1.16693	1.27062	0.858313	1.31555	0.953837	1.17253	0.90029	1.31555	1.16693	1.08366	0.953572	1.16693	0.953837
allB	584602	-1.48107	0.482456	5.47479	7.45704	-1.04533	0.940346	5.47479	5.94184	1.03661	0.943045	8.39068	7.45704	1.46872	0.470701	8.39068	5.94184	-1.41685	0.524232	5.94184	7.45704
ybbY	586022	1.46004	0.654675	3.57128	2.24948	-2.32955	0.166159	3.57128	8.63767	-1.11386	0.909494	2.19213	2.24948	-3.78851	0.0581783	2.19213	8.63767	3.40123	0.0819642	8.63767	2.24948
glxK	587343	-1.26427	0.7661	2.97972	3.4645	-1.3062	0.72569	2.97972	4.04097	-2.66929	0.306534	1.40884	3.4645	-2.75781	0.279313	1.40884	4.04097	1.03316	0.96446	4.04097	3.4645
ylbA	588571	-1.05314	0.798659	49.3131	47.761	1.08689	0.682486	49.3131	47.1064	-2.1753	0.00148567	23.8325	47.761	-1.90041	0.00936574	23.8325	47.1064	-1.14465	0.510273	47.1064	47.761
allC	589367	1.15909	0.704918	14.8443	11.7778	2.73728	0.0338757	14.8443	5.63041	-2.22045	0.107261	5.75758	11.7778	1.06356	0.917185	5.75758	5.63041	-2.36157	0.0837582	5.63041	11.7778
allD	590624	-1.13484	0.793985	8.33442	8.6983	2.53148	0.133969	8.33442	3.41824	-1.565	0.393977	6.03304	8.6983	1.83567	0.362246	6.03304	3.41824	-2.87283	0.0834687	3.41824	8.6983
fdrA	592004	1.44478	0.741031	2.05083	1.30542	1.0057	0.99537	2.05083	2.1172	2.11072	0.466113	2.99088	1.30542	1.46926	0.666439	2.99088	2.1172	1.43659	0.74342	2.1172	1.30542
ylbE	593678	1.58916	0.728972	1.49947	0.867746	-1.21483	0.858526	1.49947	1.89126	1.84461	0.636154	1.73746	0.867746	-1.04659	0.965432	1.73746	1.89126	1.93055	0.605484	1.89126	0.867746
ylbF	594949	1.19187	0.880475	1.68072	1.29685	-1.31415	0.787249	1.68072	2.2932	1.25591	0.843432	1.76792	1.29685	-1.24715	0.825	1.76792	2.2932	1.5663	0.68046	2.2932	1.29685
arcC	595762	-1.58113	0.580718	2.41061	3.50524	-1.77518	0.467033	2.41061	4.44294	-1.29699	0.741734	2.93357	3.50524	-1.45617	0.615321	2.93357	4.44294	1.12273	0.871201	4.44294	3.50524
purK	596696	-1.0057	0.983391	27.9353	25.8371	-1.16755	0.544054	27.9353	33.8633	-1.02606	0.925288	27.3329	25.8371	-1.1912	0.495684	27.3329	33.8633	1.16094	0.567448	33.8633	25.8371
purE	597760	1.25446	0.536859	17.4675	12.8055	1.00865	0.979554	17.4675	17.9802	1.16216	0.687656	16.154	12.8055	-1.07017	0.843157	16.154	17.9802	1.24371	0.550083	17.9802	12.8055
lpxH	598387	-1.1109	0.692589	27.9378	28.5423	1.04438	0.871261	27.9378	27.7739	-1.51393	0.149297	20.4644	28.5423	-1.30489	0.359565	20.4644	27.7739	-1.16019	0.576849	27.7739	28.5423
ppiB	599112	1.00122	0.987347	354.131	325.281	1.53379	2.55125e-07	354.131	239.716	-1.83839	1.07767e-11	192.06	325.281	-1.20005	0.059311	192.06	239.716	-1.53193	4.43195e-07	239.716	325.281
cysS	599779	-1.60641	3.84353e-05	124.127	183.377	-1.0281	0.824419	124.127	132.496	-1.73602	2.7021e-06	114.659	183.377	-1.11105	0.4088	114.659	132.496	-1.56251	7.91494e-05	132.496	183.377
STMUK_0545	601208	-1.86409	0.0306766	18.4637	31.6525	-1.2617	0.450914	18.4637	24.1866	-1.97543	0.020062	17.3925	31.6525	-1.33706	0.353834	17.3925	24.1866	-1.47745	0.145825	24.1866	31.6525
STMUK_0546	602029	-1.75756	0.0461477	19.7105	31.8588	-1.00942	0.976251	19.7105	20.657	-1.90753	0.025511	18.129	31.8588	-1.09555	0.776666	18.129	20.657	-1.74116	0.0467684	20.657	31.8588
ybcI	602459	-1.02991	0.946513	10.6541	10.0911	-1.63675	0.197401	10.6541	18.105	1.15813	0.727583	12.6856	10.0911	-1.37224	0.385469	12.6856	18.105	1.58922	0.234137	18.105	10.0911
ybcJ	603132	-1.10056	0.59323	61.732	62.4809	-1.31843	0.0976458	61.732	84.502	-1.08543	0.646697	62.4827	62.4809	-1.30031	0.11446	62.4827	84.502	1.19796	0.278348	84.502	62.4809
folD	603346	-1.05532	0.732117	82.0349	79.6171	-1.17553	0.276979	82.0349	100.122	1.03354	0.830485	89.3206	79.6171	-1.07775	0.606832	89.3206	100.122	1.1139	0.472296	100.122	79.6171
fimA	604759	36.9764	2.03171e-14	590.63	14.6898	2.00587	3.88578e-15	590.63	305.713	34.108	0	543.86	14.6898	1.85027	0	543.86	305.713	18.4341	0	305.713	14.6898
fimI	605392	14.3918	1.55431e-15	127.615	8.15475	1.68706	0.000225636	127.615	78.5368	12.3359	2.77556e-15	109.194	8.15475	1.44606	0.0121693	109.194	78.5368	8.5307	2.41451e-12	78.5368	8.15475
fimC	605969	49.6414	2.88658e-15	84.1554	1.55906	1.2255	0.205664	84.1554	71.2964	37.5755	1.82965e-13	63.5891	1.55906	-1.07801	0.66311	63.5891	71.2964	40.5069	1.86517e-14	71.2964	1.55906
fimD	606692	10.5606	2.17019e-08	45.194	3.93565	1.33424	0.19814	45.194	35.1681	8.40672	1.50108e-06	35.9136	3.93565	1.06211	0.799449	35.9136	35.1681	7.91508	3.75859e-06	35.1681	3.93565
fimH	609319	5.5643	6.9483e-06	38.0523	6.28918	1.42722	0.152278	38.0523	27.6817	4.01459	0.000666777	27.4064	6.28918	1.02972	0.913438	27.4064	27.6817	3.89871	0.000889161	27.6817	6.28918
fimF	610336	6.16251	0.000105667	26.7675	3.99461	1.34781	0.306563	26.7675	20.6196	6.51858	5.26007e-05	28.2646	3.99461	1.42569	0.21832	28.2646	20.6196	4.57223	0.00224265	20.6196	3.99461
fimZ	610900	4.48441	2.65934e-06	47.852	9.81337	1.17617	0.441638	47.852	42.2408	3.37402	0.000332704	35.9403	9.81337	-1.13003	0.589878	35.9403	42.2408	3.81273	4.80295e-05	42.2408	9.81337
fimY	612136	1.10749	0.833894	9.29195	7.71597	-1.43029	0.39654	9.29195	13.7985	1.83801	0.161106	15.3941	7.71597	1.16034	0.688035	15.3941	13.7985	1.58403	0.301939	13.7985	7.71597
STMUK_0558	612877	4.17154	0.0378489	9.89939	2.1824	-1.48988	0.325059	9.89939	15.313	6.28443	0.00363475	14.8874	2.1824	1.01115	0.975687	14.8874	15.313	6.21511	0.00383789	15.313	2.1824
fimW	613350	2.76365	0.0105685	23.26	7.74017	1.22127	0.51274	23.26	19.7743	2.49832	0.0241825	20.9901	7.74017	1.10402	0.752086	20.9901	19.7743	2.26294	0.0476892	19.7743	7.74017
argU	614211	-8.91457	6.00874e-08	4.68799	38.4335	2.18138	0.325372	4.68799	2.23129	-4.01068	1.69778e-05	10.4018	38.4335	4.84857	0.0178347	10.4018	2.23129	-19.4461	1.24325e-09	2.23129	38.4335
STMUK_0561	614237	-2.73642	0.00662282	9.34961	23.5288	28.9033	0.00312426	9.34961	0.335851	-1.51352	0.190706	16.8744	23.5288	52.2568	4.72382e-05	16.8744	0.335851	-79.0915	4.35247e-07	0.335851	23.5288
STMUK_0562	614842	-1.34129	0.570454	6.71234	8.27979	1.57962	0.451776	6.71234	4.41187	-1.42565	0.500046	6.30412	8.27979	1.48615	0.520573	6.30412	4.41187	-2.11872	0.192263	4.41187	8.27979
STMUK_0563	615447	-1.51356	0.525019	3.98432	5.54596	49.8082	0.0485407	3.98432	0.0830528	-2.23302	0.266418	2.69588	5.54596	33.7604	0.109505	2.69588	0.0830528	-75.3875	0.0142556	0.0830528	5.54596
yfdH	617080	-1.15617	0.804954	5.60949	5.96442	-8.17052	1.91561e-08	5.60949	47.5854	-2.69901	0.176169	2.39873	5.96442	-19.0736	4.00594e-10	2.39873	47.5854	7.06689	1.48746e-07	47.5854	5.96442
rfbI (CP002614 618002..618465)	618003	-3.5625	0.000819771	7.92806	25.9744	-23.9655	4.44089e-16	7.92806	197.267	-6.49124	3.21512e-05	4.34344	25.9744	-43.6675	0	4.34344	197.267	6.72715	0	197.267	25.9744
STMUK_0566	619233	4.12603	0.000190622	32.249	7.18797	1.83128	0.0358741	32.249	18.2836	2.08295	0.0939094	16.2518	7.18797	-1.08168	0.817805	16.2518	18.2836	2.25309	0.0579243	18.2836	7.18797
STMUK_0567	619671	1.44108	0.546357	6.91896	4.41547	-1.18225	0.743441	6.91896	8.49284	-1.11221	0.875148	4.30931	4.41547	-1.89489	0.271691	4.30931	8.49284	1.70372	0.358131	8.49284	4.41547
STMUK_0568	619901	1.91013	0.418489	4.64442	2.23611	-1.05385	0.934872	4.64442	5.08173	1.30135	0.762452	3.15866	2.23611	-1.54685	0.53944	3.15866	5.08173	2.01299	0.373625	5.08173	2.23611
STMUK_0569	620971	-1.27225	0.653892	6.39954	7.48766	-1.89004	0.182541	6.39954	12.558	-1.28788	0.638761	6.31086	7.48766	-1.91325	0.176015	6.31086	12.558	1.48559	0.388211	12.558	7.48766
STMUK_0570	622453	1.25146	0.889149	0.907689	0.667025	-1.52808	0.749908	0.907689	1.44008	-1.21332	0.913453	0.59674	0.667025	-2.32027	0.573439	0.59674	1.44008	1.91234	0.655997	1.44008	0.667025
STMUK_0571	622702	-1.33429	0.664056	4.0878	5.01606	-1.60881	0.442765	4.0878	6.82805	-1.62695	0.486181	3.34662	5.01606	-1.96169	0.303485	3.34662	6.82805	1.20575	0.750008	6.82805	5.01606
STMUK_0572	623341	-1.48092	0.0145257	66.3243	90.329	-1.26426	0.149289	66.3243	87.0583	-1.53517	0.00823982	63.8686	90.329	-1.31057	0.09962	63.8686	87.0583	-1.17137	0.291745	87.0583	90.329
pheP	624842	1.16461	0.563734	32.4647	25.6363	-1.24911	0.339927	32.4647	42.1031	1.07072	0.799724	29.7953	25.6363	-1.35864	0.198705	29.7953	42.1031	1.45472	0.132331	42.1031	25.6363
ybdG	626278	1.01286	0.940335	72.0856	65.4519	1.26297	0.182036	72.0856	59.2591	-2.74482	5.738e-06	25.8836	65.4519	-2.20125	0.000589179	25.8836	59.2591	-1.24694	0.217471	59.2591	65.4519
apeE	627836	1.38182	0.319717	23.4846	15.6298	-1.54923	0.09311	23.4846	37.7746	-1.11285	0.766325	15.2452	15.6298	-2.38234	0.0031607	15.2452	37.7746	2.14076	0.00953064	37.7746	15.6298
STMUK_0576	629973	1.79769e+308	0.000339332	13.9615	0	-1.76154	0.0847342	13.9615	25.5343	1.79769e+308	5.54536e-05	17.6408	0	-1.3917	0.283509	17.6408	25.5343	1.79769e+308	1.97645e-06	25.5343	0
STMUK_0577	632830	1.79769e+308	0.0940502	3.04859	0	-1.34001	0.695661	3.04859	4.2414	1.79769e+308	0.0777883	3.37636	0	-1.20781	0.795433	3.37636	4.2414	1.79769e+308	0.0525893	4.2414	0
STMUK_0578	633883	1.79769e+308	0.331603	1.02498	0	-1.35534	0.813225	1.02498	1.44234	1.79769e+308	0.203166	1.75788	0	1.2676	0.832451	1.75788	1.44234	1.79769e+308	0.258348	1.44234	0
STMUK_0579	634959	1.79769e+308	0.155968	2.18875	0	-1.49827	0.638455	2.18875	3.40476	1.79769e+308	0.0714472	3.52717	0	1.07746	0.921757	3.52717	3.40476	1.79769e+308	0.0824543	3.40476	0
STMUK_0580	635816	1.79769e+308	0.189423	1.87256	0	-1.65625	0.57899	1.87256	3.22004	1.79769e+308	0.0943369	3.03796	0	-1.0191	0.981127	3.03796	3.22004	1.79769e+308	0.0912476	3.22004	0
STMUK_0581	636574	1.79769e+308	0.48274	0.535711	0	-5.19549	0.215944	0.535711	2.88973	1.79769e+308	0.36778	0.880479	0	-3.15557	0.318838	0.880479	2.88973	1.79769e+308	0.109623	2.88973	0
STMUK_0582	637022	1.79769e+308	0.0527807	4.07855	0	-1.27109	0.714165	4.07855	5.38248	1.79769e+308	0.081655	3.29075	0	-1.57263	0.514051	3.29075	5.38248	1.79769e+308	0.0289992	5.38248	0
nfnB	637671	-1.09421	0.242113	336.183	338.299	1.2367	0.00837089	336.183	282.237	-1.03695	0.633111	354.128	338.299	1.30499	0.000818788	354.128	282.237	-1.35321	0.000165304	282.237	338.299
ybdF	638421	-1.00846	0.96571	54.1342	50.2057	-1.18565	0.351427	54.1342	66.6389	-1.09094	0.663052	49.9537	50.2057	-1.28262	0.18238	49.9537	66.6389	1.1757	0.385882	66.6389	50.2057
STMUK_0585	638789	1.54639	0.0767497	43.5065	25.8736	-1.13425	0.540909	43.5065	51.2346	1.66937	0.0343923	46.8843	25.8736	-1.05069	0.806699	46.8843	51.2346	1.75399	0.0182458	51.2346	25.8736
STMUK_0586	639659	1.47737	0.0399811	71.2823	44.3726	-1.3278	0.0674664	71.2823	98.2688	1.2044	0.350354	58.01	44.3726	-1.62874	0.00292455	58.01	98.2688	1.96166	0.000146853	98.2688	44.3726
ybdJ	640006	-1.53215	0.0230561	47.7681	67.3074	-1.32341	0.139353	47.7681	65.6344	-1.66831	0.00769494	43.7928	67.3074	-1.44101	0.059712	43.7928	65.6344	-1.15773	0.398063	65.6344	67.3074
ybdK	640321	1.21321	0.635252	13.927	10.5571	-2.6652	0.00110454	13.927	38.5378	-1.40328	0.465079	8.16613	10.5571	-4.53742	1.6264e-05	8.16613	38.5378	3.23344	0.00034948	38.5378	10.5571
entD	641451	1.58916	0.435356	7.59978	4.39802	-1.62741	0.282544	7.59978	12.841	2.04085	0.204697	9.7428	4.39802	-1.26723	0.576351	9.7428	12.841	2.58621	0.0742184	12.841	4.39802
fepA	642201	-1.20465	0.779626	4.28455	4.74668	-2.19952	0.162669	4.28455	9.78438	1.29634	0.664616	6.67919	4.74668	-1.40847	0.49288	6.67919	9.78438	1.82585	0.274544	9.78438	4.74668
fes	644645	-2.26402	0.414664	1.3957	2.906	-1.06966	0.953972	1.3957	1.55002	-2.11552	0.446448	1.49106	2.906	1.0005	0.999654	1.49106	1.55002	-2.11658	0.440327	1.55002	2.906
ybdZ	645890	1.16803	0.913087	1.11872	0.880829	1.90871	0.679656	1.11872	0.608533	-1.21332	0.900608	0.788014	0.880829	1.34682	0.860985	0.788014	0.608533	-1.63412	0.766016	0.608533	0.880829
entF	646105	-1.96437	0.516406	1.38169	2.49607	-2.19874	0.428113	1.38169	3.15418	-1.78964	0.566643	1.51394	2.49607	-2.00317	0.473453	1.51394	3.15418	1.11931	0.894096	3.15418	2.49607
fepE	650239	1.21901	0.396018	42.5742	32.119	-1.2417	0.288191	42.5742	54.8862	-1.00564	0.981666	34.6684	32.119	-1.52219	0.0510588	34.6684	54.8862	1.51364	0.0602025	54.8862	32.119
fepC	651428	-2.47635	0.0546421	6.03807	13.751	-1.23688	0.694736	6.03807	7.75404	-1.14041	0.733489	13.0884	13.751	1.75558	0.208261	13.0884	7.75404	-2.00209	0.1148	7.75404	13.751
fepG	652219	-2.89074	0.231916	1.59026	4.22766	-1.51011	0.682514	1.59026	2.49331	-1.71538	0.484459	2.6752	4.22766	1.11594	0.900777	2.6752	2.49331	-1.91426	0.407928	2.49331	4.22766
fepD	653208	1.05195	0.968122	1.33436	1.16654	1.66474	0.712244	1.33436	0.832202	1.11086	0.93306	1.40662	1.16654	1.75796	0.679338	1.40662	0.832202	-1.58252	0.74691	0.832202	1.16654
ybdA	654326	-3.25334	0.334572	0.795999	2.38158	-2.44494	0.484983	0.795999	2.0206	1.11338	0.902374	2.87822	2.38158	1.48151	0.666447	2.87822	2.0206	-1.33064	0.764416	2.0206	2.38158
fepB	655633	1.08314	0.918545	3.56921	3.03048	-1.43723	0.593928	3.56921	5.32596	1.67729	0.464521	5.51744	3.03048	1.07746	0.902229	5.51744	5.32596	1.55671	0.535182	5.32596	3.03048
entC	656898	-2.23467	0.298312	2.35731	4.84456	-1.41413	0.680059	2.35731	3.46103	-1.51664	0.550921	3.46726	4.84456	1.04194	0.956877	3.46726	3.46103	-1.58025	0.511927	3.46103	4.84456
entE	658083	-2.23375	0.342427	1.96657	4.03987	-1.36138	0.73959	1.96657	2.77966	-1.34448	0.689817	3.26158	4.03987	1.22039	0.806928	3.26158	2.77966	-1.64079	0.520913	2.77966	4.03987
entB	659707	1.28566	0.715954	5.00239	3.5783	1.09069	0.892111	5.00239	4.76187	1.17548	0.81868	4.56571	3.5783	-1.00278	0.996613	4.56571	4.76187	1.17875	0.813949	4.76187	3.5783
entA	660564	-1.63213	0.521306	2.79924	4.20164	-1.18996	0.828528	2.79924	3.45837	-1.27299	0.736523	3.5827	4.20164	1.07746	0.921145	3.5827	3.45837	-1.37159	0.662109	3.45837	4.20164
ybdB	661322	-1.06161	0.93758	3.47153	3.38931	1.19294	0.822351	3.47153	3.02136	-1.44665	0.654431	2.54311	3.38931	-1.14229	0.875685	2.54311	3.02136	-1.26645	0.764757	3.02136	3.38931
cstA	661917	-9.79814	3.35287e-14	79.3847	715.326	-6.69688	7.10543e-15	79.3847	551.963	-27.4536	0	28.2827	715.326	-18.7641	0	28.2827	551.963	-1.46309	1.3845e-11	551.963	715.326
ybdD	664086	-5.46393	0	68.6031	344.724	-5.86236	0	68.6031	417.558	-7.13164	0	52.4685	344.724	-7.65168	2.66454e-15	52.4685	417.558	1.07292	0.333277	417.558	344.724
ybdH	664319	-4.02787	8.10428e-10	21.0531	77.9856	-4.47968	7.71605e-12	21.0531	97.9182	-2.97912	1.66837e-07	28.4146	77.9856	-3.31329	2.45742e-09	28.4146	97.9182	1.11217	0.483409	97.9182	77.9856
ybdL	665534	-1.37913	0.218015	26.0367	33.0229	-1.21155	0.464163	26.0367	32.7514	1.04887	0.841431	37.5969	33.0229	1.19394	0.45773	37.5969	32.7514	-1.13832	0.59909	32.7514	33.0229
ybdM	666695	-5.80942	0	31.5264	168.434	-1.04075	0.871596	31.5264	34.066	-6.26152	0	29.1989	168.434	-1.12174	0.648539	29.1989	34.066	-5.58196	2.22045e-15	34.066	168.434
ybdN	667285	-5.83091	1.57258e-10	12.1349	65.0723	1.71703	0.241948	12.1349	7.3377	-5.11444	8.20501e-10	13.8107	65.0723	1.95756	0.13409	13.8107	7.3377	-10.0118	2.60902e-13	7.3377	65.0723
ybdO	668686	-7.56858	0	42.3409	294.711	6.53629	1.81976e-07	42.3409	6.72557	-6.1484	0	52.0297	294.711	8.04606	1.34313e-09	52.0297	6.72557	-49.4704	3.44169e-15	6.72557	294.711
dsbG	669905	-1.06637	0.728454	58.9271	57.7892	-1.11165	0.551836	58.9271	68.0115	-1.27787	0.205364	49.0882	57.7892	-1.33212	0.12441	49.0882	68.0115	1.04246	0.816202	68.0115	57.7892
ahpC	671092	1.07986	0.131081	838.743	714.31	1.04241	0.395326	838.743	835.398	-1.21346	0.000371226	638.966	714.31	-1.25706	1.2784e-05	638.966	835.398	1.03593	0.488382	835.398	714.31
ahpF	671897	1.17177	0.32806	86.3876	67.8006	1.1806	0.290591	86.3876	75.971	-1.2103	0.279089	60.8072	67.8006	-1.20125	0.285916	60.8072	75.971	-1.00754	0.964127	75.971	67.8006
STMUK_0615	673794	-3.74562	0.326575	0.617027	2.12545	-2.17752	0.601722	0.617027	1.39498	-3.79161	0.324111	0.608476	2.12545	-2.20426	0.597524	0.608476	1.39498	-1.72013	0.614334	1.39498	2.12545
STMUK_0616	674347	-1.1986	0.76726	5.07676	5.59608	-2.19348	0.13014	5.07676	11.5617	1.62055	0.35717	9.84382	5.59608	-1.12927	0.779101	9.84382	11.5617	1.83004	0.23346	11.5617	5.59608
STMUK_0617	676623	1.4158	0.58486	6.20649	4.03152	-1.19518	0.74066	6.20649	7.70158	2.04798	0.222032	8.96212	4.03152	1.2103	0.697244	8.96212	7.70158	1.69213	0.386739	7.70158	4.03152
STMUK_0618	676982	-1.04459	0.888637	21.0271	20.1998	-2.28957	0.00104248	21.0271	49.9842	1.09892	0.75444	24.0951	20.1998	-1.99454	0.00451856	24.0951	49.9842	2.19184	0.00226231	49.9842	20.1998
ybdQ	677817	1.11728	0.034582	802.892	660.871	-1.10482	0.0388172	802.892	920.979	-1.25906	5.35723e-05	569.755	660.871	-1.55418	1.77636e-15	569.755	920.979	1.2344	3.47701e-05	920.979	660.871
ybdR	678468	1.49249	0.217735	24.52	15.1089	-1.51053	0.107977	24.52	38.4547	-2.07011	0.089964	7.9224	15.1089	-4.66694	1.35804e-05	7.9224	38.4547	2.25444	0.00592977	38.4547	15.1089
rnk	679789	-1.03423	0.819199	94.5808	89.959	-1.06772	0.643942	94.5808	104.849	1.20001	0.192729	117.178	89.959	1.16237	0.262569	117.178	104.849	1.03238	0.824485	104.849	89.959
rna	680434	-1.34619	4.11307e-07	520.386	644.25	1.06134	0.339396	520.386	509.062	1.0921	0.0993512	763.719	644.25	1.56036	4.88498e-15	763.719	509.062	-1.42877	1.44473e-09	509.062	644.25
citT	681350	10.6985	0	158.422	13.618	8.34764	0	158.422	19.7039	2.59434	0.00170143	38.3494	13.618	2.02427	0.00939535	38.3494	19.7039	1.28162	0.480236	19.7039	13.618
citG	682851	6.67447	2.13896e-06	38.4537	5.2984	6.12089	1.01865e-06	38.4537	6.52266	2.10431	0.143913	12.1024	5.2984	1.92978	0.168226	12.1024	6.52266	1.09044	0.882273	6.52266	5.2984
citX	683719	337.895	3.04201e-14	63.3363	0.172383	24.5405	2.45359e-14	63.3363	2.6796	74.589	0.000437972	13.9568	0.172383	5.41723	0.00443397	13.9568	2.6796	13.7689	0.166089	2.6796	0.172383
citF	684274	59.3316	7.77156e-16	135.681	2.10307	12.8571	0	135.681	10.9566	13.9166	1.15692e-06	31.7691	2.10307	3.01572	0.000922712	31.7691	10.9566	4.6147	0.0254096	10.9566	2.10307
citE	685813	39.1143	2.55351e-15	80.5402	1.89365	8.16225	4.08562e-14	80.5402	10.2448	13.6961	4.88419e-06	28.1522	1.89365	2.85805	0.00259354	28.1522	10.2448	4.7921	0.0285264	10.2448	1.89365
citD	686718	43.1565	1.55431e-15	73.0697	1.55709	7.95644	7.92033e-13	73.0697	9.53497	18.3569	8.10299e-07	31.0263	1.55709	3.38433	0.000464779	31.0263	9.53497	5.42409	0.027969	9.53497	1.55709
citC	687011	20.7231	2.49759e-07	33.3526	1.48012	2.88602	0.000974136	33.3526	11.9986	9.91684	0.000983439	15.9326	1.48012	1.38107	0.396252	15.9326	11.9986	7.18053	0.00810857	11.9986	1.48012
dpiB	688472	-1.08357	0.79586	20.8036	20.731	1.19726	0.575221	20.8036	18.0406	1.2908	0.373326	29.0467	20.731	1.67459	0.0820278	29.0467	18.0406	-1.29732	0.417515	18.0406	20.731
dpiA	690102	1.59129	0.151813	25.5236	14.7508	1.15259	0.621071	25.5236	22.9914	1.92579	0.0350923	30.8347	14.7508	1.39487	0.22498	30.8347	22.9914	1.38062	0.331534	22.9914	14.7508
dcuC	690836	-1.43247	0.306879	14.0663	18.5306	1.95276	0.131917	14.0663	7.4788	1.04621	0.887215	21.0439	18.5306	2.92655	0.00815988	21.0439	7.4788	-2.79728	0.0131186	7.4788	18.5306
pagP	692600	-1.95452	1.53447e-10	136.81	245.914	1.48775	0.0027104	136.81	95.4746	-1.05999	0.515715	251.825	245.914	2.74329	0	251.825	95.4746	-2.90785	1.11022e-16	95.4746	245.914
cspE	693360	1.16754	7.88258e-15	24445.6	19255.4	-1.15619	6.66134e-16	24445.6	29344.7	1.37498	0	28738.5	19255.4	1.01858	0.0247686	28738.5	29344.7	1.34989	0	29344.7	19255.4
ccrB	693627	-1.21668	0.318284	48.8752	54.6875	-1.11445	0.578819	48.8752	56.5521	1.28615	0.154349	76.3479	54.6875	1.40414	0.0518962	76.3479	56.5521	-1.09173	0.643413	56.5521	54.6875
ybeM	694101	-1.39037	0.324688	15.7705	20.1651	-1.57698	0.150526	15.7705	25.8211	1.0283	0.927487	22.508	20.1651	-1.103	0.733772	22.508	25.8211	1.13422	0.671517	25.8211	20.1651
tatE	695018	3.26923	0	1556.12	437.744	1.20196	7.42152e-07	1556.12	1344.17	3.63575	0	1727.55	437.744	1.33672	2.55351e-15	1727.55	1344.17	2.71992	5.32907e-15	1344.17	437.744
lipA	695307	1.39186	0.000658003	264.331	174.653	1.35588	0.00106586	264.331	202.408	1.62723	2.06932e-07	308.491	174.653	1.58517	2.76602e-07	308.491	202.408	1.02653	0.799806	202.408	174.653
ybeF	696478	1.49282	0.0779083	50.1112	30.871	-1.73547	0.00152775	50.1112	90.2926	-1.53386	0.12312	21.8464	30.871	-3.97385	3.92657e-10	21.8464	90.2926	2.59074	2.13308e-06	90.2926	30.871
lipB	697733	1.05224	0.767745	72.0986	63.0137	-1.1336	0.433379	72.0986	84.8566	1.01121	0.948974	69.1658	63.0137	-1.1796	0.307348	69.1658	84.8566	1.19282	0.288385	84.8566	63.0137
ybeD	698474	1.21789	0.0268375	292.165	220.619	-1.10057	0.231384	292.165	333.847	1.19908	0.042262	287.149	220.619	-1.11784	0.166068	287.149	333.847	1.34038	0.000701777	333.847	220.619
dacA	698846	-1.20473	0.0805087	167.012	185.038	1.01687	0.877839	167.012	170.523	1.07183	0.488858	215.28	185.038	1.31305	0.00769581	215.28	170.523	-1.22506	0.0554087	170.523	185.038
rlpA	700197	-1.21749	0.248472	64.8934	72.659	1.16174	0.406277	64.8934	57.9952	1.01246	0.939133	79.8514	72.659	1.43203	0.0363838	79.8514	57.9952	-1.41441	0.047822	57.9952	72.659
mrdB	701353	-1.40717	0.0531131	56.2776	72.8289	1.09642	0.629962	56.2776	53.2916	-1.45487	0.0353976	54.3371	72.8289	1.06047	0.76067	54.3371	53.2916	-1.54285	0.0153309	53.2916	72.8289
mrdA	702468	-1.29446	0.221394	41.0758	48.8986	-1.2147	0.351114	41.0758	51.8031	-1.15687	0.477961	45.8806	48.8986	-1.08559	0.68533	45.8806	51.8031	-1.06566	0.74972	51.8031	48.8986
ybeA	704400	-1.05781	0.676716	111.568	108.535	-1.1669	0.227061	111.568	135.168	1.22839	0.104598	144.719	108.535	1.11356	0.368291	144.719	135.168	1.10313	0.446149	135.168	108.535
ybeB	704871	1.16259	0.182308	177.095	140.089	-1.07534	0.482496	177.095	197.721	1.33515	0.00826639	203.026	140.089	1.06797	0.510335	203.026	197.721	1.25018	0.0427416	197.721	140.089
cobC	705517	-1.24942	0.461702	20.3496	23.3823	-1.77215	0.0351955	20.3496	37.4418	1.20415	0.498314	30.5623	23.3823	-1.1779	0.501321	30.5623	37.4418	1.41837	0.182604	37.4418	23.3823
cobD (CP002614 706221..707416)	706222	1.13896	0.589496	38.439	31.0376	-1.99652	0.000328958	38.439	79.6794	1.90063	0.00281776	64.0327	31.0376	-1.19642	0.284621	64.0327	79.6794	2.27395	6.52881e-05	79.6794	31.0376
nadD	707291	1.0184	0.915423	71.457	64.528	-1.06584	0.695996	71.457	79.0747	1.54003	0.00568869	107.868	64.528	1.41879	0.017549	107.868	79.0747	1.08546	0.624882	79.0747	64.528
holA	707934	-1.07699	0.638993	80.3459	79.5791	-1.08799	0.581827	80.3459	90.759	1.36405	0.031686	117.827	79.5791	1.35026	0.0308996	117.827	90.759	1.01021	0.947248	90.759	79.5791
rlpB	708965	1.20902	0.038515	274.24	208.603	1.10466	0.250994	274.24	257.753	1.45623	1.92022e-05	329.736	208.603	1.33053	0.000566946	329.736	257.753	1.09447	0.332194	257.753	208.603
leuS	709570	1.19353	0.0620568	254.871	196.385	1.14159	0.144239	254.871	231.8	1.42879	8.84747e-05	304.575	196.385	1.3666	0.000320359	304.575	231.8	1.04551	0.646293	231.8	196.385
STMUK_0654	712389	114.69	0	237.838	1.90713	4.28381	0	237.838	57.6437	38.572	8.88178e-16	79.849	1.90713	1.44072	0.0336296	79.849	57.6437	26.7728	1.30838e-11	57.6437	1.90713
STMUK_0655	712747	105.198	2.19824e-14	338.33	2.95773	5.95614	0	338.33	58.9762	33.0536	0	106.119	2.95773	1.87145	8.77239e-05	106.119	58.9762	17.662	2.857e-11	58.9762	2.95773
STMUK_0656	713969	6.5098	6.66134e-16	114.733	16.2086	3.22583	5.73859e-11	114.733	36.9274	3.08257	2.78635e-05	54.2344	16.2086	1.52752	0.0454361	54.2344	36.9274	2.01802	0.0161634	36.9274	16.2086
STMUK_0657	714990	2.0866	0.000939285	63.2185	27.863	1.15447	0.431525	63.2185	56.8542	1.03392	0.898104	31.2703	27.863	-1.74811	0.0110382	31.2703	56.8542	1.80741	0.00940244	56.8542	27.863
ybeL	717011	-1.22534	0.0199016	246.827	278.145	-1.8855	0	246.827	483.192	1.00898	0.914102	304.63	278.145	-1.52506	6.15423e-09	304.63	483.192	1.53876	7.85914e-09	483.192	278.145
ybeQ	717523	1.23861	0.416998	33.6313	24.9707	-1.23388	0.360155	33.6313	43.0841	1.34206	0.255884	36.3762	24.9707	-1.13878	0.563561	36.3762	43.0841	1.5283	0.0892934	43.0841	24.9707
ybeR	718643	1.06446	0.948179	2.33456	2.01697	-2.62665	0.189593	2.33456	6.36663	1.07997	0.936011	2.36443	2.01697	-2.58894	0.194743	2.36443	6.36663	2.79597	0.183749	6.36663	2.01697
ybeS	719347	1.05101	0.951334	3.22375	2.82083	-2.04165	0.280618	3.22375	6.8335	1.26304	0.765	3.86733	2.82083	-1.69891	0.399414	3.86733	6.8335	2.1458	0.269048	6.8335	2.82083
ybeU	720859	-1.02978	0.963648	4.95851	4.6959	-2.05323	0.176894	4.95851	10.5703	1.21601	0.748821	6.19833	4.6959	-1.63966	0.323432	6.19833	10.5703	1.99385	0.204386	10.5703	4.6959
ybeV	721485	-1.14097	0.806302	6.7414	7.07373	-1.42376	0.476363	6.7414	9.96526	-1.17189	0.769644	6.55209	7.07373	-1.46234	0.447163	6.55209	9.96526	1.24785	0.651779	9.96526	7.07373
hscC	722979	1.11889	0.68934	28.04	23.047	-1.36919	0.200507	28.04	39.8605	-1.14879	0.642265	21.7766	23.047	-1.75992	0.0315819	21.7766	39.8605	1.53197	0.100495	39.8605	23.047
STMUK_0665	724734	1.12978	0.493238	70.1714	57.1202	1.78679	0.00279733	70.1714	40.7743	1.89666	5.41042e-05	117.597	57.1202	2.99965	2.11023e-10	117.597	40.7743	-1.58154	0.0240971	40.7743	57.1202
rihA	726004	1.14238	0.378051	98.1745	79.0336	4.6198	8.80407e-13	98.1745	22.0636	1.6925	0.000140017	145.197	79.0336	6.8445	2.22045e-16	145.197	22.0636	-4.04402	3.24232e-10	22.0636	79.0336
gltL	727056	-1.00163	0.994995	30.799	28.3706	-3.74457	2.21556e-12	30.799	119.74	-1.85331	0.0424522	16.6164	28.3706	-6.92852	0	16.6164	119.74	3.73847	1.17519e-11	119.74	28.3706
gltK	727781	1.73206	0.00139309	95.188	50.5409	-2.24682	1.12104e-11	95.188	222.051	1.782	0.000721184	97.7612	50.5409	-2.18386	4.09734e-11	97.7612	222.051	3.89163	3.9968e-15	222.051	50.5409
gltJ	728455	2.14687	0.000754332	61.7723	26.4613	-3.88155	0	61.7723	248.943	2.40804	7.19737e-05	69.1659	26.4613	-3.46056	0	69.1659	248.943	8.33317	0	248.943	26.4613
gltI	729355	-1.12992	0.239217	181.936	189.056	-5.32299	0	181.936	1005.48	-2.42033	2.84306e-12	84.7876	189.056	-11.402	2.26485e-14	84.7876	1005.48	4.71095	1.37668e-14	1005.48	189.056
lnt	730618	-5.07144	0	63.113	294.356	-1.87753	3.52732e-05	63.113	123.029	-5.65183	0	56.5329	294.356	-2.0924	2.59823e-06	56.5329	123.029	-2.70112	1.11022e-16	123.029	294.356
ybeX	732176	-2.00804	0	246.681	455.545	-1.57589	1.3696e-08	246.681	403.611	-2.49001	0	198.585	455.545	-1.95414	1.33227e-15	198.585	403.611	-1.27422	0.000378797	403.611	455.545
ybeY	733212	-1.20122	0.142144	121.77	134.52	-1.81966	5.88041e-08	121.77	230.055	-1.12566	0.335801	129.717	134.52	-1.70519	8.71128e-07	129.717	230.055	1.51484	0.000116089	230.055	134.52
phoL	733682	-1.23937	0.0807329	123.844	141.156	-2.17454	1.57208e-13	123.844	279.603	-1.01845	0.876034	150.444	141.156	-1.78692	5.79457e-09	150.444	279.603	1.75455	3.43719e-08	279.603	141.156
miaB	734933	1.15384	0.237574	153.313	122.196	1.07268	0.542255	153.313	148.392	1.26089	0.0508915	167.244	122.196	1.1722	0.158425	167.244	148.392	1.07566	0.550347	148.392	122.196
yleB	736501	-1.05059	0.835007	36.2387	35.0129	-1.41824	0.102774	36.2387	53.3608	1.71991	0.00876165	65.3658	35.0129	1.27406	0.188157	65.3658	53.3608	1.34994	0.166088	53.3608	35.0129
STMUK_0677	737743	-1.93107	0.0064939	25.7926	45.8054	-2.05085	0.00211114	25.7926	54.9199	-1.15265	0.502753	43.1356	45.8054	-1.22414	0.319354	43.1356	54.9199	1.06203	0.763572	54.9199	45.8054
glnX	738457	-1.05371	0.848804	26.973	26.1381	-1.84378	0.00890536	26.973	51.6342	1.63807	0.0414344	46.4754	26.1381	-1.0682	0.744151	46.4754	51.6342	1.74979	0.0182119	51.6342	26.1381
glnV	738575	1.03563	0.762376	158.577	140.819	-1.21676	0.0644795	158.577	200.33	1.30226	0.0161479	199.055	140.819	1.03345	0.742293	199.055	200.33	1.2601	0.0351001	200.33	140.819
metU	738696	1.25553	0.0257258	226.195	165.684	1.58571	1.07921e-05	226.195	148.102	1.46201	0.000116911	262.934	165.684	1.84649	1.32888e-09	262.934	148.102	-1.26298	0.0385009	148.102	165.684
glnW	738788	2.36678	2.68761e-11	200.963	78.0875	-1.08453	0.402299	200.963	226.288	4.28991	0	363.619	78.0875	1.67127	8.61185e-10	363.619	226.288	2.56686	9.19265e-14	226.288	78.0875
glnU	738898	4.38992	0	232.382	48.6822	-1.18466	0.0547411	232.382	285.822	8.55717	3.21965e-15	452.186	48.6822	1.64544	2.74376e-11	452.186	285.822	5.20054	0	285.822	48.6822
leuW	738996	1.25146	0.0109315	302.53	222.317	-1.14521	0.081909	302.53	359.713	3.34025	8.10463e-15	806.063	222.317	2.33063	0	806.063	359.713	1.43319	2.21502e-05	359.713	222.317
metT	739089	-1.0473	0.616601	239.087	230.278	1.79799	2.57801e-08	239.087	138.061	2.71184	0	677.85	230.278	5.1065	1.95399e-14	677.85	138.061	-1.88304	2.2465e-09	138.061	230.278
asnB	739385	1.12944	0.569746	48.5266	39.5129	-1.0642	0.753438	48.5266	53.6173	1.16688	0.467874	50.0474	39.5129	-1.03006	0.880223	50.0474	53.6173	1.20195	0.379614	53.6173	39.5129
nagD	741339	1.0485	0.791	66.9996	58.7663	-1.0747	0.668397	66.9996	74.7586	1.18084	0.338968	75.3246	58.7663	1.04794	0.774217	75.3246	74.7586	1.12682	0.493139	74.7586	58.7663
nagC	742138	-1.0881	0.563825	93.3574	93.4204	-1.43497	0.00664644	93.3574	139.089	1.07715	0.597842	109.228	93.4204	-1.22433	0.11277	109.228	139.089	1.31878	0.0379602	139.089	93.4204
nagA	743363	-1.38452	0.0355665	73.8526	94.0346	-1.6814	0.000316981	73.8526	128.925	-1.12892	0.410057	90.4155	94.0346	-1.37099	0.0208943	90.4155	128.925	1.21443	0.151322	128.925	94.0346
nagB	744577	-1.61316	0.000200508	99.3043	147.322	-1.4701	0.00267071	99.3043	151.57	-1.74322	2.30952e-05	91.7343	147.322	-1.58862	0.000414635	91.7343	151.57	-1.09731	0.421974	151.57	147.322
nagE	745704	-1.12182	0.42068	96.5253	99.5832	-1.34426	0.0259672	96.5253	134.718	-1.03349	0.813968	104.591	99.5832	-1.23842	0.100169	104.591	134.718	1.19829	0.170455	134.718	99.5832
glnS	747867	1.01524	0.854783	307.91	278.918	1.18707	0.039569	307.91	269.306	1.95551	0	592.043	278.918	2.28648	1.11022e-16	592.043	269.306	-1.16925	0.0668952	269.306	278.918
ybfM	749980	3.05913	0.0252428	15.6295	4.69861	-1.79798	0.0576227	15.6295	29.1763	2.01468	0.199269	10.2752	4.69861	-2.73009	0.00389628	10.2752	29.1763	5.50026	0.000113295	29.1763	4.69861
ybfN	751436	1.75419	0.299426	9.65476	5.06161	-1.86724	0.109214	9.65476	18.7173	1.62724	0.376711	8.94042	5.06161	-2.01291	0.0790679	8.94042	18.7173	3.2755	0.0120857	18.7173	5.06161
citA	751817	-1.16882	0.785888	5.84205	6.27965	-1.36673	0.561429	5.84205	8.28991	1.17591	0.760823	8.01543	6.27965	1.00563	0.990959	8.01543	8.28991	1.16933	0.767234	8.28991	6.27965
citB	753172	-1.13381	0.911825	1.52123	1.5862	-3.12225	0.195313	1.52123	4.93133	1.41289	0.733577	2.43268	1.5862	-1.94903	0.385593	2.43268	4.93133	2.75377	0.24695	4.93133	1.5862
STMUK_0696	754298	-1.42056	0.659904	2.7457	3.58703	-2.41098	0.203083	2.7457	6.87301	-1.02174	0.976677	3.81076	3.58703	-1.7341	0.382749	3.81076	6.87301	1.6972	0.411297	6.87301	3.58703
STMUK_0697	755799	-1.21937	0.517746	20.0552	22.4897	-1.79058	0.0328793	20.0552	37.2839	-1.15167	0.640597	21.1969	22.4897	-1.69117	0.0507204	21.1969	37.2839	1.46845	0.147643	37.2839	22.4897
fur	756840	1.04673	0.462611	552.872	485.752	-1.13257	0.0312581	552.872	650.116	-1.00863	0.891463	522.754	485.752	-1.19573	0.00230677	522.754	650.116	1.18549	0.00449301	650.116	485.752
fldA	757574	-1.04537	0.649728	213.623	205.372	-1.10549	0.283671	213.623	245.191	1.27488	0.00784951	284.203	205.372	1.20555	0.0317073	284.203	245.191	1.05751	0.554341	245.191	205.372
ybfE	758255	1.038	0.857042	49.6472	43.9866	-1.35309	0.102098	49.6472	69.7468	1.67594	0.00540571	80.0194	43.9866	1.19325	0.280142	80.0194	69.7468	1.40452	0.0762616	69.7468	43.9866
ybfF	758682	-1.06124	0.814142	31.6661	30.9051	-1.32189	0.2308	31.6661	43.4602	1.23886	0.366258	41.5594	30.9051	-1.00545	0.980007	41.5594	43.4602	1.24562	0.349637	43.4602	30.9051
seqA	759637	-1.29467	0.000876015	303.671	361.565	-1.28838	0.000809406	303.671	406.207	1.08258	0.267229	424.877	361.565	1.08787	0.224654	424.877	406.207	-1.00489	0.946251	406.207	361.565
pgm	760204	-1.018	0.834787	282.582	264.555	-1.32369	0.000319914	282.582	388.356	1.28093	0.00207312	367.839	264.555	-1.01511	0.836711	367.839	388.356	1.30028	0.000953856	388.356	264.555
STMUK_0704	761959	-2.08334	1.15463e-14	2587.55	4957.6	3.18595	2.86438e-14	2587.55	843.239	-4.58539	0	1173.58	4957.6	1.44751	0	1173.58	843.239	-6.63741	0	843.239	4957.6
potE	762509	-1.6647	8.88178e-15	2685.67	4111.59	2.60133	2.72005e-14	2685.67	1071.91	-3.96462	0	1125.71	4111.59	1.09227	0.0384905	1125.71	1071.91	-4.33042	0	1071.91	4111.59
speF	763825	-1.84902	5.55112e-15	2910.87	4949.8	1.43297	0	2910.87	2109.04	-4.47882	0	1199.61	4949.8	-1.69038	0	1199.61	2109.04	-2.6496	0	2109.04	4949.8
STMUK_0707	766421	-1.46691	7.54952e-15	3047.95	4111.83	-1.00177	0.944324	3047.95	3170.13	-3.46112	0	1289.54	4111.83	-2.36364	0	1289.54	3170.13	-1.46432	1.08802e-14	3170.13	4111.83
kdpE	766785	-1.836	0.0997018	11.3366	19.1416	-1.70121	0.14806	11.3366	20.0235	-1.05419	0.869355	19.7095	19.1416	1.02375	0.941018	19.7095	20.0235	-1.07923	0.811418	20.0235	19.1416
kdpD	767459	-1.36897	0.523572	7.34065	9.24171	-1.93659	0.136177	7.34065	14.7596	1.1769	0.710443	11.8061	9.24171	-1.202	0.637011	11.8061	14.7596	1.41463	0.405933	14.7596	9.24171
kdpC	770140	-1.91776	0.470201	1.86065	3.28157	-1.90705	0.465201	1.86065	3.68407	1.17447	0.827182	4.18349	3.28157	1.18106	0.815617	4.18349	3.68407	-1.00561	0.994115	3.68407	3.28157
kdpB	770733	1.06791	0.946212	2.27746	1.96127	-1.18427	0.849495	2.27746	2.80027	-1.10974	0.918291	1.91837	1.96127	-1.40348	0.71631	1.91837	2.80027	1.26469	0.800436	2.80027	1.96127
kdpA	772802	-1.68224	0.600418	1.63256	2.5257	-1.76936	0.552057	1.63256	2.99908	-1.31169	0.771016	2.0901	2.5257	-1.37962	0.719823	2.0901	2.99908	1.05179	0.952851	2.99908	2.5257
kdpF	774481	-5.99299	0.331053	0.268325	1.47887	-2.75055	0.637965	0.268325	0.766272	-1.21332	0.87144	1.32303	1.47887	1.79577	0.679128	1.32303	0.766272	-2.17883	0.570456	0.766272	1.47887
ybfA	774907	-1.71707	8.88178e-16	439.573	694.132	-1.151	0.0294253	439.573	525.3	-1.09311	0.0975916	689.28	694.132	1.36474	6.96676e-08	689.28	525.3	-1.49181	3.29481e-12	525.3	694.132
phrB	775224	1.20183	0.638659	15.0065	11.4831	-1.50216	0.215368	15.0065	23.4043	1.08655	0.836023	13.5433	11.4831	-1.66154	0.132783	13.5433	23.4043	1.80535	0.0961922	23.4043	11.4831
ybgH	776684	-1.46755	0.452149	6.60637	8.91619	-1.02419	0.964822	6.60637	7.02496	1.16568	0.732001	11.2818	8.91619	1.6703	0.280526	11.2818	7.02496	-1.43289	0.47347	7.02496	8.91619
ybgI	778494	-1.02699	0.866635	81.8488	77.304	1.01364	0.930528	81.8488	83.8359	-1.02151	0.893166	82.1442	77.304	1.01908	0.903105	82.1442	83.8359	-1.041	0.798853	83.8359	77.304
ybgJ	779253	-1.04126	0.880574	28.2185	27.022	-1.00219	0.993378	28.2185	29.3619	1.05967	0.82557	31.0817	27.022	1.10098	0.708425	31.0817	29.3619	-1.03899	0.885907	29.3619	27.022
ybgK	779903	-1.1986	0.442373	34.2018	37.7003	-1.06767	0.781221	34.2018	37.913	-1.07112	0.76468	38.2054	37.7003	1.04809	0.837651	38.2054	37.913	-1.12262	0.61483	37.913	37.7003
ybgL	780825	-1.91483	0.0407322	15.0198	26.4495	-1.17029	0.651387	15.0198	18.2498	-1.61092	0.116264	17.8222	26.4495	1.01569	0.962704	17.8222	18.2498	-1.6362	0.102166	18.2498	26.4495
STMUK_0721	781883	1.79769e+308	0.00624762	8.13073	0	1.00889	0.985663	8.13073	8.36733	1.79769e+308	0.00588104	8.23475	0	1.02359	0.96212	8.23475	8.36733	1.79769e+308	0.00648053	8.36733	0
STMUK_0722	782074	1.79769e+308	6.03388e-10	41.6568	0	-1.2634	0.254559	41.6568	54.6423	1.79769e+308	5.51448e-13	56.4561	0	1.07459	0.704561	56.4561	54.6423	1.79769e+308	3.47411e-12	54.6423	0
STMUK_0723	783100	1.79769e+308	0.0432306	4.44337	0	1.15128	0.837838	4.44337	4.00711	1.79769e+308	0.0418064	4.4971	0	1.16725	0.821712	4.4971	4.00711	1.79769e+308	0.0595672	4.00711	0
STMUK_0724	783437	1.79769e+308	0.109288	2.78854	0	2.09049	0.46813	2.78854	1.38494	1.79769e+308	0.147995	2.27166	0	1.70598	0.616115	2.27166	1.38494	1.79769e+308	0.268042	1.38494	0
STMUK_0725	784463	1.79769e+308	0.162876	2.11746	0	2.36316	0.475907	2.11746	0.930298	1.79769e+308	0.27658	1.28499	0	1.43661	0.789014	1.28499	0.930298	1.79769e+308	0.364004	0.930298	0
STMUK_0726	785611	1.79769e+308	0.219926	1.63633	0	4.36276	0.366553	1.63633	0.389412	1.79769e+308	0.45528	0.605119	0	1.61619	0.813487	0.605119	0.389412	1.79769e+308	0.556997	0.389412	0
STMUK_0727	786520	1.79769e+308	0.293861	1.19811	0	1.5815	0.750008	1.19811	0.786556	1.79769e+308	0.251728	1.42596	0	1.88555	0.646114	1.42596	0.786556	1.79769e+308	0.403891	0.786556	0
STMUK_0728	787782	1.79769e+308	0.385334	0.819456	0	-1.37528	0.824195	0.819456	1.17008	1.79769e+308	0.356319	0.923542	0	-1.21814	0.887082	0.923542	1.17008	1.79769e+308	0.308654	1.17008	0
STMUK_0729	788556	1.79769e+308	0.195384	1.82303	0	1.50619	0.72204	1.82303	1.25665	1.79769e+308	0.190555	1.85975	0	1.53923	0.706633	1.85975	1.25665	1.79769e+308	0.291408	1.25665	0
STMUK_0730	789360	1.79769e+308	0.264008	1.35662	0	2.18138	0.596767	1.35662	0.645696	1.79769e+308	0.292248	1.20404	0	1.93943	0.661874	1.20404	0.645696	1.79769e+308	0.449489	0.645696	0
STMUK_0731	791331	1.79769e+308	0.205005	1.7467	0	2.32681	0.523119	1.7467	0.779398	1.79769e+308	0.122873	2.58374	0	3.44787	0.307679	2.58374	0.779398	1.79769e+308	0.406039	0.779398	0
STMUK_0732	792222	1.79769e+308	0.0945421	3.0395	0	2.59584	0.356004	3.0395	1.21569	1.79769e+308	0.120308	2.61956	0	2.24112	0.449975	2.61956	1.21569	1.79769e+308	0.299408	1.21569	0
STMUK_0733	794185	2.92978	0.00172371	32.3456	10.1532	1.15171	0.579865	32.3456	29.1591	2.76007	0.00346644	30.4187	10.1532	1.08499	0.75288	30.4187	29.1591	2.54386	0.00789861	29.1591	10.1532
nei	794371	1.02713	0.869983	79.159	70.8761	-1.03005	0.849793	79.159	84.6564	-1.0999	0.571929	69.9458	70.8761	-1.16369	0.347673	69.9458	84.6564	1.05799	0.726192	84.6564	70.8761
abrB	795217	-1.98876	0.0351945	13.9567	25.5262	-2.80603	0.000510216	13.9567	40.6607	-2.17229	0.0203598	12.7551	25.5262	-3.06499	0.000237488	12.7551	40.6607	1.41095	0.170676	40.6607	25.5262
gltA	796400	1.04122	0.466628	691.975	611.182	-2.72034	0	691.975	1954.41	-1.44897	1.581e-09	457.854	611.182	-4.10418	0	457.854	1954.41	2.83248	0	1954.41	611.182
STMUK_0737	797643	-1.02662	0.558067	1022.88	965.732	-2.63861	1.31006e-14	1022.88	2802.21	-1.60846	0	651.721	965.732	-4.13408	0	651.721	2802.21	2.5702	0	2802.21	965.732
sdhC	798438	1.08207	0.0349296	1553.59	1320.4	-3.44642	0	1553.59	5559.12	-2.10692	1.37668e-14	680.256	1320.4	-7.85729	0	680.256	5559.12	3.72927	0	5559.12	1320.4
sdhD	798821	1.02201	0.597241	1242.34	1117.92	-3.74643	0	1242.34	4832.36	-2.45919	1.68754e-14	493.439	1117.92	-9.41597	0	493.439	4832.36	3.82889	0	4832.36	1117.92
sdhA	799168	-1.0458	0.492334	479.18	460.863	-4.34877	3.08642e-14	479.18	2163.55	-2.13456	3.10862e-15	234.358	460.863	-8.87617	0	234.358	2163.55	4.15831	2.26485e-14	2163.55	460.863
sdhB	800948	-1.01878	0.74152	649.397	608.434	-3.60763	0	649.397	2432.39	-2.19028	3.55271e-15	301.529	608.434	-7.75607	0	301.529	2432.39	3.54113	3.59712e-14	2432.39	608.434
sucA	802191	-1.12815	0.0138888	815.955	846.555	-3.23121	1.46549e-14	815.955	2737.36	-1.57262	3.55271e-15	584.316	846.555	-4.50425	0	584.316	2737.36	2.86417	0	2737.36	846.555
sucB	805007	-1.06544	0.257087	645.394	632.376	-3.02371	2.66454e-14	645.394	2026.12	-1.27431	3.39196e-05	538.664	632.376	-3.61648	0	538.664	2026.12	2.838	0	2026.12	632.376
sucC	806357	-1.27852	6.28568e-05	488.211	574.033	-3.43564	2.28706e-14	488.211	1741.47	-1.42132	2.50599e-08	438.391	574.033	-3.81938	0	438.391	1741.47	2.68721	5.55112e-15	1741.47	574.033
sucD	807523	-1.14445	0.0388775	456.104	480.049	-3.52984	0	456.104	1671.55	-1.21669	0.00311535	428.273	480.049	-3.75265	2.57572e-14	428.273	1671.55	3.0843	0	1671.55	480.049
cydA	809975	-1.03494	0.187052	3018.99	2873.41	-1.06338	0.0143127	3018.99	3333.11	-1.43202	0	2178.05	2873.41	-1.47137	0	2178.05	3333.11	1.02748	0.286261	3333.11	2873.41
cydB	811559	-1.16658	1.00856e-08	2659.85	2853.62	-1.05312	0.0534372	2659.85	2908.27	-1.55984	0	1985.79	2853.62	-1.40812	0	1985.79	2908.27	-1.10774	0.000100305	2908.27	2853.62
ybgT	812713	-1.41918	0	2387.09	3115.51	-1.01009	0.725335	2387.09	2503.4	-1.97459	0	1712.65	3115.51	-1.4054	0	1712.65	2503.4	-1.405	0	2503.4	3115.51
ybgE	812963	1.15177	0.0115169	718.55	573.738	1.23031	0.000165611	718.55	606.378	1.10145	0.0874292	685.955	573.738	1.17656	0.00348923	685.955	606.378	-1.06819	0.25718	606.378	573.738
ybgC	813473	1.11241	0.543252	71.8794	59.424	-1.09971	0.556147	71.8794	82.0695	1.33043	0.0895945	85.8165	59.424	1.08755	0.586589	85.8165	82.0695	1.22333	0.23584	82.0695	59.424
tolQ	813874	1.11979	0.452668	97.592	80.1496	-1.01228	0.931212	97.592	102.569	1.0756	0.631964	93.5768	80.1496	-1.05387	0.713555	93.5768	102.569	1.13354	0.400153	102.569	80.1496
tolR	814570	1.44643	0.00953013	125.479	79.7804	-1.01192	0.924328	125.479	131.831	1.28841	0.083085	111.575	79.7804	-1.13602	0.321131	111.575	131.831	1.46367	0.00689163	131.831	79.7804
tolA	815063	1.27387	0.235892	56.9118	41.0865	1.01834	0.922374	56.9118	58.024	1.30099	0.195582	58.0217	41.0865	1.04002	0.83258	58.0217	58.024	1.25092	0.271181	58.024	41.0865
tolB	816410	1.78006	6.40747e-11	366.535	189.367	-1.042	0.570109	366.535	396.536	1.56726	7.46347e-07	322.152	189.367	-1.18348	0.0245182	322.152	396.536	1.85482	1.19194e-12	396.536	189.367
pal	817737	1.24899	5.07223e-06	987.906	727.412	-1.13957	0.00247333	987.906	1168.85	1.23873	1.1731e-05	978.076	727.412	-1.14901	0.00133085	978.076	1168.85	1.42331	5.63993e-14	1168.85	727.412
ybgF	818271	1.1526	0.0763008	350.335	279.53	-1.1031	0.179364	350.335	401.237	1.13918	0.104958	345.65	279.53	-1.1161	0.1342	345.65	401.237	1.27143	0.00199979	401.237	279.53
lysT	819221	1.31864	4.98446e-07	798.323	556.771	1.1029	0.0537959	798.323	751.522	2.13308	0	1289.14	556.771	1.7841	0	1289.14	751.522	1.1956	0.00137395	751.522	556.771
valT	819428	9.34827	0	274.064	26.9615	1.15925	0.0923308	274.064	245.458	13.6438	1.0103e-14	399.296	26.9615	1.69192	5.40393e-11	399.296	245.458	8.06409	0	245.458	26.9615
lysW	819507	9.74824	0	261.687	24.6876	-1.0645	0.463685	261.687	289.22	13.8702	0	371.689	24.6876	1.33663	0.000203997	371.689	289.22	10.377	0	289.22	24.6876
lysY	819632	33.8491	0	167.385	4.54772	-1.04437	0.685342	167.385	181.499	41.2683	0	203.717	4.54772	1.16739	0.129038	203.717	181.499	35.351	0	181.499	4.54772
lysZ	819842	45.887	0.000184465	16.2081	0.324837	-1.56698	0.151274	16.2081	26.3692	61.8141	1.20845e-05	21.7957	0.324837	-1.16323	0.601109	21.7957	26.3692	71.904	2.17282e-06	26.3692	0.324837
nadA	820525	-55.1355	1.17684e-14	5.526	280.198	-1.49358	0.459142	5.526	8.5692	-47.4024	0	6.41626	280.198	-1.2841	0.631068	6.41626	8.5692	-36.915	1.78746e-14	8.5692	280.198
pnuC	821593	-14.157	0	22.0714	287.358	-1.43597	0.186049	22.0714	32.9061	-19.2706	9.32587e-15	16.1862	287.358	-1.95465	0.0245026	16.1862	32.9061	-9.85882	0	32.9061	287.358
ybgR	822309	-3.96847	9.78551e-13	29.1956	106.552	-1.64263	0.0314706	29.1956	49.7917	-5.48218	3.10862e-15	21.0972	106.552	-2.26918	0.0011812	21.0972	49.7917	-2.41593	1.11569e-07	49.7917	106.552
ybgS	823358	10.9911	1.16573e-14	570.955	47.7731	1.447	9.45661e-09	570.955	409.669	-1.45177	0.0900557	35.7192	47.7731	-11.0273	1.77636e-15	35.7192	409.669	7.59578	0	409.669	47.7731
aroG	824064	-1.31709	0.00367713	201.717	244.332	-1.30674	0.00382914	201.717	273.673	-1.63153	1.03283e-06	162.555	244.332	-1.61871	9.04398e-07	162.555	273.673	-1.00792	0.928587	273.673	244.332
STMUK_0767	825210	1.22391	0.352968	49.0878	36.8846	2.44032	0.000416786	49.0878	20.8847	1.44622	0.0781872	57.9022	36.8846	2.88356	1.38854e-05	57.9022	20.8847	-1.99387	0.010163	20.8847	36.8846
STMUK_0768	825770	1.52791	0.0914998	41.5507	25.0094	2.61969	0.000588973	41.5507	16.4675	2.16912	0.000881249	58.8848	25.0094	3.71908	4.23681e-07	58.8848	16.4675	-1.71456	0.0855054	16.4675	25.0094
STMUK_0769	826784	-1.1841	0.44068	39.843	43.3873	1.13334	0.584599	39.843	36.4999	1.20096	0.363527	56.5597	43.3873	1.61167	0.0232448	56.5597	36.4999	-1.34199	0.188706	36.4999	43.3873
STMUK_0770	827636	-1.43281	0.581303	4.09172	5.39158	-1.0117	0.986566	4.09172	4.29791	1.41855	0.525193	8.30192	5.39158	2.00901	0.230933	8.30192	4.29791	-1.41624	0.588581	4.29791	5.39158
STMUK_0771	828863	-2.56842	0.672974	0.264743	0.625336	-2.22664	0.723801	0.264743	0.612032	-1.0111	0.99499	0.671332	0.625336	1.14084	0.940526	0.671332	0.612032	-1.1535	0.936646	0.612032	0.625336
dcoC	830160	-1.1986	0.930408	0.442039	0.487256	1.63603	0.836793	0.442039	0.280523	1.09892	0.961254	0.581218	0.487256	2.15492	0.732188	0.581218	0.280523	-1.96095	0.772167	0.280523	0.487256
STMUK_0773	832209	-2.14486	0.596589	0.690909	1.36283	2.07231	0.720558	0.690909	0.346152	-1.96442	0.631781	0.753054	1.36283	2.26266	0.682704	0.753054	0.346152	-4.44481	0.390633	0.346152	1.36283
STMUK_0774	833629	1.05061	0.960372	2.16944	1.89902	-1.13258	0.892698	2.16944	2.55104	-1.02374	0.981498	2.01353	1.89902	-1.21814	0.833927	2.01353	2.55104	1.1899	0.855865	2.55104	1.89902
STMUK_0775	834707	1.26552	0.711529	5.83267	4.23858	-1.1953	0.748175	5.83267	7.23845	1.16683	0.812124	5.36838	4.23858	-1.29641	0.647638	5.36838	7.23845	1.51268	0.495527	7.23845	4.23858
STMUK_0776	835786	-1.22225	0.663765	8.83608	9.93217	-1.10384	0.830003	8.83608	10.1267	1.15386	0.736406	12.4398	9.93217	1.27764	0.561676	12.4398	10.1267	-1.10727	0.819426	10.1267	9.93217
gpmA	836653	1.13304	0.0183457	794.313	644.716	-1.17728	0.000634708	794.313	970.895	-1.53643	1.52811e-12	455.484	644.716	-2.04945	0	455.484	970.895	1.33391	1.25076e-08	970.895	644.716
galM	837629	-1.16619	0.227177	118.987	127.613	-1.41435	0.00337361	118.987	174.727	1.06721	0.590246	147.83	127.613	-1.13642	0.252128	147.83	174.727	1.2128	0.0970134	174.727	127.613
galK	838663	-1.1704	0.370149	62.4517	67.2203	-1.73063	0.000434711	62.4517	112.215	1.13698	0.433715	82.9603	67.2203	-1.30052	0.0687505	82.9603	112.215	1.47867	0.0106999	112.215	67.2203
galT	839814	-1.11878	0.609861	40.7144	41.8904	-1.46136	0.0586739	40.7144	61.7738	1.18471	0.410044	53.8695	41.8904	-1.10255	0.600323	53.8695	61.7738	1.30621	0.180688	61.7738	41.8904
galE	840871	-1.02689	0.866821	82.2008	77.6292	-1.38317	0.0233272	82.2008	118.046	1.17138	0.296543	98.7053	77.6292	-1.14987	0.305463	98.7053	118.046	1.34694	0.0407724	118.046	77.6292
STMUK_0782	842110	-1.44446	0.694973	1.97056	2.61769	-1.73967	0.527668	1.97056	3.55923	-1.07596	0.933087	2.64082	2.61769	-1.29585	0.748971	2.64082	3.55923	1.20437	0.819094	3.55923	2.61769
modF	843189	-1.38544	0.159138	32.9959	42.0407	-1.63415	0.0238018	32.9959	55.9826	1.15065	0.497386	52.5084	42.0407	-1.02509	0.897351	52.5084	55.9826	1.17952	0.41796	55.9826	42.0407
modE	844732	-1.06332	0.758268	50.8098	49.6859	-1.18487	0.368577	50.8098	62.5056	1.14086	0.489285	61.5293	49.6859	1.02382	0.895697	61.5293	62.5056	1.11432	0.568826	62.5056	49.6859
STMUK_0785	845649	1.14835	0.0350181	521.238	417.43	1.17828	0.0102645	521.238	459.293	1.07939	0.251397	489.078	417.43	1.10752	0.115807	489.078	459.293	-1.02606	0.703584	459.293	417.43
modA	845965	-1.75569	8.82288e-08	142.446	229.996	-1.55286	3.1791e-05	142.446	229.659	-1.33539	0.00320223	186.951	229.996	-1.18113	0.0906387	186.951	229.659	-1.13061	0.187875	229.659	229.996
chlJ	846738	-1.80906	7.56219e-05	69.3095	115.31	-1.96944	2.43959e-06	69.3095	141.721	-1.4558	0.00801827	85.9772	115.31	-1.58486	0.000677191	85.9772	141.721	1.08865	0.498063	141.721	115.31
modC	847430	-1.88598	3.20288e-08	115.82	200.883	-1.69128	4.95828e-06	115.82	203.376	-1.9371	1.07067e-08	112.566	200.883	-1.73712	1.92603e-06	112.566	203.376	-1.11512	0.273071	203.376	200.883
ybhA	848489	-1.06174	0.74374	60.2462	58.8263	-1.02491	0.890909	60.2462	64.1089	1.03837	0.833469	66.3043	58.8263	1.07568	0.676953	66.3043	64.1089	-1.03593	0.844972	64.1089	58.8263
ybhE	849471	-1.33393	0.054412	80.3336	98.5496	-1.32511	0.0540591	80.3336	110.522	-1.32726	0.0585547	80.5965	98.5496	-1.31848	0.0582786	80.5965	110.522	-1.00666	0.961776	110.522	98.5496
ybhC	850610	1.06664	0.767134	45.4932	39.2241	1.06398	0.768737	45.4932	44.3928	1.03578	0.872733	44.0999	39.2241	1.0332	0.877889	44.0999	44.3928	1.00249	0.99093	44.3928	39.2241
hutI	852131	-1.95638	0.00216063	31.3053	56.3242	-2.55094	3.67051e-06	31.3053	82.9124	-2.26451	0.000330844	26.9983	56.3242	-2.95272	2.91951e-07	26.9983	82.9124	1.30391	0.123222	82.9124	56.3242
hutG	853351	-2.25873	0.0113006	13.5528	28.1524	-3.79649	2.37065e-06	13.5528	53.4208	-2.34574	0.00873608	13.0272	28.1524	-3.94275	1.61689e-06	13.0272	53.4208	1.68081	0.0241445	53.4208	28.1524
hutC	854337	-1.50782	0.101205	27.034	37.4873	-2.44075	4.90013e-05	27.034	68.5068	-1.35331	0.214754	30.0678	37.4873	-2.19064	0.000235643	30.0678	68.5068	1.61872	0.0166751	68.5068	37.4873
STMUK_0795	855259	-3.41139	0.00329996	6.67959	20.9558	-7.94604	1.80462e-09	6.67959	55.1063	-3.24525	0.00428428	7.00927	20.9558	-7.55906	2.69652e-09	7.00927	55.1063	2.32927	0.00068946	55.1063	20.9558
hutH	856946	-1.90859	0.243429	4.93779	8.66701	-4.78281	0.000453663	4.93779	24.5197	-2.29795	0.153363	4.09398	8.66701	-5.7585	0.000203875	4.09398	24.5197	2.50593	0.0160701	24.5197	8.66701
ybhB	858551	2.74627	0.00182056	34.9009	11.6874	-1.28127	0.267359	34.9009	46.4278	4.06599	2.68453e-06	51.5823	11.6874	1.15554	0.47446	51.5823	46.4278	3.51871	4.07945e-05	46.4278	11.6874
bioA	859085	-1.17363	0.878232	1.76052	1.90018	-1.41348	0.721937	1.76052	2.58364	-1.21332	0.854453	1.69996	1.90018	-1.46128	0.699207	1.69996	2.58364	1.20437	0.845502	2.58364	1.90018
bioB	860461	3.33723	0.299941	3.03836	0.837289	1.05953	0.943464	3.03836	2.97733	4.60576	0.16049	4.18594	0.837289	1.46227	0.614095	4.18594	2.97733	3.14974	0.327478	2.97733	0.837289
bioF	861498	-1.04226	0.968462	1.8642	1.78686	-1.79384	0.513904	1.8642	3.47198	1.38051	0.737427	2.67762	1.78686	-1.24671	0.785872	2.67762	3.47198	1.72111	0.550497	3.47198	1.78686
bioC	862639	1.14717	0.940859	0.655141	0.525204	-1.8337	0.686581	0.655141	1.24728	2.57559	0.541454	1.46832	0.525204	1.22439	0.867739	1.46832	1.24728	2.10357	0.643672	1.24728	0.525204
bioD (CP002614 863386..864173)	863387	1.00117	0.999195	1.55472	1.42813	-1.7191	0.584054	1.55472	2.77494	1.23628	0.847557	1.91647	1.42813	-1.39216	0.723433	1.91647	2.77494	1.72111	0.593527	2.77494	1.42813
uvrB	864724	1.04595	0.739735	116.835	102.727	-1.20663	0.129434	116.835	146.369	3.08449	2.9976e-15	343.943	102.727	2.44398	1.9984e-15	343.943	146.369	1.26208	0.0699004	146.369	102.727
STMUK_0804	867054	1.35575	0.76258	2.41885	1.64078	-1.90423	0.406256	2.41885	4.78221	7.31467	0.00482454	13.0275	1.64078	2.83332	0.0416419	13.0275	4.78221	2.58166	0.276588	4.78221	1.64078
slrP	867235	-1.4041	0.0202661	82.213	106.16	1.78188	0.00127064	82.213	47.9032	-1.72461	0.000410119	66.8171	106.16	1.45072	0.048079	66.8171	47.9032	-2.50193	4.88207e-08	47.9032	106.16
ybhK	869624	-1.11954	0.694955	23.7477	24.4504	-1.74787	0.0268647	23.7477	43.0955	-1.03226	0.910504	25.7107	24.4504	-1.6116	0.0531966	25.7107	43.0955	1.56124	0.0760472	43.0955	24.4504
moaA	870929	-1.40071	0.0578421	55.7526	71.8186	-1.48296	0.0211231	55.7526	85.8412	1.05553	0.737844	82.2855	71.8186	-1.00302	0.984386	82.2855	85.8412	1.05872	0.721185	85.8412	71.8186
moaB	871940	-1.47206	0.0115424	73.2708	99.1925	-1.1635	0.337206	73.2708	88.5108	-1.19673	0.21674	89.9707	99.1925	1.05722	0.710086	89.9707	88.5108	-1.2652	0.106839	88.5108	99.1925
moaC	872455	-1.34311	0.0847683	61.3348	75.7603	-1.24328	0.199604	61.3348	79.1727	-1.30945	0.113035	62.8013	75.7603	-1.21212	0.254193	62.8013	79.1727	-1.0803	0.630719	79.1727	75.7603
moaD	872927	-1.5807	0.0195093	43.1608	62.7425	1.02532	0.907244	43.1608	43.7051	-1.09365	0.616608	62.2728	62.7425	1.48193	0.0448281	62.2728	43.7051	-1.62072	0.0133331	43.7051	62.7425
moaE	873180	-1.11226	0.724044	21.7572	22.2552	-1.23542	0.458947	21.7572	27.9072	1.16666	0.586362	28.1833	22.2552	1.05035	0.854027	28.1833	27.9072	1.11073	0.711607	27.9072	22.2552
ybhL	873680	1.1072	0.175252	390.059	323.987	-1.06497	0.367503	390.059	431.289	1.01758	0.820184	357.86	323.987	-1.15876	0.0391239	357.86	431.289	1.17913	0.0248209	431.289	323.987
ybhM	874531	-10.5268	0.000758249	1.45122	14.0492	-3.98631	0.105869	1.45122	6.00625	-6.80805	0.00197481	2.23999	14.0492	-2.57808	0.209337	2.23999	6.00625	-2.64074	0.0383541	6.00625	14.0492
STMUK_0814	875262	-1.86667	0.290933	4.38631	7.52991	-1.54813	0.468816	4.38631	7.05027	-1.92108	0.273206	4.25461	7.52991	-1.59325	0.443917	4.25461	7.05027	-1.20576	0.720672	7.05027	7.52991
STMUK_0815	875878	1.22749	0.67286	9.87243	7.39656	-1.76924	0.143691	9.87243	18.1347	-1.33618	0.59642	6.0087	7.39656	-2.90181	0.0177009	6.0087	18.1347	2.17172	0.0683857	18.1347	7.39656
ybhN	876441	1.13172	0.755964	14.0524	11.4191	-2.75055	0.000661005	14.0524	40.1301	-1.8587	0.196235	6.66869	11.4191	-5.78587	1.95578e-06	6.66869	40.1301	3.11287	0.000356213	40.1301	11.4191
ybhO	877403	2.63128	0.0434029	15.5757	5.44381	-1.54299	0.175837	15.5757	24.9524	-1.22272	0.747246	4.83272	5.44381	-4.96431	0.000343487	4.83272	24.9524	4.06005	0.00132537	24.9524	5.44381
ybhP	878641	2.45385	0.237788	5.93502	2.22432	-2.11793	0.120763	5.93502	13.0507	1.35749	0.723945	3.27755	2.22432	-3.82845	0.0192992	3.27755	13.0507	5.19707	0.0111485	13.0507	2.22432
ybhQ	879532	-1.75483	9.97269e-09	163.82	264.378	-1.58243	2.97181e-06	163.82	269.15	-1.27205	0.00777796	225.599	264.378	-1.14708	0.128125	225.599	269.15	-1.10894	0.232132	269.15	264.378
ybhR	879904	-1.12007	0.561674	51.5732	53.124	-2.30452	2.18679e-07	51.5732	123.397	1.53858	0.0123157	88.7212	53.124	-1.33726	0.0361408	88.7212	123.397	2.05748	7.02787e-06	123.397	53.124
ybhS	881126	1.28424	0.333	35.6997	25.5648	-2.02409	0.000399612	35.6997	75.0232	2.37543	0.000128008	65.9174	25.5648	-1.09429	0.593366	65.9174	75.0232	2.59942	1.47825e-05	75.0232	25.5648
ybhF	882249	1.98081	0.00212724	61.2781	28.4502	-1.84118	8.41578e-05	61.2781	117.139	3.59541	7.314e-11	111.033	28.4502	-1.01435	0.914304	111.033	117.139	3.64702	3.31646e-11	117.139	28.4502
STMUK_0823	883978	1.57278	0.0834305	38.9341	22.7659	-1.52261	0.0386092	38.9341	61.5488	2.90136	3.48095e-06	71.6974	22.7659	1.21156	0.268669	71.6974	61.5488	2.39473	0.000238533	61.5488	22.7659
ybiH	884973	1.30434	0.256687	43.8115	30.8902	-1.20319	0.360823	43.8115	54.7299	2.78792	2.47244e-07	93.4797	30.8902	1.77645	0.000619758	93.4797	54.7299	1.56938	0.0434186	54.7299	30.8902
rhlE	885877	1.28849	0.244945	50.251	35.8663	1.45964	0.0820752	50.251	35.7436	1.60959	0.0217409	62.664	35.8663	1.82339	0.00362386	62.664	35.7436	-1.13283	0.597463	35.7436	35.8663
dinG	887449	-1.58812	0.00802152	54.3655	79.4016	-1.40477	0.0524389	54.3655	79.2918	2.60742	2.37588e-14	224.727	79.4016	2.94774	0	224.727	79.2918	-1.13052	0.439391	79.2918	79.4016
ybiB	889623	-1.31556	0.171124	45.196	54.6809	-1.3873	0.0894377	45.196	65.0986	1.86585	0.000125419	110.746	54.6809	1.76936	0.000212559	110.746	65.0986	1.05453	0.772209	65.0986	54.6809
ybiJ	890753	-1.90043	6.6604e-05	58.6079	102.431	-1.73207	0.000640422	58.6079	105.396	-1.11503	0.438709	99.715	102.431	-1.01625	0.908115	99.715	105.396	-1.0972	0.503614	105.396	102.431
ybiI	891298	1.07095	0.744179	49.037	42.1094	-1.13502	0.513901	49.037	57.787	1.58544	0.0164153	72.4677	42.1094	1.30429	0.13084	72.4677	57.787	1.21555	0.334568	57.787	42.1094
ybiN	891769	-1.22168	0.380809	36.0894	40.5471	1.10283	0.682087	36.0894	33.9761	1.13785	0.540731	50.0795	40.5471	1.53302	0.052756	50.0795	33.9761	-1.3473	0.198279	33.9761	40.5471
ybiO	892692	1.21139	0.629805	14.5945	11.0797	-1.67377	0.112941	14.5945	25.3621	-1.04063	0.924523	11.557	11.0797	-2.10997	0.0313098	11.557	25.3621	2.02758	0.0450751	25.3621	11.0797
glnQ	895033	1.54671	0.00097499	150.901	89.7238	-1.86231	2.93193e-10	150.901	291.773	1.28897	0.0655885	125.536	89.7238	-2.23469	9.32587e-15	125.536	291.773	2.88045	0	291.773	89.7238
glnP	895752	1.90767	9.71484e-05	108.135	52.13	-1.87807	6.04953e-08	108.135	210.852	1.94064	5.95163e-05	109.812	52.13	-1.84615	1.20884e-07	109.812	210.852	3.58272	0	210.852	52.13
glnH	896555	2.77934	0	462.388	152.999	-1.49833	8.39684e-12	462.388	719.306	2.41931	0	401.787	152.999	-1.7213	0	401.787	719.306	4.16436	0	719.306	152.999
dps	897778	2.08908	1.90958e-14	2448.31	1077.79	-2.4386	0	2448.31	6198.81	-1.57745	0	741.644	1077.79	-8.03622	0	741.644	6198.81	5.09445	0	6198.81	1077.79
ybiF	898584	-1.11132	0.806634	10.6298	10.864	-1.8159	0.110554	10.6298	20.0409	-1.29466	0.564329	9.10859	10.864	-2.11547	0.0549564	9.10859	20.0409	1.634	0.188022	20.0409	10.864
ompX	899825	1.4546	1.31006e-14	5446.7	3443.61	1.06457	0.00114515	5446.7	5312.04	1.51586	5.10703e-15	5666.18	3443.61	1.1094	5.01412e-08	5666.18	5312.04	1.36638	0	5312.04	3443.61
ybiP	900403	-3.152	1.86586e-06	20.8052	60.3088	-1.99007	0.00859116	20.8052	42.9875	-2.57508	3.3118e-05	25.4218	60.3088	-1.62583	0.0497931	25.4218	42.9875	-1.58386	0.0201134	42.9875	60.3088
STMUK_0839	902149	1.39243	0.00017671	319.624	211.101	1.20801	0.0214159	319.624	274.708	1.19499	0.0514509	273.824	211.101	1.03672	0.672748	273.824	274.708	1.15266	0.120246	274.708	211.101
STMUK_0840	902562	-1.15477	0.471233	48.5837	51.5954	-1.50853	0.0241565	48.5837	76.0932	1.05721	0.770154	59.2093	51.5954	-1.23565	0.221205	59.2093	76.0932	1.30634	0.137212	76.0932	51.5954
ybiR	903032	-1.02396	0.92369	33.7497	31.7816	-1.25368	0.322263	33.7497	43.9295	1.02363	0.923909	35.3129	31.7816	-1.19608	0.427605	35.3129	43.9295	1.22434	0.383932	43.9295	31.7816
ybiS	904188	1.91906	0.00239257	64.6636	30.9881	-1.18801	0.302617	64.6636	79.7593	2.21638	0.000131981	74.5513	30.9881	-1.02864	0.860826	74.5513	79.7593	2.27986	6.21673e-05	79.7593	30.9881
ybiT	905327	1.98819	5.04861e-09	219.948	101.739	1.18689	0.0822129	219.948	192.402	1.45288	0.0030285	160.447	101.739	-1.15296	0.182672	160.447	192.402	1.67512	2.08526e-05	192.402	101.739
STMUK_0844	907528	9.59455	0.0530535	5.55726	0.532672	-1.28558	0.653469	5.55726	7.41758	9.47816	0.0550109	5.48025	0.532672	-1.30137	0.639068	5.48025	7.41758	12.3346	0.0228954	7.41758	0.532672
ybiV2	908300	-1.11594	0.797259	10.8181	11.1023	5.58177	0.0115348	10.8181	2.01224	-1.37453	0.479531	8.76753	11.1023	4.53167	0.0338048	8.76753	2.01224	-6.22889	0.0062478	2.01224	11.1023
ybiU	909224	-1.53938	0.516125	3.80684	5.38931	-2.48988	0.117735	3.80684	9.84111	1.10101	0.86902	6.44084	5.38931	-1.46906	0.445119	6.44084	9.84111	1.61746	0.364938	9.84111	5.38931
ybiV1	910751	1.74583	7.52257e-06	182.414	96.0905	1.03205	0.762824	182.414	183.509	-1.11579	0.45049	93.479	96.0905	-1.88748	3.69723e-07	93.479	183.509	1.69161	2.40898e-05	183.509	96.0905
pflF	911638	-1.75333	0.0426435	20.5699	33.1679	-3.67279	1.80063e-08	20.5699	78.4382	1.18033	0.473751	42.4949	33.1679	-1.77472	0.00226439	42.4949	78.4382	2.09475	0.000260148	78.4382	33.1679
pflE	914076	-3.30025	0.00273512	7.44335	22.5911	-3.15246	0.00379515	7.44335	24.3623	-2.19709	0.0272878	11.1611	22.5911	-2.0987	0.035881	11.1611	24.3623	-1.04688	0.875347	24.3623	22.5911
moeB	915253	-1.33639	0.155054	43.3046	53.2217	1.24601	0.328181	43.3046	36.0839	-1.28178	0.218863	45.0703	53.2217	1.29909	0.240107	45.0703	36.0839	-1.66515	0.0168319	36.0839	53.2217
moeA	916002	-1.21793	0.312742	49.4623	55.4012	1.14707	0.505602	49.4623	44.7696	-1.02243	0.905679	58.8169	55.4012	1.36641	0.11401	58.8169	44.7696	-1.39706	0.0946012	44.7696	55.4012
ybiK	917440	-1.14424	0.653785	21.5768	22.7053	-1.5863	0.0880716	21.5768	35.5363	1.0689	0.815977	26.3439	22.7053	-1.29697	0.31045	26.3439	35.5363	1.38633	0.221978	35.5363	22.7053
yliA	918392	-1.38932	0.297845	17.7092	22.6269	-1.67175	0.0815937	17.7092	30.7376	-1.19082	0.565701	20.6251	22.6269	-1.43289	0.203895	20.6251	30.7376	1.20328	0.503481	30.7376	22.6269
yliB	920296	-1.31547	0.265084	29.9857	36.276	-1.33153	0.230743	29.9857	41.4538	-1.53551	0.0939195	25.6438	36.276	-1.55425	0.0767967	25.6438	41.4538	1.0122	0.957452	41.4538	36.276
yliC	921895	-1.30756	0.479948	12.6331	15.1913	-1.24663	0.555399	12.6331	16.3511	-1.52216	0.287198	10.8331	15.1913	-1.45123	0.339003	10.8331	16.3511	-1.04888	0.893456	16.3511	15.1913
yliD	922818	1.02044	0.946183	23.4758	21.1571	1.00846	0.976819	23.4758	24.1694	-1.05783	0.853963	21.7098	21.1571	-1.07041	0.817985	21.7098	24.1694	1.01188	0.968346	24.1694	21.1571
rimO	923820	2.6352	8.867e-08	108.971	38.0294	1.21774	0.162302	108.971	92.9091	2.5648	2.35965e-07	105.874	38.0294	1.18521	0.231399	105.874	92.9091	2.16402	3.94778e-05	92.9091	38.0294
yliH	925376	2.37024	2.44249e-15	359.401	139.447	-1.99009	0	359.401	742.597	1.50701	0.000121825	228.109	139.447	-3.13004	0	228.109	742.597	4.717	1.26565e-14	742.597	139.447
STMUK_0859	926472	-1.01816	0.972297	7.69693	7.20707	1.81132	0.312723	7.69693	4.41187	1.2102	0.69911	9.46743	7.20707	2.23188	0.152583	9.46743	4.41187	-1.84422	0.303765	4.41187	7.20707
STMUK_0860	926905	-1.38785	0.482529	8.11439	10.3567	1.67459	0.358273	8.11439	5.03091	1.32057	0.490804	14.8457	10.3567	3.06913	0.0220524	14.8457	5.03091	-2.32409	0.109991	5.03091	10.3567
STMUK_0861	927770	1.36598	0.571297	8.12402	5.46954	1.12435	0.816842	8.12402	7.50186	2.06855	0.148381	12.281	5.46954	1.70265	0.245203	12.281	7.50186	1.2149	0.72877	7.50186	5.46954
STMUK_0862	928750	1.02392	0.972117	4.61916	4.14876	1.84054	0.423899	4.61916	2.60567	1.57345	0.459596	7.08578	4.14876	2.82833	0.133473	7.08578	2.60567	-1.79754	0.45172	2.60567	4.14876
STMUK_0863	929011	1.81314	0.242474	11.1321	5.64636	1.42668	0.439204	11.1321	8.10122	2.12861	0.124627	13.0461	5.64636	1.67491	0.243676	13.0461	8.10122	1.27088	0.66117	8.10122	5.64636
STMUK_0864	930623	-1.43715	0.504654	5.88032	7.77191	1.18254	0.780767	5.88032	5.16282	1.21459	0.682283	10.2465	7.77191	2.06419	0.169936	10.2465	5.16282	-1.69949	0.344638	5.16282	7.77191
STMUK_0865	932314	-2.19518	1.00881e-06	54.9431	110.919	-1.14692	0.453418	54.9431	65.4256	-1.96461	1.53227e-05	61.2841	110.919	-1.02645	0.883232	61.2841	65.4256	-1.91398	2.25336e-05	65.4256	110.919
STMUK_0866	933469	-2.70201	4.52848e-09	44.9726	111.753	-1.36144	0.111873	44.9726	63.5695	-2.17689	1.14961e-06	55.7234	111.753	-1.09686	0.614287	55.7234	63.5695	-1.98466	8.6134e-06	63.5695	111.753
STMUK_0867	934241	-1.34529	0.300542	21.868	27.0551	1.14182	0.66843	21.868	19.8845	-1.87739	0.0437964	15.6426	27.0551	-1.2222	0.552032	15.6426	19.8845	-1.53608	0.143107	19.8845	27.0551
yliJ	934918	-1.91415	1.65706e-09	130.505	229.735	-1.32773	0.0133695	130.505	179.903	-2.52696	2.66454e-15	98.6835	229.735	-1.75281	5.64039e-06	98.6835	179.903	-1.44167	0.000219757	179.903	229.735
dacC	935788	-1.45667	0.0108155	79.2312	106.14	-1.95142	7.01959e-07	79.2312	160.527	-1.92271	3.81641e-05	59.9214	106.14	-2.57576	8.82281e-11	59.9214	160.527	1.33965	0.0189871	160.527	106.14
deoR	937035	-1.28028	0.0975412	82.7342	97.4123	-1.47854	0.00534163	82.7342	127.004	-1.25897	0.121118	83.9873	97.4123	-1.45393	0.00743247	83.9873	127.004	1.15485	0.284638	127.004	97.4123
ybjG	937865	-1.46069	0.00335898	103.258	138.709	-1.39826	0.00844615	103.258	149.904	-1.61468	0.0003034	93.2469	138.709	-1.54567	0.000874788	93.2469	149.904	-1.04464	0.710803	149.904	138.709
mdfA	938786	1.30221	0.444739	20.1174	14.2073	-1.11382	0.72317	20.1174	23.2641	1.38424	0.340156	21.3472	14.2073	-1.04781	0.876155	21.3472	23.2641	1.45043	0.266661	23.2641	14.2073
STMUK_0873	940072	1.0234	0.910661	49.7017	44.663	-4.27829	3.10862e-15	49.7017	220.772	-1.13098	0.564606	42.8658	44.663	-4.9519	3.10862e-15	42.8658	220.772	4.37842	0	220.772	44.663
STMUK_0874	940884	-1.04407	0.883642	23.5092	22.573	-7.78035	0	23.5092	189.905	1.07911	0.790438	26.4405	22.573	-6.90567	4.21885e-15	26.4405	189.905	7.45196	3.9968e-15	189.905	22.573
STMUK_0875	942263	1.54323	0.203696	22.6272	13.4841	-3.65021	4.37294e-09	22.6272	85.753	1.81988	0.0689956	26.6369	13.4841	-3.09532	7.90864e-08	26.6369	85.753	5.63312	2.67253e-11	85.753	13.4841
STMUK_0876	943000	1.12715	0.561132	52.4091	42.7612	1.13136	0.536251	52.4091	48.0958	-1.60868	0.0463742	28.8534	42.7612	-1.60269	0.0432039	28.8534	48.0958	-1.00374	0.985832	48.0958	42.7612
ybjM	944956	1.03508	0.838539	74.233	65.9549	1.05287	0.754412	74.233	73.2019	1.32076	0.0818969	94.5555	65.9549	1.34346	0.0569803	94.5555	73.2019	-1.01719	0.920027	73.2019	65.9549
grxA	945365	1.52998	5.53823e-08	428.163	257.363	1.02529	0.713894	428.163	433.575	1.69633	4.99623e-12	473.886	257.363	1.13677	0.0535407	473.886	433.575	1.49225	3.02866e-07	433.575	257.363
ybjC	945798	-1.01699	0.948743	30.1197	28.1703	1.01592	0.950844	30.1197	30.7815	1.04285	0.871084	31.8882	28.1703	1.07746	0.76774	31.8882	30.7815	-1.03319	0.900348	30.7815	28.1703
mdaA	946072	1.19454	0.418693	47.4509	36.5314	1.01515	0.941286	47.4509	48.5305	1.1323	0.576846	44.8996	36.5314	-1.03923	0.852565	44.8996	48.5305	1.17672	0.457036	48.5305	36.5314
rimK	946852	1.44108	0.11102	48.2879	30.8158	1.01884	0.9266	48.2879	49.2079	1.55397	0.0506228	51.9796	30.8158	1.09865	0.636074	51.9796	49.2079	1.41444	0.129281	49.2079	30.8158
ybjN	947851	1.02848	0.869465	72.5409	64.865	-1.38365	0.032919	72.5409	104.21	1.24742	0.175998	87.8293	64.865	-1.1408	0.362761	87.8293	104.21	1.42306	0.0249319	104.21	64.865
potF	948676	-1.69431	0.277359	6.80879	10.6093	-2.84677	0.0135557	6.80879	20.1244	-1.56977	0.343602	7.33614	10.6093	-2.63751	0.0193914	7.33614	20.1244	1.68019	0.166638	20.1244	10.6093
potG	949876	-1.80448	0.358998	3.7596	6.23904	-3.52635	0.020784	3.7596	13.7647	-1.30885	0.649809	5.1742	6.23904	-2.55778	0.0589079	5.1742	13.7647	1.95422	0.157266	13.7647	6.23904
potH	951019	1.29462	0.669801	6.52993	4.63864	-1.72504	0.258468	6.52993	11.6952	1.23155	0.733945	6.20094	4.63864	-1.81338	0.224016	6.20094	11.6952	2.23326	0.132586	11.6952	4.63864
potI	951969	-1.77146	0.216741	7.32931	11.9404	-2.23145	0.0621431	7.32931	16.9806	-1.10853	0.802171	11.6919	11.9404	-1.39638	0.377411	11.6919	16.9806	1.25967	0.540141	16.9806	11.9404
ybjO	952888	-1.42659	0.123997	32.6852	42.8819	-1.58954	0.0348942	32.6852	53.9416	-1.05653	0.797674	44.0566	42.8819	-1.1772	0.421227	44.0566	53.9416	1.11422	0.596867	53.9416	42.8819
rumB	953404	-1.01307	0.967558	20.3348	18.9453	-1.48078	0.165492	20.3348	31.263	1.58681	0.106786	32.632	18.9453	1.08561	0.742665	32.632	31.263	1.46167	0.189664	31.263	18.9453
sgaT (CP002614 954816..956260)	954817	-1.85698	0.429099	2.50673	4.28093	-1.08472	0.925318	2.50673	2.82311	-3.03329	0.214959	1.53194	4.28093	-1.77184	0.563374	1.53194	2.82311	-1.71194	0.477886	2.82311	4.28093
STMUK_0890	956190	-4.26358	3.99618e-05	8.47679	33.2376	-1.11332	0.818902	8.47679	9.79833	-4.37849	3.34069e-05	8.2399	33.2376	-1.14332	0.776734	8.2399	9.79833	-3.82962	6.95935e-05	9.79833	33.2376
STMUK_0891	956520	-2.49165	0.00672507	11.8144	27.0722	-2.78294	0.0015437	11.8144	34.1364	-2.65956	0.00436389	11.0492	27.0722	-2.97048	0.000955833	11.0492	34.1364	1.11691	0.667315	34.1364	27.0722
artJ	958226	-1.00302	0.991449	26.2875	24.2484	-2.40433	8.71905e-05	26.2875	65.6212	2.92254	1.3731e-06	76.9237	24.2484	1.21921	0.237439	76.9237	65.6212	2.39708	0.000146427	65.6212	24.2484
artM	959194	-2.06308	7.81659e-07	68.02	129.056	-1.50306	0.00824075	68.02	106.149	-1.96399	3.12577e-06	71.3269	129.056	-1.43087	0.0186349	71.3269	106.149	-1.37259	0.015217	106.149	129.056
artQ	959862	-1.38325	0.0449171	67.643	86.0493	-1.17905	0.314338	67.643	82.8048	-1.49102	0.0154674	62.6442	86.0493	-1.27091	0.151251	62.6442	82.8048	-1.17319	0.298927	82.8048	86.0493
artI	960585	-1.62736	1.52743e-05	128.987	193.042	-1.23394	0.0730438	128.987	165.249	-1.88153	6.62228e-08	111.367	193.042	-1.42666	0.00357098	111.367	165.249	-1.31883	0.00879627	165.249	193.042
artP	961334	-1.6128	0.00199511	68.6933	101.886	-1.19593	0.269083	68.6933	85.2943	-1.91154	6.19681e-05	57.856	101.886	-1.41746	0.0395159	57.856	85.2943	-1.34857	0.0408238	85.2943	101.886
ybjP	962292	1.11241	0.36456	159.898	132.19	-1.19115	0.0995801	159.898	197.746	-1.02215	0.856552	140.379	132.19	-1.35439	0.00579153	140.379	197.746	1.32505	0.0119504	197.746	132.19
STMUK_0898	962935	-1.19515	0.0618378	208.977	229.691	-1.1458	0.146645	208.977	248.605	-1.11076	0.262765	224.46	229.691	-1.0649	0.494541	224.46	248.605	-1.04307	0.644921	248.605	229.691
ybjR	963255	-1.24895	0.184174	66.479	76.3577	-1.08527	0.627133	66.479	74.907	-1.10659	0.53322	74.9	76.3577	1.03997	0.810435	74.9	74.907	-1.15082	0.38728	74.907	76.3577
STMUK_0900	964082	-1.23467	0.188252	72.9947	82.8828	-1.28876	0.100156	72.9947	97.671	-1.03881	0.804275	86.6053	82.8828	-1.08433	0.583228	86.6053	97.671	1.04381	0.773984	97.671	82.8828
ybjT	965191	-1.48764	0.23887	15.022	20.5518	-1.29617	0.445054	15.022	20.2158	-1.18377	0.596391	18.8451	20.5518	-1.03141	0.923048	18.8451	20.2158	-1.14772	0.659797	20.2158	20.5518
ltaA	966635	-1.56039	0.122789	20.0781	28.8124	-1.85483	0.0225017	20.0781	38.6659	-1.21763	0.467363	25.6851	28.8124	-1.44739	0.144038	25.6851	38.6659	1.1887	0.481901	38.6659	28.8124
poxB	967675	1.26231	0.520902	17.9375	13.0683	-2.06435	0.00957648	17.9375	38.4456	-1.36498	0.452274	10.3923	13.0683	-3.55693	0.000105405	10.3923	38.4456	2.60585	0.00189161	38.4456	13.0683
hcr	969551	-1.23928	0.503171	18.2146	20.7593	1.07942	0.819312	18.2146	17.5199	-1.07248	0.821065	21.0106	20.7593	1.24729	0.493722	21.0106	17.5199	-1.3377	0.368116	17.5199	20.7593
hcp	970531	-1.7443	0.0943015	14.3087	22.9532	-1.22806	0.560041	14.3087	18.2439	-1.39444	0.289713	17.8674	22.9532	1.0186	0.955844	17.8674	18.2439	-1.42037	0.260773	18.2439	22.9532
ybjE	972327	-1.16751	0.434175	49.1465	52.7689	-1.2212	0.294064	49.1465	62.3132	-1.27154	0.235175	45.0467	52.7689	-1.33001	0.143403	45.0467	62.3132	1.04598	0.810068	62.3132	52.7689
ybjD	973428	1.08739	0.717352	40.7217	34.4402	-1.15047	0.508954	40.7217	48.6409	1.35096	0.171813	50.504	34.4402	1.0799	0.701907	50.504	48.6409	1.251	0.313587	48.6409	34.4402
ybjX	975083	1.30395	8.07675e-10	1286.8	907.561	1.05051	0.212397	1286.8	1271.78	1.16606	0.000532024	1148.71	907.561	-1.06449	0.124476	1148.71	1271.78	1.24125	6.17715e-07	1271.78	907.561
ybjY	976179	-2.79534	0	96.0667	246.962	1.04432	0.764082	96.0667	95.5084	-3.2337	0	82.8986	246.962	-1.10773	0.495305	82.8986	95.5084	-2.91922	0	95.5084	246.962
ybjZ	977294	-1.29502	0.160644	53.8709	64.1583	-1.1343	0.496098	53.8709	63.4429	-1.36915	0.0928627	50.8648	64.1583	-1.19924	0.333695	50.8648	63.4429	-1.14169	0.453879	63.4429	64.1583
cspD	979370	1.04534	0.461421	588.983	518.163	-2.10605	0	588.983	1287.87	1.07153	0.248637	602.679	518.163	-2.05458	0	602.679	1287.87	2.20154	0	1287.87	518.163
clpS	979915	-1.85527	0	355.42	606.419	-1.95616	3.10862e-15	355.42	721.848	-1.27743	4.16998e-05	515.292	606.419	-1.34689	2.1708e-07	515.292	721.848	1.05438	0.336245	721.848	606.419
clpA	980266	-1.23306	0.000294845	559.471	634.431	-1.92818	0	559.471	1120.02	-1.10584	0.0743001	622.741	634.431	-1.72925	0	622.741	1120.02	1.56374	1.11022e-15	1120.02	634.431
tnpA_6 (CP002614 982733..983292)	982734	57.8454	1.74416e-12	56.91	0.90478	136.118	2.89768e-14	56.91	0.434083	57.0521	2.51521e-12	56.0314	0.90478	134.251	4.35207e-14	56.0314	0.434083	-2.35314	0.632822	0.434083	0.90478
STMUK_0915	983655	1.79769e+308	0.00406883	8.97384	0	1.79769e+308	0.00227024	8.97384	0	1.79769e+308	0.00272977	9.74726	0	1.79769e+308	0.00145257	9.74726	0	1	1	0	0
STMUK_0916	984509	161.022	2.58414e-05	19.6006	0.111946	105.252	8.73185e-06	19.6006	0.193349	184.618	6.47413e-06	22.4336	0.111946	120.675	1.84363e-06	22.4336	0.193349	1.52987	0.909185	0.193349	0.111946
serW	985010	-4.83572	8.36924e-06	7.99175	35.5407	-1.96016	0.112386	7.99175	16.2643	-3.8367	5.02522e-05	10.0551	35.5407	-1.55521	0.267093	10.0551	16.2643	-2.467	0.00180895	16.2643	35.5407
STMUK_0918	985248	-2.11487	0.000567832	30.6022	59.5196	-4.31528	2.22045e-15	30.6022	137.108	-2.22666	0.000282648	29.0149	59.5196	-4.54339	8.88178e-16	29.0149	137.108	2.04045	2.69733e-06	137.108	59.5196
STMUK_0919	985945	-1.89456	0.183956	6.5783	11.4616	-3.75613	0.00113782	6.5783	25.654	-1.53426	0.347242	8.10892	11.4616	-3.0418	0.00366122	8.10892	25.654	1.98259	0.0495093	25.654	11.4616
STMUK_0920	986914	-1.14891	0.590702	29.1685	30.8194	-1.09104	0.731561	29.1685	33.041	1.08704	0.733131	36.3652	30.8194	1.1447	0.573612	36.3652	33.041	-1.05305	0.836452	33.041	30.8194
infA	987916	2.03227	0	974.408	440.943	1.20383	7.8937e-05	974.408	840.385	2.2391	0	1071.7	440.943	1.32634	7.63677e-10	1071.7	840.385	1.68818	4.44089e-16	840.385	440.943
STMUK_0922	988062	-1.15887	0.195119	149.364	159.186	-1.04164	0.719261	149.364	161.534	1.19751	0.0868798	206.918	159.186	1.33228	0.0061055	206.918	161.534	-1.11254	0.339349	161.534	159.186
aat	988446	-1.08579	0.685424	48.4486	48.3782	1.20401	0.378522	48.4486	41.7785	1.2119	0.312902	63.6404	48.3782	1.58432	0.0197314	63.6404	41.7785	-1.3073	0.203169	41.7785	48.3782
cydC	989195	-1.06383	0.739286	58.4808	57.2147	1.08395	0.66625	58.4808	56.0152	1.02946	0.873246	63.9341	57.2147	1.1871	0.348066	63.9341	56.0152	-1.15313	0.448037	56.0152	57.2147
cydD	990917	-1.00148	0.992954	74.0561	68.2068	1.07133	0.677352	74.0561	71.769	1.20537	0.244796	89.2407	68.2068	1.29326	0.103845	89.2407	71.769	-1.07292	0.677164	71.769	68.2068
trxB	992797	-1.0288	0.748047	263.255	249.075	1.05017	0.57541	263.255	260.267	1.09747	0.27891	296.714	249.075	1.18571	0.0445964	296.714	260.267	-1.08041	0.382764	260.267	249.075
lrp	994311	-1.11872	0.0936461	439.729	452.408	1.05096	0.462349	439.729	434.409	-1.06933	0.311414	459.238	452.408	1.09951	0.156138	459.238	434.409	-1.17573	0.0158164	434.409	452.408
lolA	999165	-1.37992	2.69058e-05	301.185	382.217	1.1398	0.116601	301.185	274.35	1.02214	0.756124	424.071	382.217	1.60766	6.15569e-10	424.071	274.35	-1.57283	7.77902e-09	274.35	382.217
ycaJ	999789	-1.34288	0.0371811	89.7478	110.837	1.14757	0.368405	89.7478	81.1979	1.16451	0.230408	140.102	110.837	1.79458	2.11083e-05	140.102	81.1979	-1.54105	0.00284667	81.1979	110.837
serS	1001391	-1.26973	1.12936e-07	910.866	1063.63	-1.0519	0.269624	910.866	994.789	-1.30557	4.12822e-09	884.312	1063.63	-1.08159	0.0894711	884.312	994.789	-1.20708	1.9103e-05	994.789	1063.63
dmsA	1002920	-1.6304	2.66454e-15	427.046	640.313	-1.89297	0	427.046	839.302	1.00237	0.965547	696.684	640.313	-1.1583	0.00409536	696.684	839.302	1.16104	0.00438208	839.302	640.313
dmsB	1005375	-1.20528	0.0177564	305.678	338.825	-1.46739	1.5856e-07	305.678	465.704	1.46541	2.91605e-08	538.954	338.825	1.20366	0.00333896	538.954	465.704	1.21747	0.00576895	465.704	338.825
dmsC	1005994	-1.54971	5.43905e-10	335.983	478.839	-1.82591	0	335.983	636.938	1.1244	0.0569435	584.425	478.839	-1.04787	0.414153	584.425	636.938	1.17823	0.00662123	636.938	478.839
ycaD	1007207	-2.15398	0.000109857	36.4098	72.1246	-2.43911	2.50245e-06	36.4098	92.2041	-1.07873	0.648451	72.5752	72.1246	-1.22152	0.201491	72.5752	92.2041	1.13237	0.428728	92.2041	72.1246
ycaM	1008573	4.22537	1.50293e-06	52.5897	11.4461	1.74023	0.0128637	52.5897	31.3758	3.00164	0.000628207	37.2936	11.4461	1.23623	0.380457	37.2936	31.3758	2.42806	0.00795254	31.3758	11.4461
pflA	1010287	1.82797	5.96703e-07	198.526	99.8786	-1.21644	0.0388403	198.526	250.732	1.40423	0.00806628	152.239	99.8786	-1.58352	6.37794e-06	152.239	250.732	2.22362	4.04854e-12	250.732	99.8786
STMUK_0937	1011203	1.7387	0.00935349	62.205	32.9022	1.00397	0.982204	62.205	64.3285	1.34178	0.1925	47.9205	32.9022	-1.29069	0.179952	47.9205	64.3285	1.73182	0.00946982	64.3285	32.9022
STMUK_0938	1011660	1.43193	0.182245	34.9178	22.4257	1.414	0.180678	34.9178	25.6388	1.81984	0.0190265	44.2992	22.4257	1.79705	0.0165716	44.2992	25.6388	1.01268	0.965234	25.6388	22.4257
pflB	1012695	1.57693	0	8553.42	4988.29	4.74374	0	8553.42	1872.06	1.81171	0	9809.72	4988.29	5.45002	0	9809.72	1872.06	-3.00822	0	1872.06	4988.29
focA	1015037	1.01007	0.833301	925.443	842.601	2.46454	0	925.443	389.865	1.55703	2.9976e-15	1424.08	842.601	3.79911	0	1424.08	389.865	-2.43997	0	389.865	842.601
ycaO	1016299	1.74466	0.00175238	89.2525	47.0471	1.59063	0.0054279	89.2525	58.2575	1.71926	0.00239631	87.7995	47.0471	1.56748	0.00730994	87.7995	58.2575	1.09683	0.637125	58.2575	47.0471
ycaP	1018196	3.22393	0.00885589	20.1227	5.74016	-1.42068	0.221613	20.1227	29.6813	1.65855	0.325936	10.334	5.74016	-2.76155	0.00333713	10.334	29.6813	4.58017	0.00024359	29.6813	5.74016
serC	1019074	1.22089	0.0608608	204.613	154.128	-1.28017	0.00745075	204.613	271.959	1.06834	0.547507	178.733	154.128	-1.46297	7.02302e-05	178.733	271.959	1.56295	7.94706e-06	271.959	154.128
aroA	1020233	1.06979	0.635208	106.937	91.929	-1.21689	0.128737	106.937	135.107	-1.10186	0.512167	90.561	91.929	-1.43442	0.00756386	90.561	135.107	1.30181	0.0503959	135.107	91.929
ycaL	1021659	-1.23685	0.525768	16.6785	18.9713	-1.55084	0.155951	16.6785	26.8551	-1.06348	0.848878	19.3636	18.9713	-1.33346	0.332735	19.3636	26.8551	1.25386	0.449687	26.8551	18.9713
cmk	1022593	1.11436	0.263611	235.466	194.324	1.09614	0.325684	235.466	223.03	1.3173	0.00311035	277.861	194.324	1.29576	0.00384834	277.861	223.03	1.01662	0.866566	223.03	194.324
rpsA	1023390	1.89422	8.99281e-15	7320.49	3554.12	1.85088	0	7320.49	4106.41	1.52368	0	5878.19	3554.12	1.48882	1.54321e-14	5878.19	4106.41	1.02342	0.311541	4106.41	3554.12
ihfB	1025219	1.36185	2.9033e-05	450.891	304.485	-1.19393	0.00504247	450.891	558.92	1.15845	0.0551789	382.876	304.485	-1.40356	2.81083e-07	382.876	558.92	1.62595	5.4583e-12	558.92	304.485
ycaI	1025733	-1.61538	0.261744	8.98919	13.3542	-1.73916	0.177617	8.98919	16.2316	-1.10695	0.793792	13.095	13.3542	-1.19178	0.636258	13.095	16.2316	1.07663	0.841563	16.2316	13.3542
msbA	1028034	1.12372	0.388077	121.513	99.4463	1.01793	0.889277	121.513	123.938	1.04182	0.765949	112.46	99.4463	-1.05961	0.656571	112.46	123.938	1.10392	0.462507	123.938	99.4463
lpxK	1029779	-1.09725	0.738589	25.7274	25.9611	-1.38707	0.200305	25.7274	37.0507	1.1254	0.655155	31.7136	25.9611	-1.12329	0.630622	31.7136	37.0507	1.26414	0.358673	37.0507	25.9611
ycaQ	1030800	-1.19501	0.513786	25.5865	28.1195	-1.1005	0.723441	25.5865	29.2348	-1.01414	0.957313	30.0973	28.1195	1.07075	0.792315	30.0973	29.2348	-1.08589	0.755007	29.2348	28.1195
ycaR	1032084	1.07197	0.405233	310.395	266.29	1.38588	0.000156945	310.395	232.535	1.10814	0.2154	320.305	266.29	1.43264	2.71703e-05	320.305	232.535	-1.29284	0.0041077	232.535	266.29
kdsB	1032263	1.23738	0.0958321	142.833	106.157	1.15907	0.224788	142.833	127.944	1.39648	0.007287	160.917	106.157	1.3081	0.0229423	160.917	127.944	1.06756	0.618407	127.944	106.157
STMUK_0955	1033220	-1.81438	4.88892e-06	91.3467	152.421	-1.6772	6.79312e-05	91.3467	159.067	-2.97643	2.65121e-13	55.5861	152.421	-2.75139	1.22793e-11	55.5861	159.067	-1.08179	0.487786	159.067	152.421
ycbC	1034093	-2.14524	0.0050699	19.358	38.1908	-1.64923	0.0771753	19.358	33.1469	-1.81692	0.0219927	22.8159	38.1908	-1.39683	0.217085	22.8159	33.1469	-1.30075	0.266631	33.1469	38.1908
smtA	1035005	-1.86172	3.60324e-05	67.7878	116.061	-1.23721	0.187944	67.7878	87.0758	-1.48542	0.00530056	84.8118	116.061	1.01302	0.932402	84.8118	87.0758	-1.50476	0.00370214	87.0758	116.061
mukF	1035801	-1.39125	0.0208214	86.4864	110.656	-1.01978	0.896073	86.4864	91.5703	-1.21723	0.155004	98.6781	110.656	1.1208	0.431635	98.6781	91.5703	-1.36426	0.0272681	91.5703	110.656
mukE	1037104	-1.1063	0.437971	116.783	118.816	1.22412	0.138066	116.783	99.0505	-1.00246	0.984606	128.655	118.816	1.35092	0.0238979	128.655	99.0505	-1.35424	0.0252601	99.0505	118.816
mukB	1037808	-1.6581	2.28028e-05	113.707	173.39	1.37685	0.0247351	113.707	85.744	-1.40023	0.00324724	134.412	173.39	1.63041	0.000353837	134.412	85.744	-2.28295	1.26046e-10	85.744	173.39
ycbB	1042619	-1.65065	0.00040543	80.8831	122.782	-1.32484	0.0534281	80.8831	111.255	-1.30696	0.0450573	101.975	122.782	-1.04898	0.72719	101.975	111.255	-1.24593	0.0923131	111.255	122.782
ycbK	1044720	-1.25554	0.000901877	395.207	456.329	-1.29336	0.000103151	395.207	530.695	-1.28863	0.000239476	384.385	456.329	-1.32745	2.19441e-05	384.385	530.695	1.03012	0.64193	530.695	456.329
ycbL	1045296	-1.0514	0.591497	233.099	225.389	-1.33131	0.000838578	233.099	322.196	-1.13394	0.186594	215.754	225.389	-1.43582	3.54963e-05	215.754	322.196	1.26622	0.00643299	322.196	225.389
aspC	1046005	1.05527	0.521641	304.588	265.444	-1.30116	0.00047692	304.588	411.476	-1.07807	0.385496	267.265	265.444	-1.48027	5.02557e-07	267.265	411.476	1.37307	5.23659e-05	411.476	265.444
ompF	1047380	-1.16597	0.59145	23.5663	25.2697	-1.649	0.0512504	23.5663	40.3471	-1.1271	0.673366	24.3363	25.2697	-1.59403	0.0667766	24.3363	40.3471	1.41428	0.169696	40.3471	25.2697
asnC (CP002614 1049077..1050578)	1049078	-1.13804	0.0564118	424.905	444.708	1.17171	0.0249885	424.905	376.508	-1.43959	4.05067e-07	335.314	444.708	-1.0796	0.307563	335.314	376.508	-1.33346	3.72338e-05	376.508	444.708
STMUK_0967	1050679	-1.40182	0.192214	26.2166	33.7981	-1.75122	0.0195608	26.2166	47.667	1.09241	0.704973	40.0771	33.7981	-1.14356	0.531036	40.0771	47.667	1.24925	0.321345	47.667	33.7981
STMUK_0968	1051457	-1.52698	0.583485	2.83017	3.97438	-2.58728	0.156436	2.83017	7.6025	1.85221	0.307652	7.99053	3.97438	1.09315	0.86041	7.99053	7.6025	1.69438	0.388796	7.6025	3.97438
STMUK_0969	1052916	1.05679	0.976134	0.630224	0.548441	-2.84706	0.452534	0.630224	1.86292	2.96708	0.460052	1.76634	0.548441	-1.01405	0.989404	1.76634	1.86292	3.00875	0.450961	1.86292	0.548441
pncB	1054430	1.25643	0.215708	69.2931	50.7195	1.14161	0.446389	69.2931	63.0189	-1.30069	0.20535	42.327	50.7195	-1.4315	0.0695514	42.327	63.0189	1.10057	0.611304	63.0189	50.7195
STMUK_0971	1055827	1.17123	0.215701	139.184	109.287	-1.20688	0.097535	139.184	174.403	1.24526	0.081508	147.722	109.287	-1.13514	0.256628	147.722	174.403	1.41354	0.00435557	174.403	109.287
STMUK_0972	1057164	-1.6231	0.316248	7.01183	10.4665	-1.06966	0.897062	7.01183	7.78713	2.66276	0.00449014	30.2516	10.4665	4.04047	0.00016705	30.2516	7.78713	-1.5174	0.374783	7.78713	10.4665
STMUK_0973	1057453	-1.67804	0.35027	5.24813	8.09896	-2.56718	0.0560304	5.24813	13.9882	2.85943	0.00649826	25.1377	8.09896	1.86906	0.0566895	25.1377	13.9882	1.52987	0.331935	13.9882	8.09896
STMUK_0974	1057735	-1.83588	0.0971973	11.5094	19.4321	-1.41079	0.365727	11.5094	16.8584	1.54796	0.124243	32.651	19.4321	2.01438	0.0171663	32.651	16.8584	-1.30132	0.427425	16.8584	19.4321
STMUK_0975	1058855	-1.10026	0.85079	7.7002	7.79153	-1.1486	0.776589	7.7002	9.18277	2.88466	0.00700508	24.3968	7.79153	2.76325	0.00614714	24.3968	9.18277	1.04393	0.929652	9.18277	7.79153
STMUK_0976	1061867	1.79769e+308	6.9998e-07	26.7655	0	-1.54555	0.0747533	26.7655	42.9495	1.79769e+308	4.10783e-15	105.075	0	2.54451	8.97074e-08	105.075	42.9495	1.79769e+308	6.91594e-10	42.9495	0
STMUK_0977	1062339	6.02556	0.0239967	9.17956	1.40103	-1.36822	0.464985	9.17956	13.0401	26.0993	1.09487e-08	39.691	1.40103	3.16573	0.000137008	39.691	13.0401	8.24431	0.00454228	13.0401	1.40103
STMUK_0978	1062649	1.79769e+308	1.89848e-14	360.963	0	-1.02455	0.740718	360.963	383.971	1.79769e+308	1.15463e-14	321.723	0	-1.14751	0.0684369	321.723	383.971	1.79769e+308	2.13163e-14	383.971	0
STMUK_0979	1063384	2.00685	0.0815997	19.1048	8.75488	1.23658	0.529857	19.1048	16.0406	5.56884	1.1173e-07	52.9214	8.75488	3.4314	4.12081e-06	52.9214	16.0406	1.62291	0.244561	16.0406	8.75488
STMUK_0980	1063843	-2.1895	0.0177037	13.0276	26.2321	1.22813	0.61503	13.0276	11.0134	1.12063	0.665456	31.9091	26.2321	3.01338	0.000904125	31.9091	11.0134	-2.689	0.00412232	11.0134	26.2321
STMUK_0981	1064829	-1.31611	0.536789	9.17673	11.1071	1.4142	0.492388	9.17673	6.73718	1.97216	0.0568127	23.7773	11.1071	3.67067	0.00140379	23.7773	6.73718	-1.86124	0.196098	6.73718	11.1071
STMUK_0982	1065589	-2.89661	0.0544457	4.09676	10.9132	2.18138	0.3579	4.09676	1.94989	-1.01499	0.971822	11.6711	10.9132	6.22532	0.00678926	11.6711	1.94989	-6.31861	0.00650006	1.94989	10.9132
STMUK_0983	1065933	3.40141	0.0295897	13.1167	3.5464	-1.16769	0.677378	13.1167	15.902	4.88173	0.00240889	18.7922	3.5464	1.2291	0.544189	18.7922	15.902	3.97178	0.0111093	15.902	3.5464
STMUK_0984	1066322	175.57	0	439.018	2.29962	1.19543	0.0106572	439.018	381.294	94.4725	0	235.818	2.29962	-1.55461	7.87783e-08	235.818	381.294	146.868	1.5099e-14	381.294	2.29962
STMUK_0985	1066904	1.17627	0.280969	100.285	78.4064	-2.44773	4.88498e-15	100.285	254.858	2.9837	0	253.936	78.4064	1.0363	0.687515	253.936	254.858	2.87918	0	254.858	78.4064
STMUK_0986	1067553	2.2501	0.254106	6.45432	2.63798	-2.49301	0.0413213	6.45432	16.7061	10.2649	6.82002e-06	29.3928	2.63798	1.8299	0.0452526	29.3928	16.7061	5.60953	0.00330752	16.7061	2.63798
STMUK_0987	1068155	8.67681	2.11972e-06	34.5414	3.66103	-1.30916	0.228059	34.5414	46.9497	11.621	9.56174e-09	46.1812	3.66103	1.02304	0.91247	46.1812	46.9497	11.3593	1.47512e-08	46.9497	3.66103
STMUK_0988	1068364	-4.24119	0.0553878	1.8617	7.26139	-2.82108	0.201495	1.8617	5.45287	1.11086	0.834007	8.75581	7.26139	1.67006	0.341879	8.75581	5.45287	-1.50339	0.468748	5.45287	7.26139
STMUK_0989	1069108	-2.37957	0.0395145	7.72108	16.8966	-1.26067	0.62717	7.72108	10.106	-1.26485	0.510638	14.5003	16.8966	1.49231	0.32537	14.5003	10.106	-1.88754	0.104261	10.106	16.8966
STMUK_0990	1069972	866.012	2.44249e-15	126.601	0.134442	-1.12089	0.346051	126.601	147.333	728.582	0	106.324	0.134442	-1.33232	0.0236576	106.324	147.333	970.704	6.66134e-16	147.333	0.134442
STMUK_0991	1070463	48.807	1.74447e-06	26.3933	0.497317	1.21534	0.495779	26.3933	22.5474	38.3247	2.64999e-05	20.6885	0.497317	-1.04787	0.877933	20.6885	22.5474	40.1592	1.62923e-05	22.5474	0.497317
STMUK_0992	1070724	1.48229	0.0458301	66.3691	41.177	1.33951	0.114289	66.3691	51.4424	1.03688	0.865694	46.3447	41.177	-1.06723	0.74794	46.3447	51.4424	1.1066	0.627956	51.4424	41.177
STMUK_0993	1071534	1.38901	0.291709	25.6157	16.9599	1.38244	0.28097	25.6157	19.238	1.65729	0.0918518	30.5097	16.9599	1.64944	0.0823942	30.5097	19.238	1.00475	0.988639	19.238	16.9599
STMUK_0994	1072577	1.11241	0.956291	0.584319	0.483068	1.45425	0.852571	0.584319	0.417168	-1.79769e+308	0.46899	0	0.483068	-1.79769e+308	0.526523	0	0.417168	-1.3073	0.898813	0.417168	0.483068
STMUK_0995	1072809	2.42113	0.0767156	13.6443	5.18271	-1.03455	0.928044	13.6443	14.6557	3.6038	0.00532622	20.2738	5.18271	1.43876	0.286029	20.2738	14.6557	2.50479	0.0628202	14.6557	5.18271
STMUK_0996	1073279	1.40274	0.432612	13.4487	8.8171	1.29361	0.527585	13.4487	10.7939	2.48162	0.0170814	23.7508	8.8171	2.28856	0.0203193	23.7508	10.7939	1.08436	0.858357	10.7939	8.8171
STMUK_0997	1073966	1.3832	0.422147	15.1981	10.1048	-1.10119	0.783649	15.1981	17.3761	2.88466	0.00213391	31.6401	10.1048	1.89386	0.0296054	31.6401	17.3761	1.52316	0.283946	17.3761	10.1048
STMUK_0998	1074456	1.40224	0.350675	19.0584	12.4994	-1.05268	0.871319	19.0584	20.8298	2.88466	0.000636709	39.138	12.4994	1.95423	0.011842	39.138	20.8298	1.47611	0.273392	20.8298	12.4994
STMUK_0999	1076591	2.57393	0.013513	24.0794	8.60343	1.35171	0.327868	24.0794	18.4953	4.64702	5.80594e-06	43.3973	8.60343	2.4404	0.000898626	43.3973	18.4953	1.9042	0.112325	18.4953	8.60343
STMUK_1000	1077028	-1.00157	0.996285	18.4241	16.9703	1.04961	0.883471	18.4241	18.2247	1.86842	0.0322008	34.4176	16.9703	1.96418	0.0175588	34.4176	18.2247	-1.05125	0.882193	18.2247	16.9703
STMUK_1001	1078265	1.64419	0.0915327	31.4489	17.5905	1.40083	0.215303	31.4489	23.3089	3.34502	1.91902e-06	63.8695	17.5905	2.84992	5.94238e-06	63.8695	23.3089	1.17372	0.611652	23.3089	17.5905
STMUK_1002	1080437	2.75964	0.0160251	20.6813	6.89207	2.79998	0.01095	20.6813	7.66874	6.79955	4.26467e-08	50.8682	6.89207	6.89896	6.72143e-09	50.8682	7.66874	-1.01462	0.97794	7.66874	6.89207
STMUK_1003	1080753	2.47874	0.0125064	26.1282	9.69396	1.59708	0.129552	26.1282	16.9857	7.10713	1.93422e-11	74.7845	9.69396	4.5792	4.8791e-10	74.7845	16.9857	1.55204	0.270963	16.9857	9.69396
STMUK_1004	1081033	2.40342	0.0196446	24.0004	9.1836	1.57099	0.159181	24.0004	15.8616	5.51223	7.00144e-08	54.9486	9.1836	3.60306	1.49985e-06	54.9486	15.8616	1.52987	0.301533	15.8616	9.1836
STMUK_1005	1081596	1.77162	0.156671	17.4679	9.06762	1.51289	0.266222	17.4679	11.9876	5.23003	2.80865e-07	51.4771	9.06762	4.46624	3.1462e-07	51.4771	11.9876	1.17101	0.719539	11.9876	9.06762
STMUK_1006	1082009	1.82505	0.0760093	25.191	12.6939	1.23808	0.468276	25.191	21.1251	3.79041	4.64559e-06	52.2272	12.6939	2.57134	0.000144419	52.2272	21.1251	1.4741	0.27152	21.1251	12.6939
STMUK_1007	1082804	1.21937	0.566016	19.4119	14.6405	-1.03749	0.907037	19.4119	20.9099	3.07485	7.14286e-05	48.8648	14.6405	2.43055	0.000445732	48.8648	20.9099	1.26509	0.48918	20.9099	14.6405
STMUK_1008	1083199	1.08081	0.812421	20.2742	17.2511	1.07808	0.812528	20.2742	19.5251	2.64115	0.000304401	49.4569	17.2511	2.63448	0.000164735	49.4569	19.5251	1.00253	0.993898	19.5251	17.2511
STMUK_1009	1083608	-1.41634	0.243698	19.63	25.5689	-1.15204	0.643239	19.63	23.4795	1.57446	0.0659502	43.6979	25.5689	1.93568	0.00858079	43.6979	23.4795	-1.22942	0.469132	23.4795	25.5689
STMUK_1010	1086592	1.09864	0.80151	15.6596	13.1083	-1.06851	0.849148	15.6596	17.3724	2.31752	0.00803507	32.975	13.1083	1.97418	0.019348	32.975	17.3724	1.17391	0.660851	17.3724	13.1083
STMUK_1011	1087023	-1.27835	0.232286	43.5648	51.2162	-1.23443	0.296581	43.5648	55.8345	13.2551	0	736.895	51.2162	13.7266	3.17524e-14	736.895	55.8345	-1.03558	0.856603	55.8345	51.2162
sodC (CP002614 1087636..1088270)	1087637	-1.29635	4.67449e-08	809.518	965.097	-1.09791	0.0522528	809.518	922.769	1.43241	3.10862e-15	1500.57	965.097	1.69131	0	1500.57	922.769	-1.18074	0.000301355	922.769	965.097
STMUK_1013	1088260	-1.30207	0.4096	17.8052	21.3209	-1.3423	0.341471	17.8052	24.814	1.31815	0.326248	30.5063	21.3209	1.27866	0.361988	30.5063	24.814	1.03089	0.917939	24.814	21.3209
STMUK_1014	1088965	-1.3256	0.525226	9.18647	11.1991	-1.56047	0.284918	9.18647	14.8835	1.94943	0.0607556	23.6978	11.1991	1.65602	0.123229	23.6978	14.8835	1.17718	0.67974	14.8835	11.1991
STMUK_1015	1089600	-1.05953	0.890584	11.463	11.1696	-1.04855	0.907731	11.463	12.4793	2.24076	0.0197011	27.1674	11.1696	2.26423	0.014015	27.1674	12.4793	-1.01047	0.979822	12.4793	11.1696
STMUK_1016	1090376	1.30767	0.588458	9.79454	6.88823	-1.26949	0.572453	9.79454	12.9096	2.85251	0.012321	21.328	6.88823	1.7183	0.120194	21.328	12.9096	1.66007	0.277587	12.9096	6.88823
STMUK_1017	1093765	1.79769e+308	0.00388184	9.06674	0	-1.09721	0.838406	9.06674	10.3287	1.79769e+308	6.55839e-05	17.2959	0	1.74165	0.152973	17.2959	10.3287	1.79769e+308	0.0024887	10.3287	0
STMUK_1018	1094061	1.08151	0.899742	5.62226	4.78083	-1.36873	0.566954	5.62226	7.98967	2.11389	0.162115	10.9699	4.78083	1.42802	0.441237	10.9699	7.98967	1.48029	0.49478	7.98967	4.78083
STMUK_1019	1096499	1.35752	0.601401	7.17633	4.86161	-2.44494	0.036016	7.17633	18.2167	2.44462	0.0825305	12.9006	4.86161	-1.35769	0.398879	12.9006	18.2167	3.31905	0.0126453	18.2167	4.86161
sseI	1097556	1.10293	0.787448	16.6442	13.8784	1.04003	0.909883	16.6442	16.6157	1.82633	0.063289	27.5127	13.8784	1.72217	0.0765249	27.5127	16.6157	1.06048	0.871696	16.6157	13.8784
STMUK_1021	1098792	-1.21377	0.632135	11.5403	12.8818	-1.57838	0.217777	11.5403	18.9116	1.45263	0.2917	20.3118	12.8818	1.11707	0.72886	20.3118	18.9116	1.30039	0.465888	18.9116	12.8818
STMUK_1022	1099172	1.17462	0.769933	7.50352	5.87478	1.08059	0.881823	7.50352	7.20949	2.38581	0.0647399	15.214	5.87478	2.19482	0.074468	15.214	7.20949	1.08701	0.88064	7.20949	5.87478
STMUK_1023	1099867	1.20511	0.723481	8.28455	6.32215	1.289	0.624583	8.28455	6.67295	1.97805	0.148663	13.5743	6.32215	2.11574	0.10471	13.5743	6.67295	-1.06961	0.903478	6.67295	6.32215
STMUK_1024	1100151	-2.36546	3.40698e-05	31.807	69.1929	1.43959	0.181042	31.807	22.9395	-1.48447	0.0315812	50.5947	69.1929	2.29395	0.000688429	50.5947	22.9395	-3.4053	6.2941e-08	22.9395	69.1929
STMUK_1025	1101108	-2.99649	0.0352977	4.53948	12.5096	1.4179	0.626858	4.53948	3.32401	1.2553	0.5405	17.0454	12.5096	5.33342	0.00175102	17.0454	3.32401	-4.24872	0.0106446	3.32401	12.5096
pepN	1101726	-1.08659	0.403713	202.105	201.961	-1.14898	0.144984	202.105	241.096	-1.47873	0.000272261	148.25	201.961	-1.56363	1.56709e-05	148.25	241.096	1.05742	0.558278	241.096	201.961
pyrD	1104546	2.20645	5.42983e-06	106.553	44.4112	1.09636	0.507642	106.553	100.905	2.01635	7.75341e-05	97.202	44.4112	1.0019	0.989358	97.202	100.905	2.01253	7.38098e-05	100.905	44.4112
ycbW	1105722	2.02653	7.10894e-11	261.728	118.774	-1.11766	0.186911	261.728	303.712	-1.95136	9.09554e-06	66.0694	118.774	-4.41978	0	66.0694	303.712	2.26498	8.65974e-15	303.712	118.774
STMUK_1029	1106261	1.18385	0.410642	54.2261	42.1244	1.01645	0.931933	54.2261	55.389	-1.08635	0.703824	42.09	42.1244	-1.26527	0.248778	42.09	55.389	1.16469	0.455369	55.389	42.1244
rlmL	1107469	1.20269	0.33685	62.3137	47.6491	1.1322	0.497543	62.3137	57.1426	1.17798	0.396466	60.9267	47.6491	1.10894	0.574265	60.9267	57.1426	1.06225	0.758165	57.1426	47.6491
uup	1109590	-1.0264	0.878079	71.3949	67.3915	1.06089	0.725376	71.3949	69.8714	1.03263	0.848022	75.5382	67.3915	1.12442	0.479615	75.5382	69.8714	-1.08889	0.61783	69.8714	67.3915
pqiA	1111512	-1.16841	0.385913	59.7926	64.2487	1.03651	0.844461	59.7926	59.8926	-1.04578	0.797901	66.6872	64.2487	1.15806	0.409331	66.6872	59.8926	-1.21107	0.285584	59.8926	64.2487
pqiB	1112770	-1.15067	0.341096	89.3427	94.5437	1.31322	0.0860276	89.3427	70.6355	-1.16901	0.291561	87.7869	94.5437	1.29261	0.107347	87.7869	70.6355	-1.51108	0.00820079	70.6355	94.5437
ymbA	1114407	-1.0928	0.576003	79.1601	79.5558	1.55533	0.0121862	79.1601	52.8427	-1.19551	0.271224	72.2329	79.5558	1.42171	0.050718	72.2329	52.8427	-1.69967	0.00249298	52.8427	79.5558
rmf	1115226	1.5749	1.04361e-14	6499.23	3795.18	-2.79236	0	6499.23	18842.3	2.68035	0	11041.8	3795.18	-1.64072	0	11041.8	18842.3	4.3977	0	18842.3	3795.18
fabA	1115493	1.17555	0.0431673	355.226	277.898	-1.0106	0.886925	355.226	372.721	1.20491	0.0191291	363.461	277.898	1.01423	0.848016	363.461	372.721	1.18801	0.0294996	372.721	277.898
lonH	1116080	-1.10233	0.451156	118.702	120.336	-1.06899	0.597988	118.702	131.744	-1.15616	0.267567	112.978	120.336	-1.12119	0.37206	112.978	131.744	-1.03119	0.807533	131.744	120.336
ycbG	1118026	-1.16305	0.193681	142.989	152.941	1.06327	0.60604	142.989	139.624	1.04488	0.692185	173.464	152.941	1.29214	0.0237875	173.464	139.624	-1.23663	0.0690517	139.624	152.941
ompA	1118550	1.2423	0	6607.12	4891.13	-1.33052	5.32907e-15	6607.12	9127.11	-1.40233	0	3785.95	4891.13	-2.31791	0	3785.95	9127.11	1.6529	1.46549e-14	9127.11	4891.13
sulA	1119959	-2.11125	7.67515e-11	109.653	212.903	-1.87563	5.25606e-08	109.653	213.534	2.92264	0	675.42	212.903	3.28978	0	675.42	213.534	-1.12562	0.221462	213.534	212.903
yccR	1120685	-1.53129	0.152488	18.9918	26.7453	-1.70123	0.061181	18.9918	33.5452	1.01552	0.954017	29.4816	26.7453	-1.094	0.72183	29.4816	33.5452	1.11098	0.684618	33.5452	26.7453
yccS	1121277	1.17342	0.539088	33.4978	26.2535	-1.2431	0.343497	33.4978	43.2339	1.17954	0.525635	33.6135	26.2535	-1.23666	0.354727	33.6135	43.2339	1.45868	0.124799	43.2339	26.2535
yccF	1123449	1.12542	0.639288	34.951	28.5608	1.11751	0.648336	34.951	32.472	1.00503	0.984532	31.1578	28.5608	-1.00203	0.99355	31.1578	32.472	1.00707	0.978076	32.472	28.5608
helD	1124019	-1.22383	0.194776	77.5492	87.2812	-1.14732	0.371825	77.5492	92.3769	1.00469	0.97483	95.1848	87.2812	1.07168	0.635421	95.1848	92.3769	-1.06668	0.665351	92.3769	87.2812
mgsA	1126109	-1.32857	0.0164792	128.686	157.231	-1.15792	0.218645	128.686	154.707	-1.07575	0.516292	158.651	157.231	1.06658	0.568295	158.651	154.707	-1.14737	0.224365	154.707	157.231
yccT	1126662	-1.02847	0.949769	10.3567	9.79579	-1.65033	0.195456	10.3567	17.7458	1.05347	0.905198	11.2016	9.79579	-1.52319	0.266619	11.2016	17.7458	1.60464	0.230458	17.7458	9.79579
STMUK_1047	1127495	1.22011	0.164523	113.205	85.3279	-1.57174	0.000132895	113.205	184.735	1.3166	0.050576	121.944	85.3279	-1.45655	0.00118519	121.944	184.735	1.9177	4.1233e-07	184.735	85.3279
yccV	1127956	-1.06624	0.623595	118.185	115.889	-1.31709	0.0224346	118.185	161.614	1.10912	0.409705	139.52	115.889	-1.11373	0.351029	139.52	161.614	1.23526	0.0820234	161.614	115.889
yccW	1128331	-1.3589	0.102764	50.5544	63.1787	-1.18606	0.366849	50.5544	62.2537	-1.30726	0.150223	52.4595	63.1787	-1.14098	0.481274	52.4595	62.2537	-1.14573	0.445819	62.2537	63.1787
STMUK_1050	1129757	-1.47243	0.176269	20.974	28.4015	-1.03704	0.904534	20.974	22.5828	-1.01264	0.961597	30.4441	28.4015	1.40212	0.221396	30.4441	22.5828	-1.41985	0.211398	22.5828	28.4015
STMUK_1051	1130331	-1.17305	0.510948	32.6168	35.1869	-1.35492	0.183073	32.6168	45.8834	1.0336	0.886641	39.4776	35.1869	-1.11749	0.608654	39.4776	45.8834	1.15504	0.519716	45.8834	35.1869
yccX	1131159	-1.23031	0.447382	25.224	28.5398	-1.58145	0.0671486	25.224	41.4161	1.28301	0.308501	39.7465	28.5398	-1.00187	0.9933	39.7465	41.4161	1.28541	0.300769	41.4161	28.5398
yccK	1131437	1.17124	0.231803	129.826	101.939	-1.01733	0.888423	129.826	137.127	1.3747	0.0125292	152.112	101.939	1.15372	0.224201	152.112	137.127	1.19154	0.179659	137.127	101.939
yccA	1131853	1.08437	0.175836	607.958	515.606	1.17356	0.00678557	607.958	537.859	1.13918	0.0276457	637.57	515.606	1.23288	0.000339357	637.57	537.859	-1.08225	0.199467	537.859	515.606
serT	1132906	-1.83785	0.319254	4.13366	6.98664	-1.46696	0.542508	4.13366	6.29585	-1.21332	0.725028	6.25045	6.98664	1.03257	0.954739	6.25045	6.29585	-1.25283	0.681031	6.29585	6.98664
pipA	1133133	-1.18365	0.334181	62.7971	68.3573	7.65871	4.45742e-11	62.7971	8.51304	1.08966	0.601125	80.8525	68.3573	9.87802	7.54952e-15	80.8525	8.51304	-9.06521	1.70197e-13	8.51304	68.3573
pipB	1134035	-1.44057	0.355339	11.1262	14.7402	4.38334	0.0183307	11.1262	2.63537	-1.0601	0.873356	15.0929	14.7402	5.95652	0.0023503	15.0929	2.63537	-6.3145	0.00156552	2.63537	14.7402
STMUK_1058	1135128	-2.68875	1.95944e-07	35.8447	88.6336	8.4959	3.75557e-07	35.8447	4.38043	-5.63386	1.50102e-13	17.0769	88.6336	4.05465	0.00461934	17.0769	4.38043	-22.8433	0	4.38043	88.6336
pipC	1135458	-3.27382	1.28786e-14	342.224	1030.36	19.4944	1.92069e-14	342.224	18.2264	-10.6415	0	105.1	1030.36	5.99742	9.99201e-16	105.1	18.2264	-63.8214	0	18.2264	1030.36
sopB	1135816	-3.19453	1.42109e-14	284.197	834.93	22.2976	0	284.197	13.2331	-10.3655	1.5099e-14	87.4329	834.93	6.87185	3.26406e-14	87.4329	13.2331	-71.2303	5.66214e-15	13.2331	834.93
STMUK_1061	1137833	-1.12019	0.129657	350.853	361.443	-1.72801	0	350.853	629.464	-1.06917	0.366649	366.954	361.443	-1.64929	1.55431e-14	366.954	629.464	1.5426	3.56462e-11	629.464	361.443
STMUK_1062	1138004	1.06758	0.512396	216.733	186.701	-1.32775	0.00143171	216.733	298.773	-1.18459	0.109029	171.079	186.701	-1.67913	4.58024e-08	171.079	298.773	1.41748	0.00017054	298.773	186.701
pipD	1138223	-1.67427	3.6612e-06	130.182	200.447	-1.19563	0.12869	130.182	161.604	-2.73313	2.22045e-15	79.6079	200.447	-1.95179	6.5024e-07	79.6079	161.604	-1.40032	0.00137367	161.604	200.447
copS	1139865	-1.39542	0.275768	18.8615	24.2049	-1.15029	0.653441	18.8615	22.5261	-1.9188	0.0498139	13.6927	24.2049	-1.58174	0.177064	13.6927	22.5261	-1.2131	0.508688	22.5261	24.2049
copR	1141222	-1.14469	0.539452	40.1474	42.2638	1.04076	0.858019	40.1474	40.0506	-1.16398	0.49246	39.413	42.2638	1.02351	0.917509	39.413	40.0506	-1.19134	0.426628	40.0506	42.2638
STMUK_1066	1142038	-1.68034	0.00322299	51.8798	80.1713	-1.12314	0.53916	51.8798	60.497	-2.78147	4.03273e-07	31.2868	80.1713	-1.85914	0.00421769	31.2868	60.497	-1.49611	0.0172334	60.497	80.1713
hpaC	1142781	-1.97663	0.224444	4.74056	8.61747	-1.64068	0.387329	4.74056	8.07523	-2.32759	0.149703	4.01875	8.61747	-1.93198	0.272047	4.01875	8.07523	-1.20477	0.703278	8.07523	8.61747
hpaB	1143311	1.0454	0.956745	3.18828	2.80478	-1.13725	0.865722	3.18828	3.76455	1.16181	0.851068	3.53711	2.80478	-1.0233	0.975186	3.53711	3.76455	1.18888	0.826173	3.76455	2.80478
hpaR	1145091	-1.29044	0.350236	24.5957	29.1891	1.1812	0.571704	24.5957	21.619	1.0207	0.936028	32.3398	29.1891	1.55583	0.108699	32.3398	21.619	-1.52428	0.134507	21.619	29.1891
hpaG	1145806	-3.78149	0.041931	2.60411	9.05619	-2.55685	0.180546	2.60411	6.91298	-2.20962	0.159866	4.44882	9.05619	-1.49403	0.506066	4.44882	6.91298	-1.47896	0.435502	6.91298	9.05619
hpaE	1147092	-2.22864	0.330254	2.08222	4.26766	-3.52415	0.0855353	2.08222	7.61871	-1.4885	0.591166	3.11213	4.26766	-2.35376	0.189642	3.11213	7.61871	1.5813	0.444542	7.61871	4.26766
hpaD	1148560	-1.68474	0.255078	7.65799	11.8651	-2.17351	0.0667082	7.65799	17.2814	-1.37009	0.468997	9.40022	11.8651	-1.76758	0.154277	9.40022	17.2814	1.29012	0.498106	17.2814	11.8651
hpaF	1149421	-1.46079	0.594989	3.39172	4.5565	-2.83651	0.0827184	3.39172	9.98861	1.03552	0.956776	5.1216	4.5565	-1.87516	0.239614	5.1216	9.98861	1.94176	0.231887	9.98861	4.5565
hpaH	1149944	1.0216	0.978412	3.38375	3.04607	-1.45168	0.592877	3.38375	5.1	1.31197	0.715596	4.33792	3.04607	-1.13039	0.85106	4.33792	5.1	1.48304	0.583859	5.1	3.04607
hpaI	1150758	1.12311	0.91222	2.00041	1.63803	-1.2574	0.806996	2.00041	2.61151	1.14118	0.899874	2.02905	1.63803	-1.23748	0.819553	2.02905	2.61151	1.41219	0.727836	2.61151	1.63803
hpaX	1151621	-1.44631	0.523471	5.17757	6.88669	-1.70534	0.325856	5.17757	9.16724	1.08374	0.876668	8.10124	6.88669	-1.08799	0.861121	8.10124	9.16724	1.1791	0.743605	9.16724	6.88669
hpaA	1153007	-1.48062	0.531786	4.3465	5.91843	-1.71505	0.362332	4.3465	7.73957	-1.12742	0.83799	5.69821	5.91843	-1.30592	0.627694	5.69821	7.73957	1.15833	0.78761	7.73957	5.91843
STMUK_1078	1153917	1.04043	0.950625	5.20123	4.59743	-2.62946	0.0499239	5.20123	14.1995	1.67746	0.367544	8.37116	4.59743	-1.6309	0.256914	8.37116	14.1995	2.73577	0.0504989	14.1995	4.59743
STMUK_1079	1155263	2.25263	0.0101749	32.7033	13.3513	-1.03416	0.890066	32.7033	35.1139	-1.87978	0.156012	7.70961	13.3513	-4.37911	4.907e-05	7.70961	35.1139	2.32958	0.00674138	35.1139	13.3513
yccD	1156279	1.00603	0.956587	171.404	156.687	-1.59189	1.24484e-06	171.404	283.294	1.04844	0.665713	178.316	156.687	-1.52751	7.99289e-06	178.316	283.294	1.6015	1.80124e-06	283.294	156.687
cbpA	1156584	-1.37318	4.58191e-05	293.458	370.591	-1.25679	0.00314884	293.458	382.921	-1.32985	0.000222628	302.489	370.591	-1.21713	0.0105008	302.489	382.921	-1.09261	0.223982	382.921	370.591
scsA	1157739	1.65819	0.201453	17.5078	9.71004	-1.15904	0.647814	17.5078	21.0683	2.34894	0.020102	24.7576	9.71004	1.22219	0.497724	24.7576	21.0683	1.9219	0.086446	21.0683	9.71004
scsB	1158150	-1.41422	0.564131	4.8493	6.30695	-1.66877	0.363998	4.8493	8.40186	1.38227	0.527038	9.46299	6.30695	1.17142	0.73828	9.46299	8.40186	1.17999	0.75314	8.40186	6.30695
scsC	1160033	-1.12521	0.824988	6.90086	7.14104	-1.93661	0.148492	6.90086	13.8754	1.31691	0.571346	10.2078	7.14104	-1.30693	0.514983	10.2078	13.8754	1.72111	0.232674	13.8754	7.14104
scsD	1160646	-2.3972	0.357412	1.51182	3.33293	-1.42621	0.73459	1.51182	2.23864	1.05313	0.944967	3.80999	3.33293	1.77011	0.491861	3.80999	2.23864	-1.68081	0.543391	2.23864	3.33293
agp	1161285	1.69954	1.60898e-06	227.595	123.156	-1.85834	1.04361e-14	227.595	439.125	3.75186	0	501.554	123.156	1.18793	0.00831884	501.554	439.125	3.15832	0	439.125	123.156
yccJ	1162560	4.05182	3.66374e-14	1357.24	308.055	-1.79937	0	1357.24	2535.57	2.57433	0	860.812	308.055	-2.83209	8.21565e-15	860.812	2535.57	7.29072	0	2535.57	308.055
wraB	1162808	2.87477	0	670.664	214.548	-1.8705	0	670.664	1302.46	1.93797	1.9984e-15	451.324	214.548	-2.77469	1.5099e-14	451.324	1302.46	5.37726	3.15303e-14	1302.46	214.548
ymdF	1163789	1.34884	8.63751e-09	905.118	617.117	-1.61827	0	905.118	1520.74	-1.06432	0.270982	629.38	617.117	-2.32318	1.68754e-14	629.38	1520.74	2.18278	2.04281e-14	1520.74	617.117
ycdC	1164093	1.25655	0.385089	34.0799	24.9426	-1.36228	0.165465	34.0799	48.2022	1.35438	0.24069	36.669	24.9426	-1.26388	0.284084	36.669	48.2022	1.71178	0.0274073	48.2022	24.9426
STMUK_1091	1164728	1.20755	0.554817	22.6129	17.2216	-1.44612	0.171698	22.6129	33.9518	1.32304	0.370863	24.7322	17.2216	-1.31989	0.292213	24.7322	33.9518	1.74627	0.0562707	33.9518	17.2216
STMUK_1092	1165182	-1.25904	0.496437	16.1742	18.7277	-2.92197	8.79712e-05	16.1742	49.068	-2.21704	0.0425689	9.16909	18.7277	-5.14531	3.78483e-07	9.16909	49.068	2.3208	0.00141288	49.068	18.7277
putP	1169566	1.93155	0.185375	12.1038	5.76289	-2.49614	0.00513226	12.1038	31.3684	1.13888	0.816323	7.12416	5.76289	-4.23348	0.000152722	7.12416	31.3684	4.82142	0.00012301	31.3684	5.76289
STMUK_1094	1171901	1.19942	0.283388	79.9694	61.3164	-2.51859	3.37952e-13	79.9694	209.113	-2.74842	1.11131e-05	24.2164	61.3164	-8.30254	0	24.2164	209.113	3.02084	2.88658e-15	209.113	61.3164
STMUK_1095	1172861	-1.14193	0.145052	234.973	246.763	-1.06736	0.468621	234.973	260.394	-1.31983	0.00330214	202.944	246.763	-1.23365	0.0246498	202.944	260.394	-1.06986	0.44709	260.394	246.763
STMUK_1096	1174027	-10.6453	1.11022e-15	8.61935	84.3833	-1.53827	0.317705	8.61935	13.766	-9.00784	0	10.1684	84.3833	-1.30165	0.522556	10.1684	13.766	-6.92031	9.99201e-15	13.766	84.3833
STMUK_1097	1175860	-6.25268	0.000124545	3.91666	22.5219	-1.68089	0.407269	3.91666	6.83529	-3.42133	0.00229717	7.1454	22.5219	1.08725	0.875714	7.1454	6.83529	-3.71986	0.0012409	6.83529	22.5219
STMUK_1098	1177046	-4.96342	0.00421907	3.15352	14.3946	-1.56335	0.529099	3.15352	5.1186	-3.73239	0.0108648	4.18629	14.3946	-1.17561	0.805855	4.18629	5.1186	-3.17487	0.0177004	5.1186	14.3946
STMUK_1099	1178252	-20.6758	0.00248844	0.514319	9.77953	-9.51233	0.0592738	0.514319	5.07949	-2.29367	0.130028	4.62812	9.77953	-1.05525	0.9333	4.62812	5.07949	-2.17358	0.145542	5.07949	9.77953
STMUK_1100	1179227	1.68848	0.577303	3.13791	1.7091	1.57133	0.610569	3.13791	2.07335	1.39327	0.735406	2.58476	1.7091	1.2966	0.779944	2.58476	2.07335	1.07455	0.944502	2.07335	1.7091
STMUK_1101	1180518	1.80899	0.0607146	28.8489	14.6661	1.7244	0.0693061	28.8489	17.3697	1.50709	0.212691	23.9922	14.6661	1.43661	0.247569	23.9922	17.3697	1.04906	0.892564	17.3697	14.6661
serX	1182145	-2.59696	0.130289	3.30693	7.89794	6.54414	0.144738	3.30693	0.524654	-2.2533	0.180934	3.80462	7.89794	7.54222	0.105757	3.80462	0.524654	-16.9949	0.00650049	0.524654	7.89794
ycdW	1182468	1.28729	0.152289	76.6936	54.7906	1.53719	0.0159852	76.6936	51.8002	-1.11533	0.57025	53.3238	54.7906	1.07066	0.726305	53.3238	51.8002	-1.19413	0.359285	51.8002	54.7906
ycdX	1183491	1.11699	0.349135	158.421	130.433	1.0488	0.672245	158.421	156.827	1.06276	0.610839	150.466	130.433	-1.00212	0.985185	150.466	156.827	1.06501	0.594985	156.827	130.433
ycdY	1184252	1.08742	0.48682	150.143	126.979	-1.14024	0.236041	150.143	177.748	-1.02965	0.813526	133.863	126.979	-1.27668	0.0323629	133.863	177.748	1.23992	0.0636773	177.748	126.979
ycdZ	1184859	1.02296	0.887565	81.9264	73.6526	1.15686	0.363947	81.9264	73.5264	1.04145	0.79957	83.261	73.6526	1.17777	0.306034	83.261	73.5264	-1.1309	0.455273	73.5264	73.6526
csgG	1185428	-1.16706	0.820725	4.14842	4.45243	-3.12453	0.0323337	4.14842	13.4576	-1.03202	0.962025	4.68303	4.45243	-2.76299	0.0480536	4.68303	13.4576	2.67728	0.060797	13.4576	4.45243
csgF	1186288	-1.55818	0.733268	0.986109	1.41307	-2.29213	0.476979	0.986109	2.34674	-2.2533	0.571458	0.68071	1.41307	-3.31468	0.355738	0.68071	2.34674	1.47103	0.715313	2.34674	1.41307
csgE	1186731	-3.74562	0.257417	0.822288	2.8325	-1.14606	0.927334	0.822288	0.978438	-3.37032	0.283489	0.912254	2.8325	-1.03123	0.98314	0.912254	0.978438	-3.26825	0.284636	0.978438	2.8325
csgD	1187131	-2.73526	0.148704	2.64753	6.65982	1.84943	0.542257	2.64753	1.48629	-2.99959	0.124573	2.41	6.65982	1.68646	0.612275	2.41	1.48629	-5.05868	0.0466812	1.48629	6.65982
csgB	1188536	-2.73965	0.217206	1.92557	4.85153	-2.31396	0.313839	1.92557	4.62611	-2.77329	0.213514	1.89889	4.85153	-2.34237	0.308828	1.89889	4.62611	-1.18397	0.794726	4.62611	4.85153
csgA	1189033	-1.1525	0.75302	9.53617	10.1074	-2.75055	0.00502881	9.53617	27.233	-1.34813	0.524374	8.13809	10.1074	-3.21745	0.0019717	8.13809	27.233	2.3866	0.0148127	27.233	10.1074
csgC	1189550	-4.59906	1.3653e-09	16.1184	68.1733	2.53867	0.0367236	16.1184	6.59197	-2.70904	4.52799e-06	27.3159	68.1733	4.30984	0.000238742	27.3159	6.59197	-11.6755	1.96509e-14	6.59197	68.1733
ymdA	1190007	-4.70819	0	70.7207	306.213	4.97627	4.72166e-10	70.7207	14.7551	-2.56058	8.88178e-16	129.808	306.213	9.14999	2.33147e-15	129.808	14.7551	-23.4292	1.53211e-14	14.7551	306.213
STMUK_1115	1190416	-2.76168	1.26565e-13	68.1086	172.981	1.08058	0.654278	68.1086	65.4404	-1.77712	2.34045e-06	105.657	172.981	1.67924	0.000861617	105.657	65.4404	-2.98422	6.66134e-16	65.4404	172.981
ymdC	1190894	-1.72988	0.0010303	56.9646	90.6241	-1.08407	0.657426	56.9646	64.1154	-1.24848	0.148795	78.7911	90.6241	1.27813	0.143536	78.7911	64.1154	-1.59573	0.00385345	64.1154	90.6241
mdoC	1192395	-1.18595	0.44405	38.5106	42.0021	-1.2128	0.370662	38.5106	48.4919	-1.21073	0.393433	37.6564	42.0021	-1.23814	0.324463	37.6564	48.4919	1.02263	0.915436	48.4919	42.0021
opgG	1193821	1.19746	0.0226965	366.938	281.809	1.03156	0.673328	366.938	369.319	1.0444	0.594939	319.476	281.809	-1.11148	0.166309	319.476	369.319	1.16083	0.0590916	369.319	281.809
mdoH	1195349	1.11572	0.357724	155.954	128.547	-1.10934	0.342872	155.954	179.622	1.18831	0.141539	165.81	128.547	-1.04157	0.705261	165.81	179.622	1.23771	0.0643689	179.622	128.547
yceK	1197966	1.27581	0.21675	61.085	44.0323	-1.85936	6.38842e-05	61.085	117.923	-1.00913	0.965358	47.363	44.0323	-2.39386	1.63175e-07	47.363	117.923	2.3722	4.5402e-07	117.923	44.0323
msyB	1198194	1.22493	0.150931	116.453	87.4305	-1.82103	1.09488e-07	116.453	220.175	-1.30896	0.0890952	72.5023	87.4305	-2.91982	2.22045e-15	72.5023	220.175	2.23063	7.09206e-11	220.175	87.4305
yceE	1198650	-1.05874	0.7937	42.5301	41.4105	-1.03052	0.887908	42.5301	45.5043	1.09041	0.68165	49.0137	41.4105	1.12028	0.58093	49.0137	45.5043	-1.02739	0.89987	45.5043	41.4105
htrB	1200019	-1.0047	0.974944	93.525	86.4144	-1.12587	0.399654	93.525	109.324	1.31398	0.0509024	123.251	86.4144	1.17256	0.225133	123.251	109.324	1.12061	0.428623	109.324	86.4144
yceA	1201159	2.38832	0.0229978	23.0369	8.87063	-1.02596	0.929607	23.0369	24.5389	1.66649	0.217207	16.0462	8.87063	-1.47035	0.226966	16.0462	24.5389	2.45032	0.0180318	24.5389	8.87063
yceI	1202263	-1.7243	0.0732629	17.1951	27.2671	-1.17421	0.621212	17.1951	20.9629	-2.26118	0.0126232	13.0894	27.2671	-1.53982	0.216872	13.0894	20.9629	-1.46847	0.183226	20.9629	27.2671
STMUK_1126	1202835	-2.21513	0.101892	5.9845	12.1913	-1.11415	0.846375	5.9845	6.92263	-3.05421	0.0355897	4.33279	12.1913	-1.53618	0.480062	4.33279	6.92263	-1.98818	0.140848	6.92263	12.1913
yceO	1203670	1.25146	0.589813	13.5793	9.97888	-1.10987	0.778552	13.5793	15.6477	-1.24611	0.634646	8.69246	9.97888	-1.7308	0.189135	8.69246	15.6477	1.38896	0.415256	15.6477	9.97888
solA	1203824	-1.36875	0.068131	60.0992	75.6514	-1.28308	0.143113	60.0992	80.0614	-1.69885	0.00359249	48.3369	75.6514	-1.59252	0.00994468	48.3369	80.0614	-1.06677	0.686798	80.0614	75.6514
yceP	1205055	-1.74247	6.31717e-13	265.536	425.513	-1.98048	4.88498e-15	265.536	546.003	-3.42224	0	134.964	425.513	-3.88968	0	134.964	546.003	1.13659	0.0475134	546.003	425.513
dinI	1205599	-2.20759	0.00068009	26.0803	52.9485	-1.61614	0.0500818	26.0803	43.7616	1.65343	0.00304342	95.0291	52.9485	2.25852	4.55918e-06	95.0291	43.7616	-1.36596	0.125347	43.7616	52.9485
pyrC	1205918	1.66144	0.00111713	113.209	62.6642	1.23962	0.122093	113.209	94.8186	1.17152	0.347943	79.6866	62.6642	-1.14406	0.375482	79.6866	94.8186	1.34028	0.0709971	94.8186	62.6642
yceB	1207069	1.24317	0.00151195	497.401	367.958	1.26942	0.000346408	497.401	406.819	1.21324	0.00510619	484.575	367.958	1.23885	0.00141344	484.575	406.819	-1.02111	0.77146	406.819	367.958
grxB	1207754	1.27309	0.000435182	503.48	363.702	-1.02831	0.65257	503.48	537.534	-1.0845	0.273673	364.026	363.702	-1.41975	2.09333e-07	364.026	537.534	1.30913	6.8901e-05	537.534	363.702
yceL	1208465	-1.90642	0.0104759	23.8746	41.8579	-1.82473	0.0158002	23.8746	45.2309	-1.51664	0.079596	29.9578	41.8579	-1.45166	0.111519	29.9578	45.2309	-1.04477	0.838187	45.2309	41.8579
rimJ	1209910	-1.77389	8.33467e-12	222.98	363.762	-1.70854	9.55924e-11	222.98	395.542	-1.09815	0.207785	359.56	363.762	-1.05769	0.441308	359.56	395.542	-1.03825	0.605257	395.542	363.762
yceH	1210530	-1.34307	0.0115346	131.749	162.731	-1.94185	2.24926e-10	131.749	265.62	1.07266	0.511517	189.473	162.731	-1.34788	0.00162503	189.473	265.62	1.44582	0.000195436	265.62	162.731
mviM	1211179	-1.34483	0.0671269	68.5566	84.7892	-1.89762	1.11111e-05	68.5566	135.07	1.23762	0.136438	113.905	84.7892	-1.14013	0.302204	113.905	135.07	1.41105	0.0125045	135.07	84.7892
mviN	1212367	-1.31852	0.127553	55.0604	66.7652	-1.07093	0.712111	55.0604	61.2209	1.08263	0.633398	78.4595	66.7652	1.33293	0.0908207	78.4595	61.2209	-1.2312	0.238978	61.2209	66.7652
flgN	1214023	-1.85204	0	1013.11	1725.56	-1.22879	8.61131e-07	1013.11	1292.51	1.01465	0.661684	1900.46	1725.56	1.52928	0	1900.46	1292.51	-1.50721	1.44329e-15	1292.51	1725.56
flgM	1214450	-1.71228	0	1342.35	2113.8	-1.13241	0.000798929	1342.35	1578.23	1.06088	0.0465939	2434.14	2113.8	1.60412	0	2434.14	1578.23	-1.51207	0	1578.23	2113.8
flgA	1214835	-2.97667	1.07825e-12	52.726	144.337	4.0823	6.09853e-07	52.726	13.4098	1.30679	0.013531	204.74	144.337	15.8797	0	204.74	13.4098	-12.1516	3.33067e-16	13.4098	144.337
flgB	1215651	-3.74937	0	260.136	896.976	8.33983	0	260.136	32.385	-1.35173	1.45908e-09	720.289	896.976	23.1326	1.95399e-14	720.289	32.385	-31.2691	0	32.385	896.976
flgC	1216071	-3.30178	0	209.48	636.082	10.6754	0	209.48	20.3732	-1.21865	0.000604759	566.568	636.082	28.9237	1.70974e-14	566.568	20.3732	-35.2477	2.56462e-14	20.3732	636.082
flgD	1216487	-4.21484	3.33067e-14	340.857	1321.22	8.74845	0	340.857	40.4522	-1.444	2.22045e-15	993.174	1321.22	25.5355	1.42109e-14	993.174	40.4522	-36.8733	0	40.4522	1321.22
flgE	1217212	-4.88187	2.13163e-14	347.664	1560.88	8.28387	0	347.664	43.5739	-1.60476	0	1055.78	1560.88	25.2005	0	1055.78	43.5739	-40.4408	0	43.5739	1560.88
flgF	1218444	-5.38526	0	144.012	713.228	10.1046	2.33147e-15	144.012	14.7973	-1.50387	1.18971e-12	514.793	713.228	36.1836	1.75415e-14	514.793	14.7973	-54.4157	3.28626e-14	14.7973	713.228
flgG	1219213	-4.15335	1.44329e-14	152.541	582.653	11.8584	2.22045e-15	152.541	13.3555	-1.18497	0.00455863	533.727	582.653	41.5642	8.21565e-15	533.727	13.3555	-49.2523	0	13.3555	582.653
flgH	1220050	-4.91411	1.70974e-14	160.985	727.535	9.14223	1.9984e-15	160.985	18.2825	-1.33007	2.26321e-07	593.74	727.535	33.7771	1.25455e-14	593.74	18.2825	-44.9259	0	18.2825	727.535
flgI	1220760	-4.75797	0	93.8355	410.594	7.46886	1.44329e-15	93.8355	13.0441	-1.22975	0.00403979	362.419	410.594	28.8973	0	362.419	13.0441	-35.5366	0	13.0441	410.594
flgJ	1221857	-5.30697	0	82.4635	402.468	7.15897	1.00697e-13	82.4635	11.9595	-1.36839	2.63863e-05	319.255	402.468	27.7643	2.22045e-15	319.255	11.9595	-37.9924	0	11.9595	402.468
flgK	1222872	-2.53955	2.62013e-14	1030.28	2406.23	-1.3089	4.67122e-11	1030.28	1400.11	-1.49475	0	1747.37	2406.23	1.29802	2.91878e-13	1747.37	1400.11	-1.94022	1.11022e-16	1400.11	2406.23
flgL	1224548	-2.6476	7.54952e-15	1087.94	2648.98	-1.47621	0	1087.94	1667.44	-1.8552	2.26485e-14	1549.9	2648.98	-1.03439	0.33753	1549.9	1667.44	-1.79352	1.83187e-14	1667.44	2648.98
rne	1225758	1.07483	0.53521	160.043	136.937	-1.21325	0.0674337	160.043	201.599	1.22047	0.0779027	181.411	136.937	-1.06847	0.517421	181.411	201.599	1.30403	0.016199	201.599	136.937
rluC	1229535	1.90766	0.0972652	19.5751	9.43683	1.0135	0.966347	19.5751	20.0532	2.39848	0.01838	24.5685	9.43683	1.27426	0.419489	24.5685	20.0532	1.88226	0.103309	20.0532	9.43683
STMUK_1155	1230650	1.01237	0.950025	54.6061	49.6051	-2.10348	3.21458e-06	54.6061	119.256	-1.10504	0.620313	48.7266	49.6051	-2.35318	2.12114e-07	48.7266	119.256	2.1295	4.61796e-06	119.256	49.6051
STMUK_1156	1231599	1.64081	0.068118	37.0207	20.7496	-1.1111	0.638812	37.0207	42.7069	1.11952	0.703117	25.215	20.7496	-1.62846	0.0498833	25.215	42.7069	1.8231	0.022722	42.7069	20.7496
maf (CP002614 1231894..1232579)	1231895	1.50473	0.0660134	52.6192	32.1594	1.08151	0.690691	52.6192	50.5143	1.03864	0.875605	36.2569	32.1594	-1.33956	0.177692	36.2569	50.5143	1.39133	0.141386	50.5143	32.1594
yceD	1232677	1.07071	0.0690819	1529.87	1314.03	1.19568	1.80021e-06	1529.87	1328.43	1.09693	0.0133259	1564.6	1314.03	1.22497	4.99528e-08	1564.6	1328.43	-1.11672	0.00450408	1328.43	1314.03
rpmF	1233250	1.4491	0	2434.48	1545	1.52252	0	2434.48	1660.13	1.37616	0	2307.89	1545	1.44589	0	2307.89	1660.13	-1.05066	0.161755	1660.13	1545
plsX	1233557	-1.13705	0.129776	271.759	284.175	1.12818	0.168412	271.759	250.097	1.18276	0.033649	364.837	284.175	1.51723	3.12633e-07	364.837	250.097	-1.28279	0.00397598	250.097	284.175
fabH	1234716	-1.22834	0.0097868	296.314	334.729	1.13266	0.137796	296.314	271.614	-1.02244	0.770718	355.362	334.729	1.36075	0.000124242	355.362	271.614	-1.39129	4.85199e-05	271.614	334.729
fabD	1235685	-1.1148	0.127853	387.264	397.034	1.30542	0.000462085	387.264	308.004	-1.01837	0.794375	423.191	397.034	1.42903	1.64721e-06	423.191	308.004	-1.45529	6.65413e-07	308.004	397.034
fabG	1236627	1.06543	0.163302	1043.08	900.361	1.42055	1.27454e-13	1043.08	762.365	1.07684	0.102716	1052.41	900.361	1.43576	2.23155e-14	1052.41	762.365	-1.33331	4.43788e-09	762.365	900.361
acpP	1237517	1.33514	0	6425.23	4425.71	1.3528	0	6425.23	4931.25	1.07443	0.000444646	5161.5	4425.71	1.08863	1.91546e-05	5161.5	4931.25	-1.01322	0.525076	4931.25	4425.71
fabF	1237839	1.30503	6.22576e-05	543.781	383.202	1.08485	0.183916	543.781	520.419	1.43195	3.52283e-08	595.624	383.202	1.19036	0.00363199	595.624	520.419	1.20295	0.00596951	520.419	383.202
pabC	1239204	1.20764	0.265632	80.2824	61.1373	1.02894	0.856237	80.2824	81.0087	1.35616	0.0649769	89.9984	61.1373	1.15548	0.34492	89.9984	81.0087	1.17368	0.343997	81.0087	61.1373
yceG	1240016	1.1935	0.341113	66.3717	51.1427	-1.16895	0.345843	66.3717	80.5529	1.37096	0.0797279	76.1069	51.1427	-1.01764	0.912869	76.1069	80.5529	1.39515	0.0613244	80.5529	51.1427
tmk	1241028	1.52559	0.024047	74.755	45.0635	-1.32303	0.0647136	74.755	102.686	1.92126	0.000244248	93.9783	45.0635	-1.05056	0.729658	93.9783	102.686	2.0184	6.02688e-05	102.686	45.0635
holB	1241666	-1.25314	0.291998	40.5548	46.7375	-1.12964	0.56822	40.5548	47.5643	1.17306	0.413623	59.5114	46.7375	1.30131	0.174438	59.5114	47.5643	-1.10933	0.614253	47.5643	46.7375
ycfH	1242681	1.26703	0.0948695	117.86	85.5469	-1.17433	0.195471	117.86	143.7	1.43916	0.00819443	133.638	85.5469	-1.03387	0.781639	133.638	143.7	1.4879	0.00339849	143.7	85.5469
ptsG	1243773	12.2771	0	1829.56	137.049	12.6299	0	1829.56	150.4	13.4609	0	2002.46	137.049	13.8476	0	2002.46	150.4	-1.02873	0.810396	150.4	137.049
fhuE	1245291	1.09559	0.859194	8.26914	6.94124	1.47965	0.466536	8.26914	5.80233	1.7129	0.247168	12.9058	6.94124	2.31337	0.0840589	12.9058	5.80233	-1.35055	0.591779	5.80233	6.94124
ycfF	1247807	1.10476	0.298031	239.947	199.743	1.15131	0.13249	239.947	216.383	1.19318	0.0604097	258.699	199.743	1.24346	0.0177782	258.699	216.383	-1.04214	0.673939	216.383	199.743
ycfL	1248169	-1.19737	0.18184	104.54	115.115	-1.14653	0.302284	104.54	124.443	-1.01335	0.918476	123.307	115.115	1.03057	0.812627	123.307	124.443	-1.04434	0.737241	124.443	115.115
ycfM	1248557	-1.17663	0.160354	143.011	154.751	-1.29456	0.0190519	143.011	192.218	-1.00779	0.944543	166.677	154.751	-1.10881	0.328887	166.677	192.218	1.10023	0.376252	192.218	154.751
thiK	1249176	-1.23723	0.235431	58.1469	66.1604	-1.21581	0.264921	58.1469	73.3992	1.13524	0.443004	81.5276	66.1604	1.15525	0.369346	81.5276	73.3992	-1.01762	0.917942	73.3992	66.1604
nagZ	1250011	-1.17453	0.213295	115.003	124.222	-1.26699	0.0551934	115.003	151.281	-1.15485	0.263576	116.758	124.222	-1.24576	0.0738508	116.758	151.281	1.07872	0.531321	151.281	124.222
ycfP	1251061	-1.22653	0.00552576	347.041	391.455	-1.58862	6.61604e-12	347.041	572.404	-1.66752	1.33648e-10	254.817	391.455	-2.1598	0	254.817	572.404	1.29522	7.62515e-05	572.404	391.455
ndh	1251858	-1.08081	0.606167	88.2476	87.7151	2.85528	1.0023e-07	88.2476	32.0889	1.04593	0.759087	99.5845	87.7151	3.22774	1.00428e-09	99.5845	32.0889	-3.08601	8.62185e-09	32.0889	87.7151
ycfJ	1253341	1.43147	0.00147952	198.59	127.584	-1.27432	0.00974773	198.59	262.747	1.49919	0.000289497	207.621	127.584	-1.21676	0.0343077	207.621	262.747	1.82416	1.55443e-08	262.747	127.584
ycfQ	1253955	1.41144	0.00167384	208.707	135.987	-1.03309	0.735061	208.707	223.86	1.34758	0.0071217	198.915	135.987	-1.08205	0.418179	198.915	223.86	1.45815	0.000483172	223.86	135.987
ycfR	1254832	2.70477	0.0052128	28.6239	9.73242	1.38752	0.249518	28.6239	21.4185	8.10894	1.5854e-13	85.6647	9.73242	4.15981	1.42584e-10	85.6647	21.4185	1.94935	0.0785849	21.4185	9.73242
ycfS	1255186	1.03957	0.941911	7.50858	6.64241	-1.89794	0.145763	7.50858	14.7959	1.43906	0.461397	10.3758	6.64241	-1.37107	0.433848	10.3758	14.7959	1.97305	0.138015	14.7959	6.64241
mfd	1256299	-1.09117	0.637887	58.0535	58.2565	-1.06054	0.745735	58.0535	63.9229	-1.01951	0.915669	62.0256	58.2565	1.0092	0.959039	62.0256	63.9229	-1.02888	0.875087	63.9229	58.2565
ycfU	1259972	-1.13555	0.489789	57.7023	60.2593	-1.05004	0.788756	57.7023	62.9074	-1.02901	0.873637	63.5657	60.2593	1.05095	0.779888	63.5657	62.9074	-1.08143	0.663967	62.9074	60.2593
lolD	1261275	1.08423	0.595642	93.7634	79.5305	1.15572	0.33458	93.7634	84.2325	1.02098	0.893218	88.1385	79.5305	1.0883	0.578563	88.1385	84.2325	-1.06594	0.682919	84.2325	79.5305
ycfW	1261976	-1.28638	0.0760491	91.085	107.756	-1.00232	0.987416	91.085	94.7879	-1.10453	0.467272	105.896	107.756	1.16195	0.287969	105.896	94.7879	-1.28341	0.0756334	94.7879	107.756
ycfX	1263249	1.12578	0.391981	115.969	94.7351	1.26999	0.0835598	115.969	94.8072	1.22614	0.133079	126.086	94.7351	1.3832	0.01653	126.086	94.8072	-1.1281	0.406395	94.8072	94.7351
cobB	1264179	-1.03861	0.745732	149.96	143.235	1.04411	0.708957	149.96	149.118	1.12265	0.304513	174.546	143.235	1.21742	0.0771997	174.546	149.118	-1.08442	0.488352	149.118	143.235
potD	1265082	1.34475	0.0119785	175.881	120.282	1.21028	0.0849533	175.881	150.88	-1.00973	0.939096	129.304	120.282	-1.12191	0.336813	129.304	150.88	1.11111	0.388495	150.88	120.282
potC	1266153	-1.13212	0.451529	72.0698	75.0356	-1.14901	0.384052	72.0698	85.9762	-1.12079	0.488143	72.6707	75.0356	-1.13752	0.418411	72.6707	85.9762	1.01492	0.925289	85.9762	75.0356
sifA	1267248	-1.76379	0.282531	5.64425	9.15539	-1.41627	0.521438	5.64425	8.29955	-1.7024	0.309436	5.83755	9.15539	-1.36698	0.561194	5.83755	8.29955	-1.24537	0.646406	8.29955	9.15539
potB	1268587	1.40171	0.166652	41.9384	27.5155	1.1471	0.539813	41.9384	37.9585	1.32184	0.259643	39.4797	27.5155	1.08175	0.729522	39.4797	37.9585	1.22195	0.42258	37.9585	27.5155
potA	1269434	1.83548	0.0012103	82.5106	41.3413	1.05333	0.739447	82.5106	81.3289	1.748	0.00324194	78.4409	41.3413	1.00313	0.984225	78.4409	81.3289	1.74254	0.00322954	81.3289	41.3413
pepT	1270821	-1.22617	0.0431353	184.953	208.562	-1.34611	0.00195008	184.953	258.489	1.04977	0.608637	237.655	208.562	-1.04577	0.618465	237.655	258.489	1.09781	0.315823	258.489	208.562
tnpA_6 (CP002614 1272260..1272819)	1272261	28.2738	1.11848e-11	55.6331	1.80956	332.66	4.04121e-14	55.6331	0.173633	28.8008	6.89682e-12	56.571	1.80956	338.861	2.23155e-14	56.571	0.173633	-11.7657	0.211569	0.173633	1.80956
ycfD	1274139	-1.12593	0.365612	114.229	118.28	1.2105	0.164678	114.229	97.9745	-1.09921	0.46819	116.802	118.28	1.23993	0.115749	116.802	97.9745	-1.36294	0.0228545	97.9745	118.28
phoQ	1275341	-1.4899	3.92532e-09	372.063	509.796	1.54782	7.35174e-08	372.063	249.572	-1.5661	6.31566e-11	353.342	509.796	1.47251	2.47911e-06	353.342	249.572	-2.3061	0	249.572	509.796
phoP	1276804	-1.2314	6.23829e-08	1266.85	1434.65	1.60475	1.55431e-15	1266.85	819.634	-1.50997	0	1031.33	1434.65	1.30869	7.98939e-09	1031.33	819.634	-1.97608	0	819.634	1434.65
purB	1277602	1.4166	0.00131741	213.909	138.869	1.31249	0.00801527	213.909	169.214	1.14887	0.222686	173.178	138.869	1.06443	0.563384	173.178	169.214	1.07933	0.504831	169.214	138.869
ycfC	1278976	1.52256	0.00812145	103.736	62.658	1.00365	0.978913	103.736	107.312	1.61478	0.00224365	109.826	62.658	1.06443	0.645436	109.826	107.312	1.51703	0.00828197	107.312	62.658
mnmA	1279704	1.39361	0.00156786	226.161	149.245	-1.18279	0.0605541	226.161	277.733	1.52295	4.37466e-05	246.719	149.245	-1.08234	0.365584	246.719	277.733	1.64835	6.48927e-07	277.733	149.245
ymfB	1280864	1.11891	0.477619	88.4471	72.696	-1.33061	0.0400674	88.4471	122.19	1.03959	0.809516	82.0329	72.696	-1.43214	0.011408	82.0329	122.19	1.48884	0.00683376	122.19	72.696
STMUK_1204	1281337	1.17808	0.365181	69.4776	54.2365	-1.04515	0.790583	69.4776	75.3916	1.33856	0.0971843	78.8036	54.2365	1.08714	0.603922	78.8036	75.3916	1.23127	0.241754	75.3916	54.2365
ymfC	1281663	1.11241	0.642967	41.7971	34.5545	-1.25556	0.267329	41.7971	54.486	1.70787	0.0102787	64.0584	34.5545	1.22279	0.274281	64.0584	54.486	1.3967	0.122699	54.486	34.5545
icdA	1282500	1.01417	0.733394	1231.38	1116.62	-1.9609	3.9968e-15	1231.38	2506.96	-1.41033	2.62013e-14	859.407	1116.62	-2.8047	0	859.407	2506.96	1.98868	2.22045e-16	2506.96	1116.62
STMUK_1207	1284198	-2.29125	1.1243e-06	48.027	101.2	1.80065	0.0123964	48.027	27.6921	-4.06157	2.24643e-12	27.0461	101.2	1.0158	0.953751	27.0461	27.6921	-4.12575	7.18869e-13	27.6921	101.2
STMUK_1208	1285779	-1.79769e+308	0.653908	0	0.184858	-1.79769e+308	0.694969	0	0.15964	1.64838	0.861941	0.330759	0.184858	2.15492	0.796284	0.330759	0.15964	-1.3073	0.937301	0.15964	0.184858
envF	1286304	-1.40261	0.675298	2.69533	3.47675	-1.48257	0.61244	2.69533	4.14884	2.32271	0.17089	8.76566	3.47675	2.19745	0.175242	8.76566	4.14884	1.057	0.939216	4.14884	3.47675
msgA	1287581	1.30675	0.281545	38.9861	27.4373	-1.26596	0.266021	38.9861	51.2425	2.83501	7.06638e-07	84.433	27.4373	1.71373	0.00207766	84.433	51.2425	1.65429	0.031521	51.2425	27.4373
envE	1288011	1.06374	0.738942	62.7028	54.2092	-2.58037	2.96732e-11	62.7028	167.984	-1.70489	0.0131707	34.5138	54.2092	-4.67967	0	34.5138	167.984	2.74485	1.55653e-11	167.984	54.2092
STMUK_1212	1288947	-1.93243	0.0086496	23.9435	42.5516	-1.36592	0.240692	23.9435	33.9559	-1.57998	0.0547617	29.2336	42.5516	-1.11679	0.661364	29.2336	33.9559	-1.41475	0.129682	33.9559	42.5516
pagD	1289291	-1.83971	0.0884904	12.0452	20.3791	-1.05544	0.892265	12.0452	13.1992	-1.06065	0.850045	20.856	20.3791	1.6434	0.153594	20.856	13.1992	-1.74306	0.111165	13.1992	20.3791
pagC	1290366	1.50357	0.00413597	128.462	78.5731	-1.10984	0.387184	128.462	148.025	1.4701	0.00704345	125.383	78.5731	-1.13511	0.296071	125.383	148.025	1.66873	0.000208109	148.025	78.5731
STMUK_1215	1291324	-1.05243	0.90114	12.013	11.6269	1.11796	0.788457	12.013	11.1564	1.03023	0.941169	13.0022	11.6269	1.21214	0.636814	13.0022	11.1564	-1.17657	0.697711	11.1564	11.6269
pliC	1292160	1.099	0.076814	770.112	644.433	1.1682	0.00304372	770.112	684.444	-2.29998	0	304.137	644.433	-2.16375	0	304.137	684.444	-1.06296	0.265758	684.444	644.433
STMUK_1217	1293207	-2.6653	1.59434e-06	31.1632	76.3856	-2.58568	2.61471e-06	31.1632	83.6599	-3.41751	2.00467e-08	24.2615	76.3856	-3.31541	3.49093e-08	24.2615	83.6599	-1.03079	0.848009	83.6599	76.3856
STMUK_1218	1293631	-1.21072	0.273283	62.1117	69.1578	-13.8866	2.59792e-14	62.1117	895.508	2.41833	1.08464e-10	181.54	69.1578	-4.74281	0	181.54	895.508	11.4697	8.88178e-15	895.508	69.1578
STMUK_1219	1294437	1.02102	0.949891	19.2519	17.3405	-1.197	0.556455	19.2519	23.9259	-1.15445	0.676898	16.3043	17.3405	-1.41093	0.28136	16.3043	23.9259	1.22216	0.52399	23.9259	17.3405
STMUK_1220	1295563	-1.48804	0.00712479	78.2907	107.139	1.17955	0.316877	78.2907	68.9118	-2.40069	1.77456e-07	48.4428	107.139	-1.36774	0.0935216	48.4428	68.9118	-1.75522	0.000222756	68.9118	107.139
STMUK_1221	1296242	-1.11493	0.0843947	496.305	508.886	1.74441	1.62093e-14	496.305	295.393	-1.20275	0.00406549	459.262	508.886	1.61704	7.6697e-11	459.262	295.393	-1.9449	1.11022e-15	295.393	508.886
STMUK_1222	1297238	-1.70191	0.103064	15.0448	23.5476	-2.93321	0.000145398	15.0448	45.8173	-1.18083	0.576255	21.6459	23.5476	-2.03513	0.00540067	21.6459	45.8173	1.72347	0.0297481	45.8173	23.5476
STMUK_1223	1298872	-1.45847	0.346853	10.718	14.3759	-2.71404	0.00342984	10.718	30.2018	1.26475	0.497171	19.736	14.3759	-1.47134	0.179436	19.736	30.2018	1.86088	0.0488917	30.2018	14.3759
STMUK_1224	1299836	-1.851	0.140316	8.82271	15.0187	-1.70024	0.202497	8.82271	15.5744	-1.22334	0.591561	13.326	15.0187	-1.1237	0.754492	13.326	15.5744	-1.08867	0.814217	15.5744	15.0187
STMUK_1225	1300642	-2.43662	0.0245686	8.62944	19.3372	-2.38261	0.026387	8.62944	21.3469	-1.76846	0.117078	11.869	19.3372	-1.72926	0.125611	11.869	21.3469	-1.02267	0.943071	21.3469	19.3372
STMUK_1226	1301433	1.04961	0.910606	11.5096	10.0845	-1.68089	0.155428	11.5096	20.0864	1.09005	0.840191	11.9322	10.0845	-1.61853	0.183455	11.9322	20.0864	1.76429	0.135977	20.0864	10.0845
STMUK_1227	1302105	3.22771	0.000172052	41.3969	11.795	-1.05227	0.812723	41.3969	45.227	1.02148	0.957783	13.0781	11.795	-3.325	4.88288e-05	13.0781	45.227	3.39644	6.971e-05	45.227	11.795
STMUK_1228	1303432	2.13915	2.75914e-09	193.779	83.3083	-1.31285	0.00388934	193.779	264.133	-1.74156	0.00148206	51.9237	83.3083	-4.89099	0	51.9237	264.133	2.80839	8.88178e-16	264.133	83.3083
STMUK_1229	1303762	4.92639	2.34528e-05	36.3319	6.78238	-1.02037	0.93054	36.3319	38.4897	-1.27398	0.668083	5.77877	6.78238	-6.40395	1.69564e-06	5.77877	38.4897	5.02672	1.61183e-05	38.4897	6.78238
STMUK_1230	1303955	1.6853	0.0997817	27.5356	15.0259	1.377	0.269016	27.5356	20.7617	-1.32603	0.461536	12.3	15.0259	-1.62292	0.174156	12.3	20.7617	1.2239	0.550147	20.7617	15.0259
aadA	1304711	-1.05807	0.908978	8.31537	8.09134	-3.9393	0.000129146	8.31537	34.0096	-1.438	0.495602	6.10769	8.09134	-5.35382	1.85479e-05	6.10769	34.0096	3.72309	0.000308444	34.0096	8.09134
STMUK_1232	1305644	13.1214	0.00226566	12.7087	0.890729	-1.55282	0.214068	12.7087	20.4891	2.84719	0.369155	2.75283	0.890729	-7.15621	0.000337082	2.75283	20.4891	20.3751	7.31571e-05	20.4891	0.890729
STMUK_1233	1306306	2.12225	1.09058e-05	107.819	46.7222	1.2094	0.179003	107.819	92.5609	1.16159	0.444059	58.9106	46.7222	-1.51068	0.012667	58.9106	92.5609	1.7548	0.00149792	92.5609	46.7222
STMUK_1234	1307409	11.4324	0	350.299	28.179	2.26448	1.55431e-15	350.299	160.61	-1.2417	0.431652	24.6335	28.179	-6.26881	2.66454e-15	24.6335	160.61	5.04858	0	160.61	28.179
STMUK_1235	1307736	-1.88351	0.540253	1.42749	2.47266	3.81741	0.425642	1.42749	0.388244	-3.33662	0.318969	0.804405	2.47266	2.15492	0.687245	0.804405	0.388244	-7.19014	0.181138	0.388244	2.47266
STMUK_1236	1307968	2.68833	0.0374494	16.0206	5.4805	3.88439	0.00714083	16.0206	4.28211	1.34748	0.589148	8.01603	5.4805	1.94699	0.256861	8.01603	4.28211	-1.44491	0.566061	4.28211	5.4805
yeaS	1308710	1.3544	0.000219773	363.979	247.145	1.2254	0.00850767	363.979	308.389	1.11354	0.210765	298.727	247.145	1.00748	0.926853	298.727	308.389	1.10527	0.240786	308.389	247.145
yeaR	1309521	-1.08645	0.799166	18.8291	18.8132	-1.18494	0.58401	18.8291	23.1647	-1.22918	0.53922	16.6137	18.8132	-1.3406	0.360189	16.6137	23.1647	1.09065	0.779719	23.1647	18.8132
yoaG	1309886	1.46952	0.204152	27.9229	17.4746	-1.43739	0.135765	27.9229	41.6711	1.04897	0.884056	19.8969	17.4746	-2.01367	0.00875599	19.8969	41.6711	2.11227	0.0072455	41.6711	17.4746
STMUK_1240	1310298	-1.28975	0.424362	18.0704	21.4336	-1.58619	0.118603	18.0704	29.7593	-1.09353	0.77009	21.2755	21.4336	-1.34487	0.294885	21.2755	29.7593	1.22984	0.464419	29.7593	21.4336
yeaQ	1311254	2.39739	9.60343e-14	245.56	94.1982	-1.47372	1.97469e-06	245.56	375.729	-1.58435	0.00406454	64.5368	94.1982	-5.59766	0	64.5368	375.729	3.53309	0	375.729	94.1982
yaoF	1311935	-1.81872	2.11042e-07	116.737	195.252	1.05407	0.688519	116.737	114.984	-1.31667	0.00953006	160.967	195.252	1.45599	0.00196756	160.967	114.984	-1.91706	1.75268e-08	114.984	195.252
STMUK_1243	1312255	-1.52173	0.000198942	132.652	185.641	-1.14692	0.244036	132.652	157.96	-1.51776	0.000217463	132.766	185.641	-1.14393	0.253036	132.766	157.96	-1.3268	0.00876387	157.96	185.641
yeaO	1312552	-1.11385	0.439689	101.395	103.864	-1.34904	0.0208072	101.395	142.017	-1.16411	0.281561	96.8473	103.864	-1.40991	0.00880083	96.8473	142.017	1.21115	0.137248	142.017	103.864
yeaN	1313018	-1.80148	0.224822	6.62566	10.977	-1.31214	0.594273	6.62566	9.0263	-1.21332	0.659287	9.82032	10.977	1.13156	0.788535	9.82032	9.0263	-1.37294	0.478718	9.0263	10.977
yeaM	1314303	1.2749	0.535009	15.4939	11.1766	-1.99213	0.0231041	15.4939	32.0464	2.55591	0.00527862	31.0078	11.1766	1.00636	0.979927	31.0078	32.0464	2.53976	0.00541419	32.0464	11.1766
yeaL	1315077	-1.11706	0.679812	27.4016	28.1498	-1.27236	0.3403	27.4016	36.1983	1.30847	0.273052	39.9813	28.1498	1.14876	0.545197	39.9813	36.1983	1.13903	0.604185	36.1983	28.1498
STMUK_1248	1315729	2.32799	1.99569e-05	84.8063	33.502	1.03675	0.814092	84.8063	84.9284	1.77466	0.0063165	64.5361	33.502	-1.26529	0.153229	64.5361	84.9284	2.24546	4.62187e-05	84.9284	33.502
yeaK	1315833	1.95064	0.000163745	95.7042	45.1209	1.14488	0.360967	95.7042	86.7905	1.71803	0.00298856	84.1442	45.1209	1.00835	0.956633	84.1442	86.7905	1.70379	0.00330481	86.7905	45.1209
yeaJ	1316401	1.58028	0.0219786	66.9417	38.9571	1.13799	0.464752	66.9417	61.0742	1.46191	0.06182	61.8191	38.9571	1.05275	0.775661	61.8191	61.0742	1.38865	0.107719	61.0742	38.9571
yeaH	1318535	1.586	0.00250013	115.012	66.6907	-3.65744	0	115.012	436.74	-1.11322	0.538058	65.0281	66.6907	-6.45745	2.22045e-14	65.0281	436.74	5.80069	0	436.74	66.6907
yeaG	1319944	1.8155	2.82453e-06	178.048	90.1912	-4.03623	6.88338e-15	178.048	746.13	-1.86304	0.000268921	52.5482	90.1912	-13.652	0	52.5482	746.13	7.32779	4.44089e-15	746.13	90.1912
mipA	1322305	1.08585	0.139455	701.286	593.949	1.39231	8.61666e-09	701.286	522.949	-1.48362	3.15011e-10	434.552	593.949	-1.15706	0.0244568	434.552	522.949	-1.28223	3.21875e-05	522.949	593.949
STMUK_1254	1323341	-1.85757	0.132111	9.08004	15.5116	-1.37329	0.461795	9.08004	12.9465	-1.63912	0.214613	10.2721	15.5116	-1.2118	0.645186	10.2721	12.9465	-1.35264	0.420556	12.9465	15.5116
STMUK_1255	1324634	-1.01345	0.946467	52.3655	48.8056	1.07972	0.697495	52.3655	50.3542	-1.01659	0.934147	52.1121	48.8056	1.07638	0.709488	52.1121	50.3542	-1.09424	0.653792	50.3542	48.8056
yeaD	1325590	-1.32901	0.0220362	117.025	143.031	1.36397	0.0266595	117.025	89.0794	-1.54719	0.000728962	100.346	143.031	1.17162	0.276067	100.346	89.0794	-1.81272	7.73004e-06	89.0794	143.031
gapA	1326809	-1.01684	0.489873	3529.1	3300.18	1.64112	1.22125e-14	3529.1	2232.67	-1.37664	0	2602.16	3300.18	1.21219	2.27257e-11	2602.16	2232.67	-1.66875	6.43929e-15	2232.67	3300.18
yeaA	1328116	1.09237	0.27248	337.192	283.877	-1.40356	1.45159e-06	337.192	491.372	-2.32348	0	132.62	283.877	-3.56239	0	132.62	491.372	1.53321	7.59392e-09	491.372	283.877
yeaC	1328601	1.15329	0.118576	269.437	214.853	-1.85338	0	269.437	518.47	-1.91932	5.02038e-09	121.51	214.853	-4.10253	0	121.51	518.47	2.13749	2.22045e-15	518.47	214.853
pncA	1329231	1.70886	0.0356527	42.9002	23.0875	-1.04207	0.845704	42.9002	46.4149	1.32771	0.293715	33.2734	23.0875	-1.34122	0.194599	33.2734	46.4149	1.78075	0.0215964	46.4149	23.0875
ansA	1329914	-1.02417	0.900827	56.1394	52.8764	1.06641	0.735022	56.1394	54.6566	-1.37561	0.121959	41.7236	52.8764	-1.25951	0.260676	41.7236	54.6566	-1.09219	0.647449	54.6566	52.8764
sppA	1331026	1.01335	0.947843	51.1642	46.4335	-1.04756	0.810385	51.1642	55.6477	-1.29586	0.231806	38.8947	46.4335	-1.37561	0.125438	38.8947	55.6477	1.06154	0.763769	55.6477	46.4335
ydjA	1333056	-1.07001	0.574854	138.48	136.269	-1.19952	0.110349	138.48	172.462	-1.46543	0.0034126	100.936	136.269	-1.6428	6.27985e-05	100.936	172.462	1.12104	0.318551	172.462	136.269
selD	1333725	-1.0258	0.854598	106.643	100.604	-1.04444	0.74603	106.643	115.642	-1.13154	0.385431	96.5075	100.604	-1.15211	0.304012	96.5075	115.642	1.01817	0.894904	115.642	100.604
topB	1334773	-1.24802	0.1571	76.0003	87.2285	-1.16526	0.323358	76.0003	91.9476	-1.24782	0.157566	75.879	87.2285	-1.16509	0.324055	75.879	91.9476	-1.07102	0.646145	91.9476	87.2285
gdhA	1336752	-1.17058	0.338774	71.0003	76.434	-1.36137	0.045799	71.0003	100.355	-1.1369	0.432726	72.9758	76.434	-1.3222	0.0685401	72.9758	100.355	1.16298	0.319474	100.355	76.434
STMUK_1267	1338334	-2.11356	0	355.246	690.504	-1.47256	1.14287e-08	355.246	543.129	-1.45939	6.67351e-11	513.584	690.504	-1.01679	0.78673	513.584	543.129	-1.43529	2.3466e-10	543.129	690.504
STMUK_1268	1338569	-2.84859	2.22045e-15	123.066	322.398	-2.41849	3.33067e-15	123.066	309.018	-1.53856	5.31026e-07	227.455	322.398	-1.30626	0.00215857	227.455	309.018	-1.17784	0.0395322	309.018	322.398
xthA	1339058	-1.37627	0.0424081	71.6669	90.7081	-1.34184	0.0566295	71.6669	99.8434	-1.26517	0.127058	77.8242	90.7081	-1.23351	0.164381	77.8242	99.8434	-1.02566	0.86132	99.8434	90.7081
argD (CP002614 1340309..1341636)	1340310	1.24414	0.796509	3.2656	2.41388	-7.30245	7.44908e-05	3.2656	24.759	-1.08061	0.932034	2.42473	2.41388	-9.81766	2.88815e-05	2.42473	24.759	9.0853	6.94416e-05	24.759	2.41388
astA	1341527	1.74446	0.451646	5.16556	2.7232	-4.26535	0.00117182	5.16556	22.8756	2.29274	0.234066	6.7772	2.7232	-3.24535	0.00437286	6.7772	22.8756	7.44074	0.000230164	22.8756	2.7232
astD	1342558	1.17697	0.86301	2.55071	1.99305	-8.53019	9.49012e-05	2.55071	22.5902	1.23628	0.820349	2.67456	1.99305	-8.12096	0.00011143	2.67456	22.5902	10.0398	0.000112933	22.5902	1.99305
astB	1344033	-1.14206	0.853969	3.74243	3.93067	-5.77789	0.000370835	3.74243	22.4504	1.04452	0.949809	4.45654	3.93067	-4.84357	0.000757986	4.45654	22.4504	5.05918	0.0009646	22.4504	3.93067
astE	1345369	-1.06832	0.945056	2.19379	2.15535	-5.99939	0.00501159	2.19379	13.6648	1.9097	0.427332	4.46787	2.15535	-2.94064	0.0378411	4.46787	13.6648	5.61575	0.00786909	13.6648	2.15535
spy	1346673	-5.35166	1.33227e-15	133.98	659.402	-1.13058	0.296182	133.98	157.269	-11.6682	1.02141e-14	61.3428	659.402	-2.46501	5.68522e-10	61.3428	157.269	-4.73354	0	157.269	659.402
STMUK_1276	1347233	-3.59428	3.64153e-14	39.9669	132.11	-1.33992	0.156755	39.9669	55.6009	1.09069	0.462365	156.407	132.11	2.92573	5.56555e-13	156.407	55.6009	-2.68245	1.30793e-10	55.6009	132.11
nadE	1348235	-1.10463	0.338229	183.601	186.515	-1.32946	0.00319235	183.601	253.426	-1.17442	0.127631	172.388	186.515	-1.41346	0.000426927	172.388	253.426	1.20353	0.0544511	253.426	186.515
osmE	1349281	1.97241	0	1605.58	748.614	-1.67806	1.42109e-14	1605.58	2797.31	-1.39504	1.40113e-09	582.489	748.614	-4.61735	0	582.489	2797.31	3.30983	2.70894e-14	2797.31	748.614
celA	1349923	1.12461	0.307732	167.477	136.955	1.13672	0.251529	167.477	152.969	-1.27286	0.0548169	116.792	136.955	-1.25931	0.060031	116.792	152.969	-1.01077	0.927457	152.969	136.955
celB	1350326	1.66703	0.0621771	36.6552	20.2216	-1.06806	0.772494	36.6552	40.6472	1.41289	0.224249	31.0129	20.2216	-1.26017	0.331023	31.0129	40.6472	1.78048	0.0315997	40.6472	20.2216
celC	1351735	1.41191	0.0789942	65.0929	42.3985	-1.34803	0.0647416	65.0929	91.1031	-1.06244	0.779172	43.3176	42.3985	-2.02212	9.83091e-05	43.3176	91.1031	1.90329	0.000428361	91.1031	42.3985
celD	1352093	2.34727	0.00289269	40.7638	15.9711	-1.01413	0.948846	40.7638	42.921	1.4208	0.271822	24.6312	15.9711	-1.67542	0.0389884	24.6312	42.921	2.38044	0.00226882	42.921	15.9711
celF	1353060	3.20797	0.00183255	28.6773	8.22111	1.65728	0.0897164	28.6773	17.9656	1.47425	0.379634	13.1558	8.22111	-1.31299	0.451592	13.1558	17.9656	1.93568	0.11022	17.9656	8.22111
celG	1354428	2.16609	0.0312078	24.8084	10.5328	-1.26122	0.383004	24.8084	32.4855	1.5204	0.279762	17.3827	10.5328	-1.79684	0.0454582	17.3827	32.4855	2.73192	0.00312462	32.4855	10.5328
katE	1355230	1.58821	0.000484872	152.361	88.2241	-1.43108	0.000583677	152.361	226.38	-1.56276	0.00678617	61.2791	88.2241	-3.55193	0	61.2791	226.38	2.27286	1.7262e-11	226.38	88.2241
cedA	1357847	-1.10093	0.66556	40.1315	40.6321	-1.62996	0.0132015	40.1315	67.9144	-1.08629	0.70907	40.6014	40.6321	-1.60828	0.0156112	40.6014	67.9144	1.48052	0.0464545	67.9144	40.6321
ydjN	1358191	1.33868	0.383488	21.7664	14.9532	-1.4163	0.207992	21.7664	32.0067	1.67952	0.103235	27.2605	14.9532	-1.12887	0.641642	27.2605	32.0067	1.89596	0.037772	32.0067	14.9532
ydjM	1359719	-1.74978	0.159698	9.97788	16.0563	-2.05455	0.0551664	9.97788	21.2841	1.31046	0.404991	22.8394	16.0563	1.11607	0.71536	22.8394	21.2841	1.17418	0.626767	21.2841	16.0563
yniC	1360456	-1.18126	0.334997	64.1748	69.7163	1.07078	0.700634	64.1748	62.2251	-1.20825	0.27649	62.6317	69.7163	1.04686	0.798032	62.6317	62.2251	-1.26487	0.176868	62.2251	69.7163
yniB	1361273	-1.18759	0.245574	87.1573	95.1906	-1.5525	0.00114512	87.1573	140.487	-1.64262	0.00202964	62.9033	95.1906	-2.14734	2.45373e-07	62.9033	140.487	1.30727	0.042921	140.487	95.1906
STMUK_1291	1361852	-2.57102	8.88178e-16	150.346	355.485	-5.8243	2.66454e-15	150.346	909.152	-1.78763	8.62332e-12	215.854	355.485	-4.04962	6.66134e-16	215.854	909.152	2.26536	0	909.152	355.485
ydiZ	1362819	-1.11385	0.49946	77.4507	79.3368	-1.43702	0.0130429	77.4507	115.555	-1.50506	0.0176102	57.2187	79.3368	-1.94173	2.90336e-05	57.2187	115.555	1.29014	0.0797711	115.555	79.3368
pfkB	1363206	1.03583	0.787134	125.061	111.034	-1.42087	0.00230043	125.061	184.491	-1.3321	0.0421802	90.4761	111.034	-1.96056	9.02585e-08	90.4761	184.491	1.47178	0.00120411	184.491	111.034
ydiY	1364427	-1.31579	0.292445	26.7076	32.3181	-1.70942	0.0249197	26.7076	47.4006	-1.40699	0.198009	24.9328	32.3181	-1.8279	0.0133153	24.9328	47.4006	1.29915	0.249918	47.4006	32.3181
STMUK_1295	1365234	-2.20778	8.44813e-07	54.7814	111.227	5.97258	6.81291e-09	54.7814	9.52297	-12.5396	2.66454e-15	9.6282	111.227	1.05156	0.912398	9.6282	9.52297	-13.1861	3.33067e-15	9.52297	111.227
STMUK_1296	1366336	-2.61028	0.00536107	11.0563	26.5412	7.55093	0.00585082	11.0563	1.52023	-4.48698	0.00018183	6.4207	26.5412	4.39272	0.0727011	6.4207	1.52023	-19.71	4.33741e-07	1.52023	26.5412
STMUK_1297	1366647	-2.09905	0.000498215	31.9771	61.7283	1.41107	0.202642	31.9771	23.5284	-1.80791	0.00383341	37.0616	61.7283	1.6383	0.0585093	37.0616	23.5284	-2.96189	2.53693e-06	23.5284	61.7283
STMUK_1298	1367674	-1.32075	0.000141303	338.938	411.683	1.21115	0.0163906	338.938	290.551	-1.19629	0.0120056	373.544	411.683	1.33715	0.000193108	373.544	290.551	-1.59963	6.07277e-10	290.551	411.683
rfc	1368203	-1.23103	0.150814	89.6418	101.485	65.1058	1.77636e-15	89.6418	1.42952	-1.29453	0.0782032	85.0959	101.485	61.9125	0	85.0959	1.42952	-80.1474	0	1.42952	101.485
thrS	1370318	1.10848	0.00656063	1533.15	1271.98	1.22808	4.82813e-08	1533.15	1296.16	1.14724	0.000258717	1583.98	1271.98	1.27102	1.34481e-10	1583.98	1296.16	-1.10789	0.00936229	1296.16	1271.98
infC	1372358	1.49565	7.77156e-16	10091	6204.77	1.24287	0	10091	8429.62	1.2336	0	8308.4	6204.77	1.02511	0.107463	8308.4	8429.62	1.20339	2.22045e-15	8429.62	6204.77
rpmI	1372888	1.88528	0	11224.2	5475.24	1.35465	1.63203e-14	11224.2	8602.61	1.53767	1.02141e-14	9138.64	5475.24	1.10487	2.63694e-11	9138.64	8602.61	1.39171	1.62093e-14	8602.61	5475.24
rplT	1373136	1.99293	0	9215.67	4252.64	1.37683	6.66134e-15	9215.67	6949.42	1.64244	0	7581.67	4252.64	1.13469	2.39808e-14	7581.67	6949.42	1.44748	1.79856e-14	6949.42	4252.64
pheS	1373794	1.38657	0.000746519	264.504	175.434	1.33843	0.00166185	264.504	205.18	1.68832	1.65893e-08	321.502	175.434	1.62971	3.3713e-08	321.502	205.18	1.03596	0.73111	205.18	175.434
pheT	1374793	1.22811	0.00171844	541.518	405.507	1.44328	2.77716e-08	541.518	389.551	1.36916	8.96602e-07	602.657	405.507	1.60904	1.47882e-13	602.657	389.551	-1.1752	0.0227016	389.551	405.507
ihfA	1377185	1.03507	0.44953	1021.8	907.861	1.05771	0.206629	1021.8	1003	-1.18705	0.000348387	830.171	907.861	-1.16165	0.00138573	830.171	1003	-1.02187	0.636663	1003	907.861
btuC	1377687	1.04493	0.882633	24.0997	21.2103	1.07388	0.806163	24.0997	23.3	1.35749	0.275423	31.2535	21.2103	1.39509	0.221658	31.2535	23.3	-1.0277	0.927447	23.3	21.2103
btuE	1378759	1.29572	0.120906	85.8559	60.9374	-1.10891	0.483273	85.8559	98.8475	1.17275	0.351378	77.572	60.9374	-1.22518	0.179845	77.572	98.8475	1.43683	0.0252489	98.8475	60.9374
btuD	1379310	1.30408	0.269243	41.6252	29.3546	-1.22731	0.321724	41.6252	53.041	1.34209	0.217951	42.7636	29.3546	-1.19255	0.390919	42.7636	53.041	1.60051	0.0390718	53.041	29.3546
nlpC	1380136	1.58735	0.146547	26.4384	15.3174	-1.18909	0.507496	26.4384	32.64	1.16671	0.651606	19.3983	15.3174	-1.61781	0.0902099	19.3983	32.64	1.88751	0.0369975	32.64	15.3174
ydiV	1380914	1.86813	0.108523	19.3531	9.52723	-1.33225	0.334668	19.3531	26.7693	1.081	0.859753	11.1792	9.52723	-2.30233	0.0159407	11.1792	26.7693	2.48881	0.0123635	26.7693	9.52723
ydiU	1381689	-1.13791	0.590205	33.9328	35.51	-1.77389	0.00643155	33.9328	62.4952	-1.23873	0.382388	31.1166	35.51	-1.93105	0.00225972	31.1166	62.4952	1.5589	0.0331598	62.4952	35.51
ydiE	1383166	-1.52393	0.108936	24.4433	34.257	-2.03017	0.00324138	24.4433	51.5221	-1.54264	0.100296	24.1046	34.257	-2.0551	0.00285826	24.1046	51.5221	1.33219	0.191704	51.5221	34.257
aroH	1383514	1.59602	0.0209908	65.4719	37.7259	-1.20442	0.261229	65.4719	81.8715	1.3947	0.111151	57.1131	37.7259	-1.37827	0.0616271	57.1131	81.8715	1.92228	0.000723378	81.8715	37.7259
ydiA	1384716	-1.12341	0.394356	105.293	108.784	-1.18349	0.198733	105.293	129.38	-1.21736	0.158327	96.998	108.784	-1.28246	0.0632867	96.998	129.38	1.05348	0.688738	129.38	108.784
pps	1385886	1.21117	9.18114e-05	961.992	730.446	-1.24877	2.10076e-07	961.992	1247.25	1.18062	0.000756174	936.086	730.446	-1.28108	9.18021e-09	936.086	1247.25	1.51247	2.22045e-15	1247.25	730.446
ydiD	1388306	-1.08427	0.759941	28.551	28.4696	-1.26572	0.341578	28.551	37.5199	1.10079	0.705295	34.0174	28.4696	-1.06047	0.804104	34.0174	37.5199	1.16735	0.53316	37.5199	28.4696
ydiT	1390036	-1.9823	0.303782	3.36428	6.13316	1.13432	0.872952	3.36428	3.07935	-2.17386	0.255181	3.06246	6.13316	1.03436	0.966607	3.06246	3.07935	-2.24855	0.233194	3.07935	6.13316
ydiS	1390326	-1.24682	0.682865	6.3957	7.33355	-1.15397	0.789	6.3957	7.66272	-1.26213	0.66745	6.30707	7.33355	-1.16814	0.772311	6.30707	7.66272	-1.08046	0.880887	7.66272	7.33355
ydiR	1391669	-1.75909	0.0960799	13.6805	22.1316	1.11067	0.787183	13.6805	12.7885	-1.31658	0.382916	18.2466	22.1316	1.48397	0.27598	18.2466	12.7885	-1.95376	0.052063	12.7885	22.1316
ydiQ	1392626	2.31331	0.216857	7.1905	2.85857	1.47849	0.497923	7.1905	5.04942	2.64115	0.141531	8.19517	2.85857	1.68802	0.349253	8.19517	5.04942	1.56464	0.541956	5.04942	2.85857
ydiP	1393853	3.75439	0.457393	1.38901	0.340243	-1.56204	0.676792	1.38901	2.25268	5.76931	0.282141	2.13074	0.340243	-1.0165	0.986336	2.13074	2.25268	5.86451	0.274777	2.25268	0.340243
ydiO	1394819	-1.46152	0.467687	6.31165	8.48339	-1.84553	0.204973	6.31165	12.0939	1.03351	0.944353	9.51697	8.48339	-1.22181	0.643284	9.51697	12.0939	1.26275	0.601593	12.0939	8.48339
ydiF	1395984	1.52352	0.767169	1.29458	0.781456	1.04111	0.974157	1.29458	1.29102	1.82755	0.659041	1.55021	0.781456	1.24887	0.851733	1.55021	1.29102	1.46336	0.789278	1.29102	0.781456
aroD	1397733	1.38092	0.273993	28.4881	18.9722	1.09069	0.746181	28.4881	27.1183	1.22207	0.508798	25.1669	18.9722	-1.03603	0.898238	25.1669	27.1183	1.2661	0.429449	27.1183	18.9722
aroE (CP002614 1398535..1399502)	1398536	1.33631	0.557641	9.96439	6.85753	1.42166	0.468306	9.96439	7.27707	1.08262	0.878526	8.05861	6.85753	1.15177	0.782136	8.05861	7.27707	-1.06387	0.907373	7.27707	6.85753
ydiN	1399469	1.00117	0.999691	0.22896	0.210318	-1.8337	0.811465	0.22896	0.435903	3.29675	0.60805	0.752625	0.210318	1.79577	0.755049	0.752625	0.435903	1.83585	0.816263	0.435903	0.210318
ydiM	1401068	4.93	0.264698	2.52578	0.471163	-1.15664	0.864235	2.52578	3.03316	5.61946	0.215036	2.87397	0.471163	-1.01473	0.985825	2.87397	3.03316	5.70225	0.208566	3.03316	0.471163
ydiL	1402420	1.00995	0.991291	2.54909	2.32118	1.32031	0.767771	2.54909	2.00452	1.64838	0.53774	4.15318	2.32118	2.15492	0.3603	4.15318	2.00452	-1.3073	0.780442	2.00452	2.32118
ydiK	1403238	-1.06976	0.779846	34.6292	34.0685	-1.42732	0.103855	34.6292	51.3174	-1.18134	0.500372	31.3035	34.0685	-1.5762	0.0429962	31.3035	51.3174	1.33424	0.190407	51.3174	34.0685
ydiJ	1404621	-1.22779	0.129054	102.787	116.061	-1.30505	0.04001	102.787	139.274	-1.44648	0.00882576	87.094	116.061	-1.53752	0.00150675	87.094	139.274	1.06293	0.627177	139.274	116.061
STMUK_1332	1407674	-1.27076	0.0463885	127.604	149.125	1.07638	0.560044	127.604	123.083	-1.54339	0.000598245	104.88	149.125	-1.12836	0.363164	104.88	123.083	-1.36782	0.00980349	123.083	149.125
ydiH	1408144	1.09008	0.135095	655.148	552.717	-1.32623	3.38383e-08	655.148	902.106	2.01372	0	1208.14	552.717	1.3929	3.63043e-14	1208.14	902.106	1.4457	6.67377e-12	902.106	552.717
STMUK_1334	1408659	3.27471	6.09415e-06	59.0502	16.5833	1.20184	0.335444	59.0502	51.0124	1.04037	0.906564	18.7273	16.5833	-2.61902	0.00021327	18.7273	51.0124	2.72475	0.000218649	51.0124	16.5833
sufA	1410432	2.73308	0.0168237	20.6536	6.94972	-2.36451	0.000675172	20.6536	50.7035	-1.06625	0.904383	7.07499	6.94972	-6.89051	2.25071e-08	7.07499	50.7035	6.46239	1.08252e-07	50.7035	6.94972
sufB	1410809	1.32203	0.417226	20.4505	14.2262	-2.43102	0.00044363	20.4505	51.6172	-1.33998	0.458647	11.5241	14.2262	-4.30653	1.00555e-06	11.5241	51.6172	3.21387	3.72181e-05	51.6172	14.2262
sufC	1412313	1.50038	0.196512	26.3035	16.1226	-2.92889	5.31518e-07	26.3035	79.9866	-1.59371	0.229373	10.981	16.1226	-7.00346	1.79945e-12	10.981	79.9866	4.39445	3.00056e-09	79.9866	16.1226
sufD	1413034	1.09267	0.733733	32.2167	27.1154	-2.87534	5.53737e-08	32.2167	96.1768	-1.36138	0.282724	21.6199	27.1154	-4.27717	2.78089e-11	21.6199	96.1768	3.14179	2.73769e-08	96.1768	27.1154
sufS	1414302	-1.10403	0.755901	19.5668	19.8667	-3.20446	1.7822e-06	19.5668	65.0992	-1.60515	0.176298	13.4347	19.8667	-4.65895	1.53972e-08	13.4347	65.0992	2.9025	1.31934e-05	65.0992	19.8667
ynhA	1415535	-1.30981	0.283762	28.6958	34.566	-2.19918	0.000303358	28.6958	65.5209	-1.92917	0.0182699	19.4489	34.566	-3.2391	1.44948e-06	19.4489	65.5209	1.67901	0.0126745	65.5209	34.566
ynhG	1416106	-1.10733	0.681003	32.1991	32.79	-2.16566	0.000184385	32.1991	72.3995	-1.2423	0.395292	28.6505	32.79	-2.42964	3.24489e-05	28.6505	72.3995	1.95576	0.00116715	72.3995	32.79
lppB	1417174	3.27375	9.1552e-10	108.261	30.4124	-1.50988	0.000741453	108.261	169.714	3.78499	1.44407e-12	124.949	30.4124	-1.30594	0.0231313	124.949	169.714	4.94299	0	169.714	30.4124
lpp	1417496	-1.24547	0	27173.2	31124.1	-2.32796	0	27173.2	65677.7	1.15673	0	39079	31124.1	-1.6159	0	39079	65677.7	1.86915	0	65677.7	31124.1
pykF	1418043	-1.00503	0.93193	604.234	558.477	1.55089	5.695e-12	604.234	404.507	-2.81665	0	215.224	558.477	-1.80707	1.10445e-12	215.224	404.507	-1.55868	7.1162e-12	404.507	558.477
STMUK_1345	1419857	-1.01548	0.961608	20.3362	18.9917	-1.50898	0.144333	20.3362	31.8608	2.95728	1.48296e-05	60.9641	18.9917	1.99012	0.0013245	60.9641	31.8608	1.48598	0.169062	31.8608	18.9917
STMUK_1346	1421222	1.01283	0.973511	14.2585	12.9468	-1.61933	0.145595	14.2585	23.9723	3.27876	6.31004e-05	46.0773	12.9468	1.99912	0.00501499	46.0773	23.9723	1.6401	0.147282	23.9723	12.9468
STMUK_1347	1422174	1.29194	0.253278	47.5749	33.8657	-2.17957	4.44125e-06	47.5749	107.659	6.17896	3.77476e-15	227.139	33.8657	2.19433	5.53912e-12	227.139	107.659	2.81587	3.95973e-08	107.659	33.8657
STMUK_1348	1422923	-1.31325	0.547851	8.83634	10.6719	-3.7272	0.000181626	8.83634	34.1945	4.54939	7.14148e-07	52.7001	10.6719	1.60294	0.030102	52.7001	34.1945	2.83816	0.00185972	34.1945	10.6719
ttrA	1424472	-1.12698	0.846806	5.12559	5.31232	-1.40987	0.54692	5.12559	7.50282	-1.05154	0.9342	5.48371	5.31232	-1.31549	0.624409	5.48371	7.50282	1.25102	0.69226	7.50282	5.31232
ttrC	1427527	-1.51128	0.51687	4.17661	5.80484	1.61844	0.534551	4.17661	2.67933	-1.32778	0.645771	4.74549	5.80484	1.84211	0.416828	4.74549	2.67933	-2.44591	0.210652	2.67933	5.80484
ttrB	1428550	1.90809	0.149733	14.7626	7.1152	1.55723	0.277863	14.7626	9.84265	1.26681	0.630424	9.78394	7.1152	1.03386	0.941193	9.78394	9.84265	1.22531	0.679132	9.84265	7.1152
ttrS	1429466	-1.69947	3.16387e-05	98.6264	154.145	-2.19893	2.13851e-11	98.6264	225.167	1.25339	0.0328819	209.717	154.145	-1.03231	0.740332	209.717	225.167	1.29389	0.0134482	225.167	154.145
ttrR	1431219	-1.56223	0.00137911	85.7711	123.228	-1.90702	7.10204e-07	85.7711	169.823	1.04366	0.729523	139.599	123.228	-1.16964	0.169729	139.599	169.823	1.2207	0.0913798	169.823	123.228
STMUK_1354	1431937	-1.41518	0.0194097	79.3232	103.237	-2.05397	6.49981e-08	79.3232	169.159	1.32587	0.0271844	148.577	103.237	-1.09467	0.420947	148.577	169.159	1.45138	0.00269837	169.159	103.237
STMUK_1355	1432245	-2.02514	3.02358e-11	130.773	243.555	-1.10197	0.417065	130.773	149.621	-2.1291	2.25064e-12	124.171	243.555	-1.15854	0.224975	124.171	149.621	-1.83774	2.68448e-09	149.621	243.555
STMUK_1356	1433377	-1.31819	0.285346	27.1206	32.8775	-1.02288	0.932615	27.1206	28.8022	-1.66231	0.0641256	21.4686	32.8775	-1.28991	0.370646	21.4686	28.8022	-1.2887	0.31902	28.8022	32.8775
ssrB	1434284	1.11852	0.70523	25.2495	20.7601	1.25532	0.441042	25.2495	20.8832	1.3344	0.310348	30.0699	20.7601	1.4976	0.153444	30.0699	20.8832	-1.1223	0.70952	20.8832	20.7601
ssrA	1434953	-1.60548	0.228571	10.6487	15.7226	1.02714	0.9506	10.6487	10.7638	1.04541	0.897832	17.8413	15.7226	1.72394	0.153114	17.8413	10.7638	-1.64905	0.201388	10.7638	15.7226
ssaB	1438116	1.77986	0.53851	3.24984	1.67919	3.49021	0.249905	3.24984	0.966744	3.18686	0.162072	5.8087	1.67919	6.24926	0.0559197	5.8087	0.966744	-1.96095	0.590918	0.966744	1.67919
ssaC	1438519	1.73182	0.49299	4.38175	2.32685	1.32234	0.697171	4.38175	3.44037	2.08544	0.339641	5.26724	2.32685	1.59235	0.49829	5.26724	3.44037	1.30966	0.74988	3.44037	2.32685
ssaD	1439993	2.37891	0.176473	8.19906	3.16964	1.47523	0.471488	8.19906	5.7704	2.02706	0.286916	6.97417	3.16964	1.25704	0.683723	6.97417	5.7704	1.61257	0.490209	5.7704	3.16964
ssaE	1441212	1.79697	0.318285	8.32357	4.25982	1.15243	0.777932	8.32357	7.49889	1.80687	0.313333	8.35479	4.25982	1.15878	0.769356	8.35479	7.49889	1.55929	0.460375	7.49889	4.25982
sseA (CP002614 1441717..1442144)	1441718	1.6601	0.139948	23.2821	12.8976	1.23654	0.48805	23.2821	19.5486	1.8334	0.0713353	25.6675	12.8976	1.36562	0.297299	25.6675	19.5486	1.34254	0.40988	19.5486	12.8976
sseB (CP002614 1442050..1442741)	1442051	1.66461	0.089057	30.6186	16.916	1.07006	0.792548	30.6186	29.7083	1.93763	0.0225601	35.5783	16.916	1.24557	0.37596	35.5783	29.7083	1.55562	0.143592	29.7083	16.916
sscA	1442638	1.33489	0.417445	19.1848	13.217	1.08566	0.801214	19.1848	18.3469	1.22712	0.573198	17.6051	13.217	-1.00199	0.995249	17.6051	18.3469	1.22956	0.566082	18.3469	13.217
sseC	1443114	1.43628	0.239423	26.7532	17.1301	1.06587	0.816676	26.7532	26.0598	1.39451	0.283275	25.9298	17.1301	1.03488	0.90163	25.9298	26.0598	1.34751	0.335817	26.0598	17.1301
sseD	1444584	1.56687	0.352176	11.4116	6.69788	1.29205	0.562358	11.4116	9.17001	1.14582	0.792943	8.3305	6.69788	-1.05837	0.905639	8.3305	9.17001	1.2127	0.703939	9.17001	6.69788
sseE	1445174	1.06446	0.908518	7.29721	6.30449	-1.25138	0.648164	7.29721	9.48082	-1.2795	0.674253	5.34844	6.30449	-1.70435	0.318441	5.34844	9.48082	1.33204	0.575593	9.48082	6.30449
sscB	1445642	3.98614	0.189905	4.09761	0.945368	1.17249	0.825105	4.09761	3.62845	3.02202	0.322149	3.10109	0.945368	-1.12498	0.878896	3.10109	3.62845	3.39972	0.259702	3.62845	0.945368
sseF	1446092	2.01216	0.384545	4.73444	2.16387	-1.05102	0.937647	4.73444	5.16633	1.89078	0.434564	4.44108	2.16387	-1.11849	0.86254	4.44108	5.16633	2.11482	0.343785	5.16633	2.16387
sseG	1446871	-1.1986	0.804548	3.54937	3.91244	-1.81703	0.355923	3.54937	6.69598	1.13888	0.848224	4.83661	3.91244	-1.3311	0.630573	4.83661	6.69598	1.51596	0.510191	6.69598	3.91244
ssaG	1447654	1.29781	0.720478	4.51738	3.20109	-1.11332	0.867259	4.51738	5.22164	2.83887	0.0897576	9.86415	3.20109	1.96478	0.203441	9.86415	5.22164	1.44488	0.602103	5.22164	3.20109
ssaH	1447910	1.73814	0.516198	3.88581	2.05598	-1.32027	0.676101	3.88581	5.32652	4.60172	0.027983	10.2697	2.05598	2.00527	0.183683	10.2697	5.32652	2.29481	0.297862	5.32652	2.05598
ssaI	1448149	3.33723	0.198542	4.67455	1.28818	1.45425	0.599144	4.67455	3.33734	5.46024	0.0450757	7.63493	1.28818	2.37939	0.172968	7.63493	3.33734	2.29481	0.409924	3.33734	1.28818
ssaJ	1448394	1.24414	0.747303	5.09818	3.7685	-1.33752	0.615358	5.09818	7.07975	2.48702	0.117904	10.1734	3.7685	1.49454	0.408505	10.1734	7.07975	1.66407	0.419485	7.07975	3.7685
STMUK_1376	1449161	2.03363	0.478973	3.06362	1.38544	-1.41054	0.640928	3.06362	4.48664	3.91489	0.118724	5.8874	1.38544	1.36478	0.618305	5.8874	4.48664	2.86851	0.256342	4.48664	1.38544
ssaK	1449706	1.75205	0.497387	4.14433	2.17536	-1.8337	0.310176	4.14433	7.89013	1.75827	0.494469	4.15177	2.17536	-1.82722	0.312814	4.15177	7.89013	3.21273	0.106947	7.89013	2.17536
ssaL	1450346	2.0769	0.0975336	16.0203	7.09379	1.56258	0.255063	16.0203	10.6446	1.77113	0.210682	13.6378	7.09379	1.33253	0.481217	13.6378	10.6446	1.32914	0.555831	10.6446	7.09379
ssaM	1451420	1.72076	0.539106	3.58721	1.91716	-1.3336	0.67674	3.58721	4.96688	1.95745	0.434597	4.07348	1.91716	-1.17235	0.811781	4.07348	4.96688	2.29481	0.314767	4.96688	1.91716
ssaV	1451773	1.87353	0.366485	6.08171	2.9853	1.03032	0.958379	6.08171	6.12851	1.03385	0.966636	3.35013	2.9853	-1.75886	0.39971	3.35013	6.12851	1.8184	0.389849	6.12851	2.9853
ssaN	1453808	1.2673	0.57745	13.0909	9.49976	-1.06457	0.869689	13.0909	14.4692	-1.17851	0.725641	8.74977	9.49976	-1.58996	0.274605	8.74977	14.4692	1.34913	0.471646	14.4692	9.49976
ssaO	1455112	1.79898	0.347273	7.3593	3.76213	1.34389	0.595228	7.3593	5.68559	-1.25245	0.7656	3.26053	3.76213	-1.67658	0.45194	3.26053	5.68559	1.33864	0.659648	5.68559	3.76213
ssaP	1455470	1.49796	0.464961	8.47909	5.20561	1.28604	0.623509	8.47909	6.84536	-1.00728	0.990489	5.60967	5.20561	-1.17327	0.778803	5.60967	6.84536	1.16479	0.792889	6.84536	5.20561
ssaQ	1455825	1.47037	0.321455	16.9781	10.6191	1.0138	0.967956	16.9781	17.3875	1.02819	0.947533	11.8516	10.6191	-1.41058	0.358749	11.8516	17.3875	1.45035	0.33697	17.3875	10.6191
ssaR	1456861	1.07268	0.905999	6.13418	5.25907	-1.82351	0.221775	6.13418	11.6136	1.16564	0.792594	6.65409	5.25907	-1.6781	0.281641	6.65409	11.6136	1.95605	0.193401	11.6136	5.25907
ssaS	1457505	-1.39037	0.643963	3.47288	4.44063	-1.24692	0.756924	3.47288	4.49602	1.33575	0.637676	6.43853	4.44063	1.48943	0.514072	6.43853	4.49602	-1.11505	0.870638	4.49602	4.44063
ssaT	1457772	1.91582	0.475129	3.5919	1.72422	-1.02037	0.978135	3.5919	3.80523	1.70943	0.565737	3.19934	1.72422	-1.14356	0.859518	3.19934	3.80523	1.95484	0.456931	3.80523	1.72422
ssaU	1458548	1.28126	0.754735	3.78295	2.71529	-1.74841	0.376702	3.78295	6.86713	1.44233	0.63543	4.25106	2.71529	-1.55316	0.472003	4.25106	6.86713	2.24017	0.247744	6.86713	2.71529
valW	1459757	1.08823	0.865245	8.78997	7.42832	-1.16134	0.742771	8.78997	10.5986	1.11086	0.832138	8.9571	7.42832	-1.13768	0.776098	8.9571	10.5986	1.26381	0.623845	10.5986	7.42832
valV	1459844	-2.0476	0.11665	7.03198	13.2418	-3.05617	0.00653383	7.03198	22.3129	1.22623	0.57427	17.6253	13.2418	-1.21719	0.536733	17.6253	22.3129	1.49256	0.245135	22.3129	13.2418
ydhE	1460079	1.25626	0.317054	45.3095	33.1691	-1.36548	0.106922	45.3095	64.2355	-1.24626	0.386033	28.8896	33.1691	-2.13783	0.00051286	28.8896	64.2355	1.71539	0.0106287	64.2355	33.1691
ribE	1461669	1.05774	0.652589	138.242	120.195	1.06891	0.582247	138.242	134.277	-1.22645	0.124497	106.378	120.195	-1.21364	0.13515	106.378	134.277	-1.01056	0.933317	134.277	120.195
cfa	1462352	1.67894	3.59597e-09	358.383	196.307	1.05153	0.502476	358.383	353.857	1.0879	0.384893	231.814	196.307	-1.46767	4.89821e-06	231.814	353.857	1.59667	1.11715e-07	353.857	196.307
ydhC	1463790	2.07283	0.00845426	40.6371	18.0295	-1.07274	0.745186	40.6371	45.2605	2.96629	2.29003e-05	58.0514	18.0295	1.334	0.144741	58.0514	45.2605	2.22361	0.00321416	45.2605	18.0295
ydhB	1465108	-1.09461	0.833225	10.8083	10.8803	-1.26433	0.560384	10.8083	14.188	1.01375	0.973988	11.9726	10.8803	-1.13939	0.739323	11.9726	14.188	1.15505	0.720331	14.188	10.8803
purR	1466037	1.70161	0.00268885	88.7428	47.962	1.31554	0.0852014	88.7428	70.0374	1.13036	0.52848	58.848	47.962	-1.14429	0.445578	58.848	70.0374	1.29347	0.168579	70.0374	47.962
sodB	1467530	-1.08095	0.0065422	2441.67	2427.26	-1.7788	1.77636e-15	2441.67	4509.35	-1.95775	2.08722e-14	1345.79	2427.26	-3.22164	0	1345.79	4509.35	1.64559	1.75415e-14	4509.35	2427.26
ydhO	1468238	1.1616	0.308912	104.206	82.5005	1.49092	0.00854643	104.206	72.5671	1.00349	0.981786	89.8638	82.5005	1.28797	0.107874	89.8638	72.5671	-1.2835	0.119971	72.5671	82.5005
ydhD	1469394	1.14151	0.0488533	495.594	399.274	-1.01454	0.817973	495.594	522.028	-1.12529	0.0981397	385.145	399.274	-1.30319	7.66457e-05	385.145	522.028	1.1581	0.027095	522.028	399.274
rnt	1469819	1.15939	0.211672	160.92	127.645	1.01025	0.926639	160.92	165.38	1.19189	0.135827	165.142	127.645	1.03857	0.730796	165.142	165.38	1.14763	0.242104	165.38	127.645
gloA	1470567	1.08598	0.397291	229.519	194.366	-1.09685	0.306579	229.519	261.377	-1.07125	0.495897	196.945	194.366	-1.27603	0.00959893	196.945	261.377	1.19116	0.0643977	261.377	194.366
nemA	1471043	-1.42614	0.0472711	54.4714	71.4423	1.12587	0.544218	54.4714	50.2319	-1.55545	0.0158021	49.8557	71.4423	1.03228	0.873742	49.8557	50.2319	-1.60566	0.00943564	50.2319	71.4423
ydhM	1472199	-1.66209	0.0299066	29.5695	45.1983	1.26883	0.383976	29.5695	24.1959	-1.73816	0.0196021	28.226	45.1983	1.2133	0.48458	28.226	24.1959	-2.10891	0.0024342	24.1959	45.1983
ydhL	1472901	-1.36392	0.493042	8.6969	10.9088	-4.64749	5.59261e-06	8.6969	41.9646	-1.45598	0.414677	8.13277	10.9088	-4.96117	3.45342e-06	8.13277	41.9646	3.40744	0.00012425	41.9646	10.9088
ydhF	1473191	-1.18315	0.348362	59.5214	64.7645	-1.44302	0.0275623	59.5214	89.1755	-1.10819	0.560701	63.4367	64.7645	-1.35159	0.065579	63.4367	89.1755	1.21964	0.223146	89.1755	64.7645
sodC (CP002614 1474166..1474788)	1474167	1.39846	0.00750456	158.683	104.353	-2.56917	2.66454e-15	158.683	423.277	-1.42852	0.0160967	79.2928	104.353	-5.13251	0	79.2928	423.277	3.59288	2.22045e-16	423.277	104.353
STMUK_1407	1474664	-2.06091	0.00521961	21.8221	41.3599	-2.14499	0.0024139	21.8221	48.5986	-2.1304	0.00380704	21.0733	41.3599	-2.21732	0.00172238	21.0733	48.5986	1.0408	0.850061	48.5986	41.3599
ydhJ	1476703	-2.19958	0.000408684	28.5335	57.7188	-1.06802	0.798777	28.5335	31.6398	-2.44093	0.000101266	25.6671	57.7188	-1.18521	0.521895	25.6671	31.6398	-2.0595	0.000845045	31.6398	57.7188
ydhI	1477566	-5.07145	4.44089e-16	30.105	140.409	-1.25779	0.342558	30.105	39.3141	-3.5846	6.66134e-15	42.5177	140.409	1.12482	0.59478	42.5177	39.3141	-4.03203	2.33147e-15	39.3141	140.409
slyA	1477997	-1.47997	1.75255e-11	503.787	685.685	1.43971	1.00865e-07	503.787	363.306	-1.88938	0	393.932	685.685	1.12774	0.0981378	393.932	363.306	-2.13073	0	363.306	685.685
slyB	1478485	1.38811	3.06422e-14	1330.73	881.638	1.40712	0	1330.73	981.889	1.00122	0.979222	958.152	881.638	1.01492	0.744173	958.152	981.889	-1.01369	0.769373	981.889	881.638
ydhH	1479224	1.35847	0.27467	31.2483	21.1543	-1.45545	0.101604	31.2483	47.22	1.35095	0.284239	31.0209	21.1543	-1.46356	0.0973221	31.0209	47.22	1.97719	0.00790016	47.22	21.1543
mliC	1480433	1.72476	0.000193863	131.13	69.9194	1.06376	0.618807	131.13	127.985	2.2384	5.68095e-09	169.884	69.9194	1.38055	0.00565195	169.884	127.985	1.62138	0.00103227	127.985	69.9194
pdxH	1480821	1.58269	0.000141941	183.589	106.678	-1.00934	0.928173	183.589	192.391	1.64264	3.39011e-05	190.209	106.678	1.02827	0.785092	190.209	192.391	1.59748	8.99229e-05	192.391	106.678
tyrS	1481604	1.18347	0.0321779	368.849	286.625	1.00316	0.965521	368.849	381.75	1.19474	0.0234036	371.708	286.625	1.01271	0.862393	371.708	381.75	1.17974	0.0342023	381.75	286.625
pdxY	1482938	2.04329	2.85956e-05	105.889	47.6592	-1.27101	0.0620679	105.889	139.734	2.25312	1.1997e-06	116.559	47.6592	-1.15264	0.257033	116.559	139.734	2.59703	3.46335e-09	139.734	47.6592
gst	1483857	1.10467	0.0618636	773.321	643.797	-1.44073	3.55271e-15	773.321	1156.76	1.38638	1.0755e-10	968.833	643.797	-1.14798	0.00151066	968.833	1156.76	1.59154	0	1156.76	643.797
ydgR	1484567	-1.13282	0.0560271	459.313	478.513	-1.05112	0.440019	459.313	501.261	1.03477	0.586475	537.47	478.513	1.1152	0.0788868	537.47	501.261	-1.07773	0.241321	501.261	478.513
nth	1486674	-1.09281	0.577631	78.4816	78.8741	1.83346	0.00104225	78.4816	44.4424	-1.01159	0.941323	84.6347	78.8741	1.98067	0.000168806	84.6347	44.4424	-2.00362	0.000156631	44.4424	78.8741
ydgQ	1487309	-1.3897	0.0481075	63.7112	81.4252	1.78953	0.00430936	63.7112	36.964	-1.34566	0.0723835	65.6813	81.4252	1.84809	0.00241248	65.6813	36.964	-2.4869	1.99253e-06	36.964	81.4252
ydgP	1488004	-1.12652	0.415464	91.7108	95.0125	2.20004	1.1478e-05	91.7108	43.2803	-1.06712	0.652872	96.6458	95.0125	2.32249	2.08753e-06	96.6458	43.2803	-2.47838	3.04009e-07	43.2803	95.0125
rnfD	1488628	-1.20811	0.306482	55.4246	61.579	1.49053	0.0552781	55.4246	38.6067	-1.12066	0.530387	59.645	61.579	1.60684	0.0204692	59.645	38.6067	-1.80073	0.00365158	38.6067	61.579
STMUK_1423	1489687	-1.11506	0.608131	43.7366	44.8504	1.19116	0.429249	43.7366	38.1221	1.07341	0.72775	52.2576	44.8504	1.42572	0.0941423	52.2576	38.1221	-1.32821	0.196082	38.1221	44.8504
ydgM	1491887	1.05107	0.808708	50.6064	44.2788	1.22725	0.32319	50.6064	42.8126	1.25708	0.246426	60.4192	44.2788	1.46779	0.0532561	60.4192	42.8126	-1.16762	0.469228	42.8126	44.2788
STMUK_1425	1492465	1.09428	0.512214	115.793	97.3145	1.17162	0.242195	115.793	102.611	1.22337	0.132392	129.227	97.3145	1.30984	0.0406072	129.227	102.611	-1.07068	0.629266	102.611	97.3145
ydgK	1493123	-1.05721	0.512366	281.201	273.401	1.35949	0.00066768	281.201	214.754	-1.07487	0.397256	276.096	273.401	1.33715	0.00135159	276.096	214.754	-1.43726	6.32146e-05	214.754	273.401
ydgT	1493652	-1.15938	0.101842	236.678	252.352	1.89578	2.61016e-09	236.678	129.62	-1.39635	0.000424934	196.169	252.352	1.57406	5.28667e-05	196.169	129.62	-2.19793	7.64944e-14	129.62	252.352
ydgJ	1494423	-1.01586	0.91385	97.8969	91.4586	1.38562	0.0338856	97.8969	73.3545	-1.16788	0.302481	85.005	91.4586	1.20525	0.240708	85.005	73.3545	-1.40759	0.0283845	73.3545	91.4586
add	1495613	-1.13743	0.176814	214.845	224.737	1.00719	0.940347	214.845	221.47	1.01064	0.908587	246.541	224.737	1.1578	0.113146	246.541	221.47	-1.14561	0.150739	221.47	224.737
ydgA	1497318	1.32811	0.00163779	298.952	207.01	-1.02588	0.750985	298.952	318.419	-1.22803	0.0425511	182.978	207.01	-1.67316	2.01703e-08	182.978	318.419	1.36248	0.000503994	318.419	207.01
manA	1498929	1.11094	0.456386	110.554	91.5181	1.38565	0.0241612	110.554	82.8366	1.15497	0.303506	114.735	91.5181	1.44057	0.0108959	114.735	82.8366	-1.24728	0.14428	82.8366	91.5181
fumA	1500304	-1.03289	0.568971	635.566	603.722	-2.44421	4.88498e-15	635.566	1612.87	-1.07024	0.236369	612.311	603.722	-2.53259	3.9968e-15	612.311	1612.87	2.36638	1.31006e-14	1612.87	603.722
fumC	1502118	-1.13265	0.182398	224.266	233.606	-3.02189	0	224.266	703.628	-1.07567	0.429285	235.732	233.606	-2.86987	0	235.732	703.628	2.66798	0	703.628	233.606
tus	1503518	1.1917	0.415551	49.3484	38.0829	-2.53077	8.76057e-09	49.3484	129.666	1.60469	0.0188759	66.3341	38.0829	-1.87944	2.14022e-05	66.3341	129.666	3.01591	3.00864e-10	129.666	38.0829
rstB	1504523	-1.00066	0.998736	11.8909	10.9428	-1.1019	0.806821	11.8909	13.6038	1.10797	0.802017	13.1605	10.9428	1.00618	0.987293	13.1605	13.6038	1.10117	0.812324	13.6038	10.9428
STMUK_1436	1505935	1.0261	0.975444	3.01885	2.70566	-1.43954	0.622234	3.01885	4.51197	1.32628	0.72035	3.89516	2.70566	-1.11373	0.876178	3.89516	4.51197	1.47712	0.609663	4.51197	2.70566
ompN	1507794	-2.14511	0.0398696	10.4112	20.5387	-1.08785	0.843099	10.4112	11.759	-1.31857	0.398196	16.9078	20.5387	1.49547	0.285965	16.9078	11.759	-1.97188	0.0584099	11.759	20.5387
rstA	1509407	-1.14869	0.203716	163.362	172.576	1.54751	0.000364142	163.362	109.602	1.26935	0.0168084	237.781	172.576	2.25641	4.31877e-13	237.781	109.602	-1.77762	1.79335e-06	109.602	172.576
ydgC	1510265	2.88216	0.0215161	17.7735	5.67124	2.04673	0.0735442	17.7735	9.01599	2.09793	0.132382	12.9148	5.67124	1.48982	0.355128	12.9148	9.01599	1.40818	0.521004	9.01599	5.67124
ydgI	1510662	1.27429	0.609298	10.5539	7.6167	1.01161	0.978714	10.5539	10.8318	1.27934	0.603281	10.5771	7.6167	1.01561	0.971414	10.5771	10.8318	1.25967	0.624649	10.8318	7.6167
ydgH	1512343	1.14241	0.166692	241.493	194.404	1.19604	0.0575555	241.493	209.633	1.26877	0.0113249	267.734	194.404	1.32833	0.00200678	267.734	209.633	-1.04694	0.644964	209.633	194.404
pntA	1513814	1.05847	0.588464	194.951	169.384	1.6865	5.2033e-06	194.951	120.016	-1.64715	3.52877e-05	111.624	169.384	-1.03377	0.800587	111.624	120.016	-1.59334	8.15227e-05	120.016	169.384
pntB	1515354	1.05327	0.638009	176.228	153.872	1.39404	0.00379498	176.228	131.251	-1.49176	0.00118915	111.963	153.872	-1.12711	0.352007	111.963	131.251	-1.32353	0.0179356	131.251	153.872
ydgG	1516917	1.26183	0.366997	35.5301	25.8951	-1.35499	0.164589	35.5301	49.9843	-1.09976	0.732959	25.5585	25.8951	-1.88035	0.00828688	25.5585	49.9843	1.70977	0.0249665	49.9843	25.8951
ydgF	1518369	1.04757	0.509327	431.088	378.449	-1.75127	2.22045e-15	431.088	783.826	-1.47203	8.16092e-07	279.066	378.449	-2.70055	0	279.066	783.826	1.83457	1.11022e-15	783.826	378.449
ydgE	1518718	1.5912	0.000113283	185.195	107.035	-1.81668	2.61839e-11	185.195	349.307	1.1915	0.172849	138.433	107.035	-2.4261	0	138.433	349.307	2.89069	1.9984e-15	349.307	107.035
STMUK_1447	1519087	1.10702	0.593733	60.6031	50.3456	-1.96755	1.08264e-05	60.6031	123.8	1.24526	0.237073	68.0516	50.3456	-1.74913	0.000174244	68.0516	123.8	2.17812	1.78952e-06	123.8	50.3456
STMUK_1448	1520177	1.603	0.0529639	45.2878	25.9819	-1.04553	0.828832	45.2878	49.1608	3.26434	1.68388e-08	92.0626	25.9819	1.94772	0.000120862	92.0626	49.1608	1.67598	0.0313319	49.1608	25.9819
ynfM	1520820	5.27939	0	203.476	35.4447	1.35621	0.00406241	203.476	155.771	9.60459	0	369.527	35.4447	2.4673	1.66533e-15	369.527	155.771	3.89276	2.66454e-15	155.771	35.4447
ynfL	1522193	-1.39601	0.459413	8.66691	11.127	-1.22427	0.655304	8.66691	11.0164	1.10724	0.801682	13.3732	11.127	1.26257	0.565745	13.3732	11.0164	-1.14029	0.757246	11.0164	11.127
mlc	1523220	3.22868	1.43992e-10	120.527	34.3307	5.52959	3.33067e-15	120.527	22.6304	4.87364	0	181.615	34.3307	8.34681	2.22045e-15	181.615	22.6304	-1.71265	0.04431	22.6304	34.3307
bioD (CP002614 1524565..1525361)	1524566	1.4016	0.00182369	213.15	139.857	1.11004	0.289097	213.15	199.365	1.56017	2.60165e-05	236.85	139.857	1.23562	0.0274156	236.85	199.365	1.26267	0.0340556	199.365	139.857
STMUK_1453	1525217	-1.11033	0.818918	9.46282	9.66263	-1.20115	0.674051	9.46282	11.8009	1.8277	0.120709	19.1697	9.66263	1.68951	0.151663	19.1697	11.8009	1.08179	0.856164	11.8009	9.66263
STMUK_1454	1526642	2.41863	4.73548e-06	91.351	34.735	1.08391	0.590007	91.351	87.5026	1.01209	0.959144	38.1593	34.735	-2.20475	2.88308e-05	38.1593	87.5026	2.23139	3.94525e-05	87.5026	34.735
STMUK_1455	1527790	2.01385	0.00375637	52.4813	23.9663	-1.31693	0.128372	52.4813	71.7577	-1.37739	0.295976	18.8869	23.9663	-3.65299	7.98904e-08	18.8869	71.7577	2.6521	1.70753e-05	71.7577	23.9663
STMUK_1456	1528447	2.15482	0.00106081	57.8946	24.7087	-1.75401	0.000500319	57.8946	105.432	-1.25604	0.439403	21.3532	24.7087	-4.7473	4.23217e-13	21.3532	105.432	3.77958	1.58495e-10	105.432	24.7087
STMUK_1457	1529378	1.66371	0.0450311	42.6211	23.5597	-1.73228	0.00359173	42.6211	76.6555	-1.41276	0.26653	18.1016	23.5597	-4.0716	5.70258e-09	18.1016	76.6555	2.88201	2.52338e-06	76.6555	23.5597
ynfI	1530393	-1.17998	0.277198	82.6405	89.6792	1.11474	0.492686	82.6405	76.9701	1.23953	0.122782	120.661	89.6792	1.63044	0.000712442	120.661	76.9701	-1.31537	0.0767671	76.9701	89.6792
STMUK_1459	1531050	-1.4467	0.0328177	57.8468	76.9627	1.07487	0.700238	57.8468	55.876	1.03149	0.843275	86.1713	76.9627	1.60398	0.00549321	86.1713	55.876	-1.55501	0.0113277	55.876	76.9627
STMUK_1460	1531909	-6.76986	3.10862e-15	19.1714	119.36	-4.29562	3.12171e-10	19.1714	85.503	-6.18832	0	20.9364	119.36	-3.92662	1.38701e-09	20.9364	85.503	-1.57599	0.00120153	85.503	119.36
STMUK_1461	1532537	-1.19781	0.470204	30.4564	33.5497	1.13333	0.632705	30.4564	27.9012	-1.11941	0.646449	32.5323	33.5497	1.2127	0.454131	32.5323	27.9012	-1.35751	0.23107	27.9012	33.5497
STMUK_1462	1535071	-1.51686	0.103555	25.8319	36.035	-1.19305	0.504016	25.8319	31.9973	-1.23839	0.379469	31.5852	36.035	1.02667	0.916416	31.5852	31.9973	-1.27142	0.321699	31.9973	36.035
ynfD	1537666	1.01762	0.917537	74.0421	66.9141	-1.20395	0.233206	74.0421	92.5521	-1.06658	0.708005	68.0991	66.9141	-1.30672	0.0928198	68.0991	92.5521	1.22515	0.204904	92.5521	66.9141
ynfC	1538069	1.16777	0.279406	110.171	86.7625	1.17418	0.247743	110.171	97.4162	1.20633	0.187608	113.61	86.7625	1.21296	0.161397	113.61	97.4162	-1.00549	0.970403	97.4162	86.7625
speG	1538829	1.42492	8.68625e-05	309.825	199.962	1.05777	0.486435	309.825	304.105	1.72021	3.67907e-10	373.376	199.962	1.27698	0.00150564	373.376	304.105	1.34709	0.0010198	304.105	199.962
ynfB	1539425	1.23657	0.000823069	579.371	430.885	-1.05941	0.314556	579.371	637.265	1.48884	6.24104e-11	696.347	430.885	1.13649	0.0194828	696.347	637.265	1.31003	1.39943e-05	637.265	430.885
ynfA	1539919	-2.02116	0.152942	6.08917	11.3183	-2.5528	0.0410031	6.08917	16.139	2.07964	0.0360157	25.5498	11.3183	1.64654	0.113045	25.5498	16.139	1.26303	0.546056	16.139	11.3183
rspA	1540367	-1.60864	0.435807	4.41972	6.5385	-1.47983	0.518673	4.41972	6.79058	1.13663	0.807592	8.06699	6.5385	1.23556	0.684063	8.06699	6.79058	-1.08705	0.878889	6.79058	6.5385
rspB	1541592	-1.07169	0.923547	3.86916	3.81336	-1.40224	0.606937	3.86916	5.63301	1.43148	0.58278	5.92531	3.81336	1.09404	0.878575	5.92531	5.63301	1.30844	0.684286	5.63301	3.81336
STMUK_1470	1542665	3.48893	0.369373	2.17548	0.573438	-1.67425	0.540297	2.17548	3.7816	6.89321	0.110396	4.29066	0.573438	1.18007	0.814195	4.29066	3.7816	5.84133	0.15751	3.7816	0.573438
STMUK_1471	1543646	-1.10271	0.91168	2.5542	2.59024	-1.65033	0.520281	2.5542	4.3765	2.25756	0.256299	6.34739	2.59024	1.50844	0.505225	6.34739	4.3765	1.49661	0.60458	4.3765	2.59024
ydfI	1544188	-1.29935	0.516224	11.2245	13.4127	-1.46696	0.315581	11.2245	17.0956	1.2473	0.538532	18.1594	13.4127	1.10479	0.767355	18.1594	17.0956	1.129	0.73926	17.0956	13.4127
ydfZ	1545721	1.3364	0.00133418	298.177	205.193	-4.77763	2.84217e-14	298.177	1479.06	1.67214	2.23969e-09	372.434	205.193	-3.81835	6.21725e-15	372.434	1479.06	6.38481	0	1479.06	205.193
ydfH	1546105	-1.35958	0.0054511	146.144	182.729	-1.17126	0.15642	146.144	177.719	1.1672	0.1178	231.509	182.729	1.35486	0.00223454	231.509	177.719	-1.16078	0.1566	177.719	182.729
ydfG	1546921	-1.0654	0.393998	365.601	358.214	1.08979	0.250582	365.601	348.308	1.20735	0.00713743	469.454	358.214	1.40181	1.58883e-06	469.454	348.308	-1.16106	0.0469602	348.308	358.214
dcp	1547806	3.34147	0.00026629	37.5405	10.332	1.13305	0.596388	37.5405	34.3994	3.28838	0.000336924	36.8795	10.332	1.11505	0.645754	36.8795	34.3994	2.94908	0.00137769	34.3994	10.332
STMUK_1477	1550193	4.81531	0	3847.06	734.729	1.53003	1.29896e-14	3847.06	2610.53	-6.57287	0	121.336	734.729	-20.6861	0	121.336	2610.53	3.1472	0	2610.53	734.729
ydeJ	1550495	4.08597	0.000268332	31.0112	6.97987	-1.15686	0.548536	31.0112	37.248	-1.9314	0.288202	3.92276	6.97987	-9.12956	4.00494e-07	3.92276	37.248	4.72691	3.2365e-05	37.248	6.97987
ydeI	1551449	2.74151	3.07421e-13	191.311	64.1762	1.43206	0.00120488	191.311	138.701	-1.48499	0.0382728	46.91	64.1762	-2.84284	9.71001e-11	46.91	138.701	1.91438	1.19967e-05	138.701	64.1762
STMUK_1480	1552189	-1.23979	0.171443	75.6924	86.3023	-2.40713	2.57872e-11	75.6924	189.17	-1.63039	0.00373588	57.4575	86.3023	-3.16552	3.55271e-15	57.4575	189.17	1.94157	1.968e-07	189.17	86.3023
ydeE	1552532	-1.32517	0.369611	18.3661	22.3828	-1.00182	0.995566	18.3661	19.1032	-1.18558	0.577201	20.4927	22.3828	1.11571	0.730503	20.4927	19.1032	-1.32277	0.367601	19.1032	22.3828
ydeD	1553947	-1.15365	0.612167	24.3981	25.8853	1.02855	0.921496	24.3981	24.6282	-1.3875	0.267477	20.2505	25.8853	-1.16933	0.601668	20.2505	24.6282	-1.18659	0.542846	24.6282	25.8853
marB	1554968	1.03005	0.883651	51.7885	46.2379	-1.26246	0.205489	51.7885	67.8813	1.33772	0.126524	67.1398	46.2379	1.02871	0.869388	67.1398	67.8813	1.30039	0.16712	67.8813	46.2379
marA	1555212	1.32527	0.10861	78.7122	54.6213	-1.21433	0.197518	78.7122	99.2381	1.81004	0.00029167	107.317	54.6213	1.12473	0.398355	107.317	99.2381	1.60931	0.00435887	99.2381	54.6213
marR	1555615	1.04013	0.88868	26.968	23.8443	-1.38662	0.190273	26.968	38.8244	2.02961	0.00342447	52.5307	23.8443	1.40724	0.104789	52.5307	38.8244	1.44226	0.156951	38.8244	23.8443
marC	1556308	-1.26064	0.125788	80.9986	93.906	-1.40051	0.0190444	80.9986	117.778	1.0283	0.844266	104.817	93.906	-1.08037	0.564697	104.817	117.778	1.11095	0.446708	117.778	93.906
ydeA	1557020	1.34591	0.323485	27.0113	18.4566	1.11017	0.705603	27.0113	25.2614	1.16825	0.617046	23.4047	18.4566	-1.03775	0.89722	23.4047	25.2614	1.21235	0.528809	25.2614	18.4566
yneJ	1558326	-2.90694	0.041632	4.5585	12.1866	-1.89693	0.257486	4.5585	8.9779	-1.11795	0.784605	11.8325	12.1866	1.37077	0.474302	11.8325	8.9779	-1.53244	0.328109	8.9779	12.1866
yneI	1559301	1.79937	0.00757488	59.3704	30.344	-1.20238	0.289294	59.3704	74.1158	4.11376	2.12053e-14	135.497	30.344	1.90143	6.03903e-06	135.497	74.1158	2.16351	0.000242128	74.1158	30.344
yneH	1560762	1.70272	0.070265	32.2173	17.4008	-1.37033	0.168801	32.2173	45.837	3.12051	1.08285e-05	58.9401	17.4008	1.33738	0.138489	58.9401	45.837	2.3333	0.00193567	45.837	17.4008
yneG	1561688	-1.14866	0.646526	21.2794	22.4788	-1.21769	0.4965	21.2794	26.9028	1.83203	0.0174349	44.7013	22.4788	1.72816	0.0232059	44.7013	26.9028	1.0601	0.838136	26.9028	22.4788
STMUK_1492	1562271	1.68766	0.0303787	47.4306	25.8463	1.51701	0.0653614	47.4306	32.4617	2.51531	3.24254e-05	70.5677	25.8463	2.26097	7.67415e-05	70.5677	32.4617	1.11249	0.685794	32.4617	25.8463
STMUK_1493	1563274	1.25146	0.55628	16.1746	11.8861	1.11809	0.755288	16.1746	15.0196	3.12101	0.000275735	40.2672	11.8861	2.7884	0.00039665	40.2672	15.0196	1.11928	0.771491	15.0196	11.8861
STMUK_1494	1563665	-1.35631	0.627321	4.53703	5.65917	2.07231	0.359318	4.53703	2.27309	1.89755	0.203461	11.6563	5.65917	5.33342	0.00965549	11.6563	2.27309	-2.81069	0.169011	2.27309	5.65917
STMUK_1495	1564533	-1.31293	0.207039	39.0206	47.115	3.19001	0.000147335	39.0206	12.7	1.9516	0.000116295	99.8083	47.115	8.17383	3.9968e-15	99.8083	12.7	-4.18827	8.33245e-07	12.7	47.115
STMUK_1496	1565792	-1.05331	0.886937	15.2253	14.7485	1.5649	0.265795	15.2253	10.1014	1.2576	0.502731	20.1329	14.7485	2.07294	0.0532659	20.1329	10.1014	-1.64833	0.216288	10.1014	14.7485
STMUK_1497	1566146	-1.13434	0.671531	22.1369	23.093	-1.05149	0.864466	22.1369	24.167	-1.11449	0.714298	22.4916	23.093	-1.0331	0.911499	22.4916	24.167	-1.07879	0.794345	24.167	23.093
STMUK_1498	1567021	1.26329	0.274964	51.5522	37.5291	1.15664	0.471978	51.5522	46.2752	1.14069	0.548347	46.4679	37.5291	1.0444	0.834302	46.4679	46.2752	1.0922	0.687957	46.2752	37.5291
STMUK_1499	1568100	1.24259	0.358232	41.9029	31.0128	1.3051	0.249836	41.9029	33.3351	1.19536	0.454565	40.2399	31.0128	1.2555	0.330228	40.2399	33.3351	-1.05031	0.844015	33.3351	31.0128
STMUK_1500	1568507	-1.07641	0.790107	26.2556	25.9911	1.12906	0.666649	26.2556	24.1439	-1.08963	0.757141	25.8918	25.9911	1.11536	0.699424	25.8918	24.1439	-1.21533	0.48954	24.1439	25.9911
STMUK_1501	1568806	1.48655	0.0550388	60.4735	37.4117	1.36296	0.11188	60.4735	46.0664	1.17167	0.46794	47.5807	37.4117	1.07426	0.728876	47.5807	46.0664	1.09068	0.693182	46.0664	37.4117
STMUK_1502	1569420	1.80957	0.00813376	57.3848	29.1638	1.1226	0.543461	57.3848	53.0731	1.54676	0.0601695	48.9648	29.1638	-1.04215	0.83495	48.9648	53.0731	1.61195	0.0365185	53.0731	29.1638
STMUK_1503	1570114	4.77071	1.80806e-07	56.5274	10.8968	1.16939	0.419285	56.5274	50.1882	2.77856	0.00227067	32.8652	10.8968	-1.46826	0.085032	32.8652	50.1882	4.07966	5.06067e-06	50.1882	10.8968
STMUK_1504	1571919	1.09359	0.607396	72.1537	60.6777	-1.07396	0.65979	72.1537	80.4543	-1.37756	0.0962051	47.8117	60.6777	-1.61791	0.00780511	47.8117	80.4543	1.17447	0.343703	80.4543	60.6777
STMUK_1505	1573150	3.75439	0.395792	1.81358	0.444244	-2.03745	0.419927	1.81358	3.83641	11.5386	0.0465984	5.56407	0.444244	1.50844	0.532743	5.56407	3.83641	7.64936	0.129266	3.83641	0.444244
STMUK_1506	1573451	1.61532	0.00195496	112.784	64.2115	1.62586	0.00113689	112.784	72.0222	-1.18631	0.343373	58.753	64.2115	-1.17863	0.349299	58.753	72.0222	-1.00652	0.969778	72.0222	64.2115
STMUK_1507	1574588	1.17149	0.249439	120.139	94.3125	1.21175	0.152055	120.139	102.937	-1.85151	0.000220111	55.2916	94.3125	-1.78999	0.000397898	55.2916	102.937	-1.03437	0.81259	102.937	94.3125
STMUK_1508	1575438	-1.39494	0.280709	18.5183	23.7564	1.0521	0.877563	18.5183	18.2744	-1.20572	0.529663	21.3871	23.7564	1.21722	0.536528	21.3871	18.2744	-1.46763	0.214762	18.2744	23.7564
STMUK_1509	1576438	-1.86317	0.332933	3.71245	6.36115	-1.19826	0.794991	3.71245	4.61862	1.00792	0.98852	6.95953	6.36115	1.56721	0.450287	6.95953	4.61862	-1.55489	0.466659	4.61862	6.36115
pqaA	1577901	-3.18484	0.000522798	10.7686	31.5408	1.18186	0.707356	10.7686	9.46009	-1.96583	0.0210295	17.4158	31.5408	1.91474	0.101682	17.4158	9.46009	-3.76405	0.00012137	9.46009	31.5408
STMUK_1511	1579527	12.9318	0.0635113	4.71069	0.335004	-1.02037	0.974962	4.71069	4.99047	16.5868	0.0310781	6.03154	0.335004	1.25704	0.704794	6.03154	4.99047	13.1952	0.0599671	4.99047	0.335004
STMUK_1512	1580758	1.79769e+308	0.00572595	8.30158	0	2.08585	0.211734	8.30158	4.13218	1.79769e+308	0.00132637	11.1862	0	2.81555	0.0601702	11.1862	4.13218	1.79769e+308	0.0557275	4.13218	0
STMUK_1513	1582311	1.79769e+308	3.53158e-09	37.9118	0	1.85164	0.0208979	37.9118	21.2579	1.79769e+308	7.72828e-09	36.1914	0	1.77071	0.0340448	36.1914	21.2579	1.79769e+308	1.42916e-05	21.2579	0
STMUK_1514	1582992	10.0011	1.26894e-07	40.9151	3.76233	2.08663	0.00554432	40.9151	20.3581	12.3733	1.44512e-09	50.531	3.76233	2.58155	0.000176983	50.531	20.3581	4.79296	0.00201963	20.3581	3.76233
STMUK_1515	1584123	48.3899	3.21253e-07	30.1729	0.573438	15.0619	4.32231e-07	30.1729	2.07988	63.4625	3.74865e-09	39.502	0.573438	19.7534	3.00802e-09	39.502	2.07988	3.21273	0.407855	2.07988	0.573438
STMUK_1516	1584683	79.4679	2.27168e-11	50.4522	0.583864	41.5553	3.01981e-12	50.4522	1.26053	71.7043	2.30377e-10	45.4437	0.583864	37.4956	4.0922e-11	45.4437	1.26053	1.91234	0.676858	1.26053	0.583864
STMUK_1517	1584957	1.79769e+308	8.82805e-08	31.115	0	1.79769e+308	1.31742e-08	31.115	0	1.79769e+308	6.85023e-09	36.446	0	1.79769e+308	7.42052e-10	36.446	0	1	1	0	0
STMUK_1518	1585562	10.1044	0.00304091	12.8338	1.16806	-3.0029	0.000314601	12.8338	40.0125	14.4691	0.000206735	18.3453	1.16806	-2.09706	0.00721344	18.3453	40.0125	30.3425	1.3875e-08	40.0125	1.16806
STMUK_1519	1586037	1.79769e+308	6.70637e-05	17.2803	0	186.508	2.6535e-05	17.2803	0.0961953	1.79769e+308	5.23685e-06	22.5218	0	243.506	1.51133e-06	22.5218	0.0961953	1.79769e+308	0.770361	0.0961953	0
STMUK_1520	1586998	1.79769e+308	0.0606764	3.82622	0	1.79769e+308	0.0462471	3.82622	0	1.79769e+308	0.00715322	7.85233	0	1.79769e+308	0.004266	7.85233	0	1	1	0	0
STMUK_1521	1587527	1.79769e+308	0.365484	0.890513	0	1.79769e+308	0.336277	0.890513	0	1.79769e+308	0.0924264	3.0736	0	1.79769e+308	0.0737846	3.0736	0	1	1	0	0
STMUK_1522	1588045	2.8335	0.00277087	30.7944	9.99475	196.324	2.01377e-08	30.7944	0.162854	4.3853	3.38386e-06	47.576	9.99475	303.844	2.57316e-12	47.576	0.162854	-69.2868	0.00102348	0.162854	9.99475
STMUK_1523	1588524	1.79769e+308	4.44089e-16	71.8691	0	16.2793	5.10703e-15	71.8691	4.58361	1.79769e+308	2.88658e-15	79.247	0	17.9819	0	79.247	4.58361	1.79769e+308	0.0439093	4.58361	0
STMUK_1524	1590249	-3.92301	2.71451e-07	15.5062	55.9433	-1.27053	0.475974	15.5062	20.4547	-2.46462	0.00011408	24.6385	55.9433	1.25281	0.450196	24.6385	20.4547	-3.08769	4.26218e-06	20.4547	55.9433
STMUK_1525	1591400	-1.67122	0.0822148	18.4941	28.4243	-1.39563	0.267942	18.4941	26.7981	-1.23056	0.448087	25.0729	28.4243	-1.02764	0.92184	25.0729	26.7981	-1.19747	0.502728	26.7981	28.4243
STMUK_1526	1592864	-1.71715	0.0285725	26.1365	41.2743	-1.42194	0.162479	26.1365	38.5861	-1.50994	0.0846696	29.6713	41.2743	-1.25035	0.359163	29.6713	38.5861	-1.20761	0.398843	38.5861	41.2743
STMUK_1527	1594179	1.79456	0.000229719	113.842	58.3404	1.12067	0.398961	113.842	105.469	-1.66114	0.0137716	38.1224	58.3404	-2.66002	7.20185e-08	38.1224	105.469	1.60132	0.00358594	105.469	58.3404
STMUK_1528	1596311	2.04948	0.00109151	64.0715	28.7504	1.0174	0.921814	64.0715	65.3842	-2.10569	0.0171793	14.8206	28.7504	-4.24176	4.46955e-08	14.8206	65.3842	2.01443	0.00140307	65.3842	28.7504
STMUK_1529	1598836	2.62928	3.54238e-06	82.166	28.7394	1.25702	0.162222	82.166	67.8655	-2.09237	0.0179757	14.9092	28.7394	-4.37656	1.67007e-08	14.9092	67.8655	2.09167	0.00069459	67.8655	28.7394
STMUK_1530	1600749	-3.29404	1.4877e-14	49.1405	148.865	1.25195	0.287864	49.1405	40.7525	-9.39819	8.88178e-16	17.1935	148.865	-2.27892	0.0032192	17.1935	40.7525	-4.12396	6.66134e-16	40.7525	148.865
hdeB	1601677	1.1527	2.77467e-05	1953.91	1558.88	-1.41005	0	1953.91	2860.48	1.2624	2.2744e-12	2136.12	1558.88	-1.28752	2.22045e-15	2136.12	2860.48	1.62536	0	2860.48	1558.88
osmC	1602356	2.20075	0	397.122	165.95	-2.11933	0	397.122	873.823	-1.70799	1.35846e-05	105.465	165.95	-7.96627	1.11022e-14	105.465	873.823	4.66412	2.04281e-14	873.823	165.95
yddX	1603300	1.76279	1.01533e-05	172.144	89.8083	-1.07238	0.505622	172.144	191.665	-1.65155	0.00247962	59.0258	89.8083	-3.12205	1.77636e-15	59.0258	191.665	1.89038	4.09474e-07	191.665	89.8083
sra	1603610	2.40215	2.77556e-15	2699.32	1033.42	-2.30181	0	2699.32	6450.98	1.58996	0	1783.54	1033.42	-3.47762	0	1783.54	6450.98	5.52929	0	6450.98	1033.42
sfcA	1603930	1.41813	0.00454755	165.989	107.643	-1.02492	0.819876	165.989	176.632	1.20182	0.150679	140.424	107.643	-1.20939	0.0921501	140.424	176.632	1.45347	0.00209591	176.632	107.643
adhA	1605913	-4.08533	2.75335e-14	420.658	1580.44	-1.2018	0.00490136	420.658	524.881	-6.66257	0	257.486	1580.44	-1.95996	2.66454e-15	257.486	524.881	-3.39935	0	524.881	1580.44
fdnI	1607014	-1.26665	0.0373232	143.517	167.18	2.26316	1.6888e-08	143.517	65.84	1.19273	0.0865178	216.443	167.18	3.41912	0	216.443	65.84	-2.86664	3.61933e-14	65.84	167.18
fdnH	1607663	-1.22996	0.115085	108.796	123.063	1.78415	0.000203986	108.796	63.3114	1.34002	0.0121233	179.001	123.063	2.94058	1.11022e-14	179.001	63.3114	-2.19443	1.85325e-07	63.3114	123.063
fdnG	1608561	-1.10721	0.408506	130.418	132.798	1.02994	0.811322	130.418	131.47	1.276	0.0318866	183.933	132.798	1.4551	0.000954215	183.933	131.47	-1.14036	0.28534	131.47	132.798
yddG	1611943	1.37197	0.363619	20.3927	13.6695	1.34518	0.37505	20.3927	15.7396	1.40295	0.328459	20.8167	13.6695	1.37556	0.337734	20.8167	15.7396	1.01992	0.957463	15.7396	13.6695
nmpC	1613292	2.39329	0	11278.5	4333.92	1.62652	0	11278.5	7199.38	1.71427	1.74305e-14	8064.47	4333.92	1.16504	2.66454e-15	8064.47	7199.38	1.47142	1.55431e-14	7199.38	4333.92
STMUK_1542	1614524	2.14131	1.44841e-08	175.734	75.4744	1.02399	0.823538	175.734	178.181	1.95202	1.06326e-06	159.919	75.4744	-1.07127	0.527273	159.919	178.181	2.09114	3.92022e-08	178.181	75.4744
smvA	1614929	-1.88351	0.0127739	23.5968	40.8737	1.34281	0.342649	23.5968	18.2448	-1.99911	0.00736227	22.1933	40.8737	1.26516	0.455687	22.1933	18.2448	-2.5292	0.000637523	18.2448	40.8737
STMUK_1544	1616533	-1.69801	0.0835452	17.1191	26.7328	-1.0576	0.866867	17.1191	18.7975	1.19673	0.484591	34.7263	26.7328	1.9214	0.0202651	34.7263	18.7975	-1.60554	0.112362	18.7975	26.7328
narU	1617326	-3.83737	0.00720784	4.41683	15.5872	-1.96163	0.237312	4.41683	8.99559	-3.17151	0.0150601	5.33479	15.5872	-1.62125	0.371925	5.33479	8.99559	-1.95621	0.102512	8.99559	15.5872
narZ	1618806	-1.94907	0.186104	5.89324	10.5634	-2.01335	0.1539	5.89324	12.319	-1.68464	0.283189	6.80634	10.5634	-1.7402	0.240043	6.80634	12.319	1.03298	0.938315	12.319	10.5634
narY	1622543	-1.62779	0.310112	7.09717	10.6245	-1.56545	0.343473	7.09717	11.5352	-1.36224	0.500513	8.46581	10.6245	-1.31007	0.549436	8.46581	11.5352	-1.03982	0.926828	11.5352	10.6245
narW	1624087	-2.86232	0.0522377	4.29119	11.2959	-1.8337	0.301755	4.29119	8.16971	-1.65924	0.279384	7.38971	11.2959	-1.06296	0.90425	7.38971	8.16971	-1.56095	0.32827	8.16971	11.2959
narV	1624779	-1.39563	0.438279	9.53054	12.2324	-1.68927	0.191365	9.53054	16.7154	-1.11494	0.789164	11.909	12.2324	-1.34952	0.427522	11.909	16.7154	1.2104	0.611269	16.7154	12.2324
yddE	1625565	-1.30548	0.112952	64.4197	77.3414	-1.08475	0.634561	64.4197	72.5517	1.07964	0.620501	90.6372	77.3414	1.29933	0.0955118	90.6372	72.5517	-1.20349	0.256402	72.5517	77.3414
nhoA	1626494	-1.05571	0.762895	62.8381	61.0087	1.21466	0.294577	62.8381	53.7119	1.36027	0.0624545	90.081	61.0087	1.74431	0.00107861	90.081	53.7119	-1.28233	0.182691	53.7119	61.0087
STMUK_1552	1627623	-1.48217	1.3782e-10	455.081	620.312	1.99508	6.66134e-16	455.081	236.826	1.22961	9.59846e-05	827.931	620.312	3.63601	8.32667e-15	827.931	236.826	-2.95705	0	236.826	620.312
ansP	1628768	-1.37067	0.395396	12.9214	16.2879	-1.14152	0.725838	12.9214	15.3142	1.13995	0.694019	20.1543	16.2879	1.36878	0.352448	20.1543	15.3142	-1.20074	0.60678	15.3142	16.2879
STMUK_1554	1630338	-1.1986	0.588751	16.9412	18.6741	1.85244	0.122357	16.9412	9.4951	-1.00639	0.984172	20.1414	18.6741	2.20623	0.039118	20.1414	9.4951	-2.22033	0.0399054	9.4951	18.6741
STMUK_1555	1630704	-1.21419	0.463322	26.9826	30.1297	-1.03463	0.898741	26.9826	28.9847	1.33484	0.221079	43.6556	30.1297	1.56651	0.0588746	43.6556	28.9847	-1.17355	0.538041	28.9847	30.1297
yncD	1632029	3.46286	2.05132e-05	49.3521	13.1067	1.03623	0.859605	49.3521	49.4483	1.08035	0.837087	15.3701	13.1067	-3.09324	4.59121e-05	15.3701	49.4483	3.3418	3.73308e-05	49.4483	13.1067
yncC	1634216	1.57064	0.100619	35.2081	20.6153	-2.52524	1.26161e-06	35.2081	92.3094	-4.15783	0.00137749	5.38195	20.6153	-16.4909	0	5.38195	92.3094	3.96624	9.69533e-10	92.3094	20.6153
yncB	1635215	1.45381	0.0104848	119.335	75.4891	-1.10216	0.437394	119.335	136.557	1.41312	0.0188061	115.792	75.4891	-1.1339	0.319538	115.792	136.557	1.60233	0.000907008	136.557	75.4891
yncA	1636464	-1.06747	0.736213	53.713	52.7302	1.18371	0.397587	53.713	47.1124	1.1108	0.572461	63.5787	52.7302	1.40358	0.0763781	63.5787	47.1124	-1.26358	0.242144	47.1124	52.7302
ydcZ	1636979	1.18984	0.579388	23.2663	17.983	1.09945	0.749853	23.2663	21.9711	1.91062	0.0217477	37.2951	17.983	1.76548	0.0321798	37.2951	21.9711	1.08221	0.803735	21.9711	17.983
ydcY	1637433	1.3247	0.150128	63.4983	44.0826	1.23295	0.258331	63.4983	53.4708	1.67354	0.00549913	80.0793	44.0826	1.55763	0.0114058	80.0793	53.4708	1.07441	0.724164	53.4708	44.0826
srfA	1637890	-4.17467	6.66134e-16	55.8287	214.34	4.39384	1.23006e-07	55.8287	13.1921	1.23324	0.0199858	286.923	214.34	22.6211	2.22045e-15	286.923	13.1921	-18.3428	0	13.1921	214.34
srfB	1639214	-5.96779	0	50.3533	276.353	4.44453	4.52832e-07	50.3533	11.7626	-1.02853	0.737552	291.652	276.353	25.7883	0	291.652	11.7626	-26.524	8.43769e-15	11.7626	276.353
srfC	1642192	-6.73438	0	39.1731	242.61	2.30005	0.00277052	39.1731	17.6828	-1.18388	0.068657	222.443	242.61	13.0836	0	222.443	17.6828	-15.4894	0	17.6828	242.61
ydcX	1644381	-2.8695	0	155.327	409.898	-1.0359	0.75164	155.327	167.057	1.33577	6.01265e-06	594.326	409.898	3.70017	0	594.326	167.057	-2.77005	0	167.057	409.898
ydcW	1644953	-1.93818	0.00174955	33.6691	60.0136	-1.9684	0.00103096	33.6691	68.8091	-1.96198	0.0014965	33.2025	60.0136	-1.99257	0.000875581	33.2025	68.8091	1.01559	0.9302	68.8091	60.0136
ydcR	1646513	-1.50136	0.0212316	54.6592	75.4696	1.47378	0.063598	54.6592	38.5062	-1.69154	0.00387733	48.4291	75.4696	1.30809	0.212167	48.4291	38.5062	-2.21268	3.8443e-05	38.5062	75.4696
pdgL	1648073	-1.42869	0.00961914	91.779	120.588	2.08816	3.21888e-05	91.779	45.6332	-1.48409	0.00456461	88.1983	120.588	2.01021	9.32788e-05	88.1983	45.6332	-2.98332	3.92053e-11	45.6332	120.588
STMUK_1569	1649102	2.64198	0.0790419	11.7058	4.0747	1.59409	0.311989	11.7058	7.62413	4.22396	0.00411711	18.6824	4.0747	2.54861	0.0239951	18.6824	7.62413	1.65736	0.40536	7.62413	4.0747
ugtL	1649365	1.61954	0.35145	10.1146	5.74357	1.16106	0.743958	10.1146	9.04477	2.92506	0.0186518	18.2361	5.74357	2.09699	0.0625045	18.2361	9.04477	1.39488	0.530882	9.04477	5.74357
sifB	1650300	2.71746	0.217962	5.52991	1.87145	1.39706	0.605991	5.52991	4.10963	5.39254	0.0167822	10.9544	1.87145	2.77234	0.0657483	10.9544	4.10963	1.94512	0.442219	4.10963	1.87145
yncJ	1651524	1.23408	0.648865	10.9357	8.1494	-1.02016	0.962247	10.9357	11.5828	1.13326	0.7907	10.0247	8.1494	-1.11092	0.807268	10.0247	11.5828	1.25896	0.613709	11.5828	8.1494
ydcP	1651755	1.39933	0.134149	49.6487	32.6296	1.08691	0.681397	49.6487	47.426	1.95977	0.00123777	69.4116	32.6296	1.52222	0.0246553	69.4116	47.426	1.28744	0.265362	47.426	32.6296
ydcN	1653798	1.00826	0.96866	47.7805	43.5813	-1.07043	0.732815	47.7805	53.1017	1.5149	0.0294152	71.664	43.5813	1.40363	0.0598892	71.664	53.1017	1.07927	0.708901	53.1017	43.5813
STMUK_1575	1654425	-1.5177	0.426785	6.13855	8.56794	-1.53602	0.400866	6.13855	9.78958	1.01861	0.968799	9.4733	8.56794	1.00646	0.98872	9.4733	9.78958	1.01207	0.97954	9.78958	8.56794
STMUK_1576	1655657	-1.07401	0.707645	55.49	54.8084	-1.38349	0.0621983	55.49	79.7062	-1.21494	0.321354	48.9678	54.8084	-1.56502	0.0128625	48.9678	79.7062	1.28815	0.147927	79.7062	54.8084
tehB	1656481	-1.02929	0.822761	123.761	117.151	-1.06532	0.60986	123.761	136.888	1.16283	0.222144	147.869	117.151	1.1235	0.325919	147.869	136.888	1.03501	0.784541	136.888	117.151
tehA	1657064	-1.09764	0.718014	29.8843	30.1667	-1.28893	0.29257	29.8843	39.9919	1.2349	0.379588	40.4369	30.1667	1.05164	0.821362	40.4369	39.9919	1.17427	0.504849	39.9919	30.1667
ydcK	1658184	1.21998	0.480149	29.2403	22.0421	-1.45365	0.114573	29.2403	44.1309	-1.14321	0.660758	20.9287	22.0421	-2.0274	0.00655367	20.9287	44.1309	1.77343	0.0259627	44.1309	22.0421
rimL	1659161	-1.17401	0.361689	62.1341	67.085	-1.72791	0.000469099	62.1341	111.469	-1.31114	0.134179	55.5385	67.085	-1.92973	4.60101e-05	55.5385	111.469	1.4718	0.0118412	111.469	67.085
STMUK_1581	1659917	1.04059	0.905457	18.9875	16.7807	-1.5227	0.148566	18.9875	30.0181	1.92688	0.024459	35.0979	16.7807	1.21607	0.430606	35.0979	30.0181	1.58451	0.127646	30.0181	16.7807
STMUK_1582	1661032	2.13886	0.0639746	18.8179	8.09117	-5.02642	9.56124e-13	18.8179	98.2045	2.3377	0.0350495	20.5313	8.09117	-4.5989	4.65716e-12	20.5313	98.2045	10.7508	2.66454e-15	98.2045	8.09117
STMUK_1583	1661324	1.28591	0.570942	12.1145	8.66402	-5.01539	1.09086e-08	12.1145	63.0828	1.67106	0.219893	15.7155	8.66402	-3.85942	2.43286e-07	15.7155	63.0828	6.44933	3.1706e-09	63.0828	8.66402
STMUK_1584	1662651	1.1247	0.77023	13.7151	11.2146	-3.10752	0.000109506	13.7151	44.25	1.67114	0.162741	20.3429	11.2146	-2.09141	0.00484186	20.3429	44.25	3.49504	6.55019e-05	44.25	11.2146
STMUK_1585	1663589	-1.51948	0.264346	12.0347	16.8173	-5.37838	1.62222e-09	12.0347	67.2031	1.16717	0.635221	21.3063	16.8173	-3.03264	2.66951e-06	21.3063	67.2031	3.53961	7.39001e-07	67.2031	16.8173
STMUK_1586	1664038	-1.48593	0.334391	10.1546	13.8767	-3.12734	0.000802733	10.1546	32.9716	-1.38994	0.414567	10.837	13.8767	-2.92531	0.00130507	10.837	32.9716	2.10463	0.0173324	32.9716	13.8767
STMUK_1587	1664686	-1.59948	0.13251	16.9177	24.8854	-2.4532	0.00122137	16.9177	43.0899	-1.25461	0.439937	21.5305	24.8854	-1.92425	0.0115829	21.5305	43.0899	1.53375	0.0869369	43.0899	24.8854
STMUK_1588	1665477	1.03332	0.909421	25.5857	22.7712	-1.8371	0.0113946	25.5857	48.8011	1.19091	0.530752	29.4363	22.7712	-1.59399	0.0437988	29.4363	48.8011	1.89831	0.010196	48.8011	22.7712
STMUK_1589	1665961	1.65317	0.534309	4.18654	2.32896	-1.19105	0.789981	4.18654	5.17709	-1.63798	0.631039	1.54337	2.32896	-3.22518	0.176684	1.54337	5.17709	1.969	0.381451	5.17709	2.32896
STMUK_1590	1667175	3.24453	0.341399	2.63959	0.748183	-1.28359	0.75855	2.63959	3.51775	2.10626	0.582359	1.71055	0.748183	-1.97728	0.455911	1.71055	3.51775	4.16465	0.223203	3.51775	0.748183
opgD	1667946	1.08683	0.667649	57.9788	49.0603	-1.07019	0.707781	57.9788	64.4218	1.27849	0.188442	68.0836	49.0603	1.09918	0.586234	68.0836	64.4218	1.16312	0.424736	64.4218	49.0603
STMUK_1592	1669821	1.26847	0.488535	20.0886	14.5644	-2.96024	9.17839e-06	20.0886	61.7415	1.70372	0.0973942	26.9343	14.5644	-2.20399	0.000444608	26.9343	61.7415	3.75498	1.05742e-06	61.7415	14.5644
STMUK_1593	1671378	1.33208	0.192762	50.1698	34.6366	-3.34544	4.44089e-16	50.1698	174.26	1.19739	0.424804	45.018	34.6366	-3.72177	2.22045e-16	45.018	174.26	4.4564	0	174.26	34.6366
ydcI	1673014	-2.55594	2.4151e-06	33.4568	78.6427	-3.63602	1.16085e-12	33.4568	126.303	-1.69462	0.00310781	50.3735	78.6427	-2.41073	4.96376e-08	50.3735	126.303	1.42258	0.013639	126.303	78.6427
trg	1673998	-2.71553	0	170.491	425.774	-2.63285	4.44089e-16	170.491	466.045	-1.74992	4.51639e-13	264.106	425.774	-1.69664	3.7863e-12	264.106	466.045	-1.03141	0.644546	466.045	425.774
STMUK_1596	1675792	1.28225	0.236532	53.9931	38.7247	1.03156	0.871525	53.9931	54.343	-1.03787	0.868644	40.5007	38.7247	-1.29009	0.218564	40.5007	54.343	1.24302	0.299957	54.343	38.7247
STMUK_1597	1676942	1.50473	0.348336	13.6946	8.36975	1.55154	0.299497	13.6946	9.16401	1.54535	0.315099	14.0397	8.36975	1.59343	0.268297	14.0397	9.16401	-1.03111	0.94891	9.16401	8.36975
STMUK_1598	1677740	-3.61965	4.88443e-08	20.413	67.9512	3.59391	0.00342518	20.413	5.89714	-3.08152	6.07335e-07	23.9359	67.9512	4.22152	0.000648294	23.9359	5.89714	-13.0087	8.32667e-15	5.89714	67.9512
STMUK_1599	1678270	-1.7979	0.534658	1.74724	2.88895	1.3278	0.803292	1.74724	1.36622	1.09892	0.905838	3.44604	2.88895	2.62338	0.321505	3.44604	1.36622	-2.38724	0.387192	1.36622	2.88895
sseJ	1679412	2.28337	0.520072	1.99778	0.804627	1.31897	0.794453	1.99778	1.57258	4.25107	0.199746	3.71287	0.804627	2.45561	0.328914	3.71287	1.57258	1.73117	0.685159	1.57258	0.804627
STMUK_1601	1680759	-4.27326	0.0217383	2.63502	10.3554	-3.14918	0.0853656	2.63502	8.61553	-1.6582	0.300863	6.7787	10.3554	-1.22201	0.695667	6.7787	8.61553	-1.35694	0.506366	8.61553	10.3554
STMUK_1602	1682010	1.93208	0.132395	15.6139	7.43207	-1.08355	0.817492	15.6139	17.5656	3.46303	0.00134197	27.9372	7.43207	1.65418	0.0948469	27.9372	17.5656	2.09351	0.084145	17.5656	7.43207
STMUK_1603	1682778	4.5291	0.272902	2.58999	0.525907	-1.10987	0.902258	2.58999	2.9845	11.4209	0.0314669	6.51966	0.525907	2.27203	0.227244	6.51966	2.9845	5.02672	0.229775	2.9845	0.525907
STMUK_1604	1683450	-2.01869	0.532839	1.16425	2.16142	-2.17149	0.475259	1.16425	2.62485	2.00896	0.386189	4.71331	2.16142	1.8676	0.409755	4.71331	2.62485	1.07569	0.93667	2.62485	2.16142
STMUK_1605	1684178	1.27342	0.829083	1.89305	1.36715	-1.51755	0.651191	1.89305	2.98267	2.68946	0.298535	3.99113	1.36715	1.39172	0.664416	3.99113	2.98267	1.93247	0.51604	2.98267	1.36715
STMUK_1606	1684995	1.13972	0.849225	4.72454	3.81227	1.60457	0.515545	4.72454	3.05704	1.65573	0.425126	6.85157	3.81227	2.33104	0.204967	6.85157	3.05704	-1.40786	0.654347	3.05704	3.81227
STMUK_1607	1687234	2.11256	0.0310926	26.1543	11.3856	1.35599	0.303213	26.1543	20.0256	1.51983	0.261578	18.7832	11.3856	-1.02508	0.938538	18.7832	20.0256	1.55794	0.228461	20.0256	11.3856
cybB	1687942	1.21553	0.249275	80.6337	61.0061	1.21893	0.227159	80.6337	68.6811	-1.11112	0.562695	59.5974	61.0061	-1.10802	0.562111	59.5974	68.6811	-1.0028	0.987325	68.6811	61.0061
ydcF	1688589	1.27853	0.128788	90.8733	65.3655	-1.02475	0.867103	90.8733	96.684	1.4557	0.0168589	103.285	65.3655	1.11107	0.456463	103.285	96.684	1.31017	0.0905856	96.684	65.3655
hrpA	1689453	1.06677	0.623058	124.837	107.621	1.02976	0.816409	124.837	125.867	1.2179	0.122198	142.273	107.621	1.17564	0.185553	142.273	125.867	1.03595	0.787914	125.867	107.621
acpD	1693556	-2.06522	0.00282807	24.7688	47.043	-1.34721	0.255595	24.7688	34.645	-1.82926	0.0102774	27.9149	47.043	-1.19328	0.48662	27.9149	34.645	-1.53296	0.0545089	34.645	47.043
STMUK_1612	1694158	-1.4453	0.0459191	50.8891	67.6406	-1.15901	0.436181	50.8891	61.2367	-1.63255	0.0100789	44.9736	67.6406	-1.30916	0.168839	44.9736	61.2367	-1.24702	0.20981	61.2367	67.6406
ydbL	1694750	-1.43773	0.0528013	49.4187	65.3421	1.15833	0.477076	49.4187	44.2956	-1.07584	0.675325	65.9271	65.3421	1.54798	0.0233853	65.9271	44.2956	-1.66537	0.00806829	44.2956	65.3421
ynbE	1695081	-1.48892	0.0304812	50.4581	69.0914	-1.0152	0.938818	50.4581	53.1841	-1.19665	0.302748	62.672	69.0914	1.22561	0.274349	62.672	53.1841	-1.46663	0.0346618	53.1841	69.0914
ydbH	1695272	-1.42102	0.132512	32.0197	41.8448	1.14954	0.586655	32.0197	28.9197	1.08261	0.705809	49.1732	41.8448	1.76846	0.0136646	49.1732	28.9197	-1.63352	0.0403821	28.9197	41.8448
ldhA	1698148	1.46806	0.0086765	119.831	75.0667	1.69047	0.000335755	119.831	73.5972	2.30388	3.15703e-10	187.725	75.0667	2.65291	1.59761e-13	187.725	73.5972	-1.1515	0.389415	73.5972	75.0667
hslJ	1699248	-1.00118	0.99172	161.127	148.355	-1.33866	0.00460216	161.127	223.943	1.41926	0.00084309	228.551	148.355	1.06147	0.525709	228.551	223.943	1.33708	0.00588736	223.943	148.355
STMUK_1618	1699702	-1.31191	0.0499198	94.7944	114.369	-1.97238	3.27627e-08	94.7944	194.122	1.41741	0.00350936	175.964	114.369	-1.0607	0.571234	175.964	194.122	1.50344	0.00049503	194.122	114.369
STMUK_1619	1699884	-1.2406	0.278202	47.2857	53.949	-1.85347	0.000470446	47.2857	90.9947	1.57755	0.0072823	92.3809	53.949	1.05591	0.712573	92.3809	90.9947	1.49402	0.018662	90.9947	53.949
nifJ	1700244	1.07138	0.763043	41.3762	35.5164	-2.26875	5.63134e-06	41.3762	97.4627	1.24222	0.326389	47.8898	35.5164	-1.95674	0.000106238	47.8898	97.4627	2.4307	2.84e-06	97.4627	35.5164
ynaF	1704250	1.77277	0	1527.93	792.639	-1.4165	1.55431e-15	1527.93	2247.1	1.73466	0	1492.47	792.639	-1.44762	3.55271e-15	1492.47	2247.1	2.51113	2.4647e-14	2247.1	792.639
STMUK_1622	1704734	1.27957	0.0376139	169.204	121.611	-1.4253	0.00034361	169.204	250.391	2.04572	2.14984e-11	270.044	121.611	1.1217	0.190228	270.044	250.391	1.82377	3.40519e-08	250.391	121.611
ydaO	1705428	1.14773	0.354655	101.275	81.1492	-1.42785	0.00535867	101.275	150.135	1.72771	5.62677e-05	152.185	81.1492	1.05426	0.645903	152.185	150.135	1.63878	0.000292559	150.135	81.1492
dbpA	1706407	1.63661	0.12421	26.5285	14.907	-2.1696	0.000665043	26.5285	59.7577	1.73269	0.0824759	28.0368	14.907	-2.04929	0.00136447	28.0368	59.7577	3.55079	2.92838e-06	59.7577	14.907
zntB	1708267	1.07452	0.69011	66.6903	57.0782	1.18061	0.353111	66.6903	58.6485	1.4006	0.0470042	86.7759	57.0782	1.53888	0.0101741	86.7759	58.6485	-1.09873	0.612441	58.6485	57.0782
STMUK_1626	1709396	-1.72752	0.142906	11.4151	18.1352	1.16534	0.72244	11.4151	10.1701	-2.03055	0.069102	9.69452	18.1352	-1.00865	0.984695	9.69452	10.1701	-2.01314	0.0683421	10.1701	18.1352
ydaL	1710961	-1.12794	0.462842	72.9409	75.6627	-1.24692	0.156028	72.9409	94.4299	1.10537	0.51967	90.7833	75.6627	-1.0001	0.99947	90.7833	94.4299	1.10548	0.515553	94.4299	75.6627
ogt	1711782	-1.23061	0.0958854	120.834	136.752	1.43202	0.0100854	120.834	87.6071	1.53731	6.13381e-05	228.198	136.752	2.70915	2.77556e-15	228.198	87.6071	-1.76227	2.71433e-05	87.6071	136.752
fnr	1712451	1.38672	4.57123e-11	1007.39	668.084	1.25595	1.07046e-06	1007.39	832.773	1.65186	2.22045e-16	1197.9	668.084	1.49608	3.33067e-16	1197.9	832.773	1.10413	0.0563262	832.773	668.084
ydaA	1713396	1.18353	0.000120196	1187.37	922.637	-1.12439	0.00299612	1187.37	1386.13	1.18464	0.000110367	1186.41	922.637	-1.12333	0.00324396	1186.41	1386.13	1.33075	1.46549e-11	1386.13	922.637
ynaJ	1714398	1.54288	5.1016e-08	415.897	247.899	-1.85871	0	415.897	802.599	1.12207	0.178704	301.935	247.899	-2.55578	0	301.935	802.599	2.86778	0	802.599	247.899
ynaI	1714891	-1.09414	0.685725	40.3081	40.5591	1.41885	0.146721	40.3081	29.4956	-1.35236	0.197869	32.5546	40.5591	1.14793	0.587022	32.5546	29.4956	-1.55242	0.0669215	29.4956	40.5591
STMUK_1633	1716008	1.10001	0.80312	15.0117	12.5504	-2.63096	0.00085838	15.0117	41.0059	1.2914	0.487675	17.5928	12.5504	-2.24104	0.0036282	17.5928	41.0059	2.89409	0.000557678	41.0059	12.5504
STMUK_1634	1716654	-1.04877	0.918819	9.32832	8.99721	-1.55355	0.286547	9.32832	15.0463	1.46522	0.36636	14.3096	8.99721	-1.01098	0.976415	14.3096	15.0463	1.48131	0.348058	15.0463	8.99721
STMUK_1635	1717812	-2.3972	0.28808	2.01448	4.44109	-4.33741	0.0396423	2.01448	9.07182	1.37893	0.598521	6.64735	4.44109	-1.31215	0.593517	6.64735	9.07182	1.80937	0.29882	9.07182	4.44109
STMUK_1636	1718468	5.28395	0.464216	1.04045	0.181086	5.18078	0.44396	1.04045	0.208509	12.6375	0.178655	2.48407	0.181086	12.3908	0.155821	2.48407	0.208509	1.01992	0.995102	0.208509	0.181086
STMUK_1637	1719319	-1.38862	0.726428	2.00697	2.56299	-1.53181	0.63338	2.00697	3.19188	1.05843	0.946993	2.94459	2.56299	-1.04222	0.95918	2.94459	3.19188	1.10312	0.906813	3.19188	2.56299
STMUK_1638	1721376	-5.39369	0.57098	0.107784	0.534643	-16.5033	0.223275	0.107784	1.84683	1.64838	0.767422	0.956613	0.534643	-1.85622	0.617856	0.956613	1.84683	3.05975	0.448321	1.84683	0.534643
STMUK_1639	1722630	-3.15994	0.226977	1.32891	3.86187	1.14263	0.91548	1.32891	1.20751	-2.70663	0.275419	1.54877	3.86187	1.334	0.811725	1.54877	1.20751	-3.61063	0.187599	1.20751	3.86187
STMUK_1640	1723764	-1.48356	8.83738e-14	611.403	834.175	2.34058	0	611.403	271.209	-1.24442	1.55387e-05	727.621	834.175	2.79037	0	727.621	271.209	-3.4724	1.04361e-14	271.209	834.175
STMUK_1641	1725087	-1.17519	0.317928	73.5287	79.4671	1.25773	0.185104	73.5287	60.6973	1.31345	0.0615895	113.297	79.4671	1.94137	2.16041e-05	113.297	60.6973	-1.47807	0.0210637	60.6973	79.4671
STMUK_1642	1725452	1.58364	0.274282	15.1249	8.7833	-1.14942	0.689303	15.1249	18.0497	2.01468	0.0792522	19.2079	8.7833	1.10681	0.756794	19.2079	18.0497	1.82027	0.139459	18.0497	8.7833
STMUK_1643	1726120	1.12376	0.87348	4.13366	3.38286	-2.12543	0.192922	4.13366	9.12183	1.85022	0.347563	6.79396	3.38286	-1.29092	0.613382	6.79396	9.12183	2.38847	0.15815	9.12183	3.38286
STMUK_1644	1726924	1.5022	0.132026	35.5822	21.7835	-1.00894	0.9697	35.5822	37.2734	-1.64103	0.140576	14.4088	21.7835	-2.4872	0.00236645	14.4088	37.2734	1.51563	0.120419	37.2734	21.7835
STMUK_1645	1728067	-1.92663	0.0483385	13.683	24.244	-1.25643	0.524336	13.683	17.8492	-1.62524	0.126478	16.1921	24.244	-1.05988	0.865425	16.1921	17.8492	-1.53343	0.167222	17.8492	24.244
STMUK_1646	1729091	-1.66839	0.0516384	23.3626	35.846	-2.09788	0.00242056	23.3626	50.8864	-1.24749	0.365491	31.1902	35.846	-1.56864	0.045874	31.1902	50.8864	1.25743	0.292423	50.8864	35.846
mppA	1730117	-1.26422	0.0486464	130.935	152.23	-1.54857	7.46513e-05	130.935	210.516	-1.09238	0.441309	151.266	152.23	-1.33808	0.00610248	151.266	210.516	1.22492	0.0560966	210.516	152.23
ycjI	1731920	-2.37476	3.50077e-06	39.4202	86.0917	-1.63059	0.0139556	39.4202	66.7368	-1.19543	0.252561	78.1724	86.0917	1.21829	0.235364	78.1724	66.7368	-1.45638	0.0204064	66.7368	86.0917
ycjG	1732623	-2.57501	0.000594978	17.4084	41.2251	-2.09062	0.0092145	17.4084	37.7864	-1.83169	0.0160907	24.4302	41.2251	-1.48712	0.123881	24.4302	37.7864	-1.2317	0.35393	37.7864	41.2251
tpx	1733704	-1.04872	0.349427	787.237	759.26	-1.23046	1.25763e-05	787.237	1005.71	-1.30651	6.38986e-07	630.802	759.26	-1.53292	0	630.802	1005.71	1.17329	0.000872153	1005.71	759.26
tnpA_6 (CP002614 1734440..1734999)	1734441	28.7373	7.30171e-12	56.5452	1.80956	84.5285	5.15143e-14	56.5452	0.694534	29.1213	5.13534e-12	57.2005	1.80956	85.658	3.74145e-14	57.2005	0.694534	-2.94142	0.42258	0.694534	1.80956
tyrR	1735012	-1.5615	0.000763438	95.164	136.659	-1.23094	0.128257	95.164	121.622	-1.50179	0.00193128	98.7748	136.659	-1.18387	0.212143	98.7748	121.622	-1.26854	0.0557794	121.622	136.659
ycjF	1736701	1.08408	0.741447	36.3717	30.8551	-1.62799	0.0186293	36.3717	61.4776	3.10944	5.33103e-09	104.142	30.8551	1.76185	0.000358698	104.142	61.4776	1.76487	0.00906334	61.4776	30.8551
ycjX	1737759	1.11079	0.62921	46.5752	38.5606	-1.47203	0.0389803	46.5752	71.1824	3.66173	1.37668e-14	153.266	38.5606	2.23942	7.7145e-09	153.266	71.1824	1.63513	0.012989	71.1824	38.5606
pspE	1739305	1.40369	0.00154641	218.055	142.862	-1.7056	1.78462e-10	218.055	386.139	3.01707	0	467.863	142.862	1.26019	0.000747039	467.863	386.139	2.39414	3.10862e-15	386.139	142.862
pspD	1739695	1.08199	0.845707	13.2649	11.2746	-1.41394	0.328155	13.2649	19.4731	1.30067	0.498217	15.9179	11.2746	-1.17622	0.630613	15.9179	19.4731	1.52987	0.252315	19.4731	11.2746
pspC	1739936	1.2014	0.588911	19.9494	15.2709	-1.30906	0.359788	19.9494	27.1138	1.2132	0.568489	20.1101	15.2709	-1.29633	0.376491	20.1101	27.1138	1.57271	0.153473	27.1138	15.2709
pspB	1740295	1.66862	0.148204	21.9614	12.1039	1.13953	0.672343	21.9614	20.0095	1.35402	0.414189	17.7897	12.1039	-1.08145	0.810057	17.7897	20.0095	1.46431	0.292006	20.0095	12.1039
pspA	1740579	1.92254	0.000875856	77.3015	36.9774	1.64096	0.00616945	77.3015	48.9092	1.4122	0.10082	56.6823	36.9774	1.20536	0.337825	56.6823	48.9092	1.17159	0.466935	48.9092	36.9774
pspF	1741418	-1.41824	0.427772	9.00789	11.7488	-1.04166	0.929637	9.00789	9.74202	1.05394	0.895338	13.4409	11.7488	1.43496	0.388167	13.4409	9.74202	-1.36152	0.4746	9.74202	11.7488
sapA	1742510	-1.08798	0.59176	80.8135	80.8593	-1.04013	0.798792	80.8135	87.2718	1.22581	0.165811	107.589	80.8593	1.2822	0.0836233	107.589	87.2718	-1.046	0.770725	87.2718	80.8593
sapB	1744156	1.00168	0.993036	56.6731	52.0322	1.04569	0.812344	56.6731	56.2699	1.28179	0.170842	72.3946	52.0322	1.33811	0.100036	72.3946	56.2699	-1.04393	0.823082	56.2699	52.0322
sapC	1745108	1.01309	0.951763	45.4772	41.2829	-1.00397	0.984761	45.4772	47.4042	1.42308	0.0758232	63.77	41.2829	1.39914	0.0784729	63.77	47.4042	1.01711	0.936467	47.4042	41.2829
sapD	1745998	-1.15532	0.349395	81.3937	86.4805	1.15	0.384694	81.3937	73.484	1.12652	0.410943	105.748	86.4805	1.49672	0.0075057	105.748	73.484	-1.32863	0.0723287	73.484	86.4805
sapF	1746992	-1.28497	0.107532	75.6577	89.4069	1.12582	0.474953	75.6577	69.7727	-1.07346	0.634506	90.4069	89.4069	1.34765	0.0601964	90.4069	69.7727	-1.44665	0.0200829	69.7727	89.4069
STMUK_1666	1747814	-1.80651	4.19976e-05	74.643	124.009	-1.52679	0.00392159	74.643	118.323	-7.8099	4.44089e-16	17.2355	124.009	-6.60063	0	17.2355	118.323	-1.1832	0.189979	118.323	124.009
STMUK_1667	1748988	1.24893	0.671579	8.54309	6.2907	-1.22123	0.661741	8.54309	10.8321	3.84121	0.00109299	26.2291	6.2907	2.51844	0.008067	26.2291	10.8321	1.52524	0.396209	10.8321	6.2907
STMUK_1668	1750396	-2.3972	0.749436	0.182078	0.401406	1.09069	0.979356	0.182078	0.173323	4.12094	0.378547	1.79555	0.401406	10.7746	0.236451	1.79555	0.173323	-2.6146	0.728278	0.173323	0.401406
ycjE	1750550	-1.29884	0.252061	35.05	41.8667	-1.1669	0.498381	35.05	42.4642	1.15054	0.498561	52.2863	41.8667	1.28064	0.229952	52.2863	42.4642	-1.11307	0.622651	42.4642	41.8667
fabI	1750967	1.42798	6.02166e-07	495.482	319.102	1.10918	0.108541	495.482	463.797	1.54111	7.22881e-10	533.801	319.102	1.19705	0.00454234	533.801	463.797	1.28742	0.000495063	463.797	319.102
yciW	1751955	-1.4816	0.299984	11.8985	16.2124	-1.47715	0.292061	11.8985	18.2481	1.3312	0.374234	23.4265	16.2124	1.33521	0.352821	23.4265	18.2481	-1.00301	0.992966	18.2481	16.2124
rnb	1753177	1.28804	0.0264847	183.485	131.006	1.0997	0.36945	183.485	173.231	1.7415	1.97737e-07	247.646	131.006	1.48685	5.54649e-05	247.646	173.231	1.17127	0.171663	173.231	131.006
yciR	1755373	-1.18568	0.678113	11.3565	12.3833	-1.3733	0.410504	11.3565	16.1924	-1.24034	0.603905	10.8371	12.3833	-1.43661	0.353333	10.8371	16.1924	1.15824	0.69692	16.1924	12.3833
STMUK_1674	1757477	1.15077	0.246658	152.946	122.228	1.05917	0.616887	152.946	149.925	-1.20737	0.1511	109.887	122.228	-1.31179	0.0301691	109.887	149.925	1.08649	0.495944	149.925	122.228
yciT	1757743	-1.07042	0.607826	114.575	112.789	-1.13829	0.307169	114.575	135.408	-1.61524	0.00111624	75.7961	112.789	-1.71765	0.000134908	75.7961	135.408	1.0634	0.629567	135.408	112.789
osmB	1758754	1.7709	2.43001e-06	193.699	100.591	-1.57499	5.07347e-07	193.699	316.742	1.30773	0.0386995	142.788	100.591	-2.13281	1.5099e-14	142.788	316.742	2.78914	3.55271e-15	316.742	100.591
yciH	1759092	2.06892	0.00159719	58.6232	26.0585	1.4513	0.0639783	58.6232	41.9386	1.77325	0.0161853	50.1576	26.0585	1.2439	0.295957	50.1576	41.9386	1.42556	0.153022	41.9386	26.0585
pyrF	1759418	2.93647	0.000111314	49.035	15.3569	1.5342	0.0550262	49.035	33.1838	2.59133	0.000876623	43.196	15.3569	1.35388	0.187658	43.196	33.1838	1.91401	0.0323024	33.1838	15.3569
yciM	1760346	-1.00432	0.972974	128.538	118.721	-1.24786	0.058767	128.538	166.532	1.35777	0.00981114	174.974	118.721	1.09279	0.412241	174.974	166.532	1.24249	0.0701097	166.532	118.721
yciS	1761522	-1.06818	0.488679	222.251	218.33	-1.00427	0.963816	222.251	231.736	1.22824	0.0214174	291.081	218.33	1.30641	0.00232388	291.081	231.736	-1.06364	0.51288	231.736	218.33
pgpB	1761980	-1.40992	0.0392149	63.1821	81.924	-1.73706	0.000363239	63.1821	113.949	-1.44612	0.0278951	61.4928	81.924	-1.78165	0.000214753	61.4928	113.949	1.23203	0.148971	113.949	81.924
ribA	1762940	-1.02532	0.787341	239.858	226.17	-1.12837	0.16919	239.858	281	1.26281	0.00748029	310.019	226.17	1.14748	0.0945899	310.019	281	1.10051	0.283448	281	226.17
acnA	1763586	1.13574	0.380819	105.802	85.6719	-4.35635	0	105.802	478.54	-1.12654	0.439509	82.5486	85.6719	-5.57375	0	82.5486	478.54	4.94768	0	478.54	85.6719
STMUK_1684	1766817	1.06343	0.524817	230.42	199.266	-2.0153	1.11022e-15	230.42	482.126	-1.11829	0.267745	193.417	199.266	-2.39665	0	193.417	482.126	2.14314	0	482.126	199.266
cysB	1767238	1.60423	0.000201467	166.604	95.5086	1.50377	0.00070157	166.604	115.029	1.08132	0.574358	112.102	95.5086	1.01361	0.918885	112.102	115.029	1.06681	0.640311	115.029	95.5086
topA	1768623	1.61966	0.000256342	155.648	88.3778	1.11644	0.33986	155.648	144.746	1.46792	0.00442671	140.819	88.3778	1.01185	0.920712	140.819	144.746	1.45073	0.0055678	144.746	88.3778
yciN	1771623	-1.01116	0.910836	211.169	196.37	-1.45262	2.3138e-05	211.169	318.482	1.4755	1.67379e-05	314.506	196.37	1.02708	0.736698	314.506	318.482	1.43659	5.9433e-05	318.482	196.37
sohB	1771916	1.06198	0.639054	131.033	113.472	-1.03845	0.755684	131.033	141.276	1.23379	0.0897818	151.966	113.472	1.11876	0.336652	151.966	141.276	1.10282	0.437333	141.276	113.472
yciK	1773200	-1.14221	0.527524	44.0029	46.2223	-1.8756	0.000565978	44.0029	85.6885	-1.15779	0.487966	43.3348	46.2223	-1.90119	0.00045424	43.3348	85.6885	1.64208	0.00603861	85.6885	46.2223
btuR	1773958	1.3646	0.0916809	72.5255	48.8775	-1.16402	0.338192	72.5255	87.6499	1.23011	0.272711	65.2633	48.8775	-1.29128	0.116916	65.2633	87.6499	1.58842	0.00891239	87.6499	48.8775
yciL	1774635	1.50671	0.00135388	158.953	97.0202	-1.05002	0.656656	158.953	173.288	1.79658	1.93915e-06	189.202	97.0202	1.13558	0.226233	189.202	173.288	1.58208	0.000262366	173.288	97.0202
yciO	1775611	-1.12581	0.26692	172.32	178.411	-1.35891	0.00198749	172.32	243.124	1.06903	0.513345	207.028	178.411	-1.12911	0.198813	207.028	243.124	1.20706	0.0558864	243.124	178.411
trpH	1776239	-1.87381	2.75041e-06	85.2466	146.902	-1.41436	0.0130913	85.2466	125.181	-1.17487	0.175375	135.723	146.902	1.12765	0.331991	135.723	125.181	-1.32485	0.0203224	125.181	146.902
trpL	1777242	1.00117	0.998376	6.32878	5.81347	-5.95953	2.11556e-06	6.32878	39.1591	1.70332	0.295215	10.7485	5.81347	-3.50286	0.000102911	10.7485	39.1591	5.9665	4.77083e-06	39.1591	5.81347
trpE	1777381	1.76281	0.500215	4.01601	2.09513	-1.49076	0.530122	4.01601	6.21588	3.69555	0.0693913	8.40441	2.09513	1.40626	0.517249	8.40441	6.21588	2.62793	0.208729	6.21588	2.09513
trpD	1778943	-1.21064	0.733965	5.98195	6.66013	-1.81067	0.233855	5.98195	11.2456	1.56637	0.354073	11.3238	6.66013	1.0473	0.912575	11.3238	11.2456	1.49562	0.407188	11.2456	6.66013
trpF	1780542	-1.21263	0.521586	20.8959	23.303	-1.35688	0.28415	20.8959	29.4376	1.43041	0.175452	36.1817	23.303	1.27834	0.321277	36.1817	29.4376	1.11896	0.685055	29.4376	23.303
trpB	1781910	-1.12168	0.656719	29.4702	30.4002	-1.20612	0.447406	29.4702	36.9042	1.37051	0.177194	45.2245	30.4002	1.27456	0.272941	45.2245	36.9042	1.07528	0.766918	36.9042	30.4002
trpA	1783103	-1.09417	0.7341	28.3857	28.5631	-1.10204	0.705212	28.3857	32.4785	1.39093	0.169433	43.1248	28.5631	1.38099	0.162874	43.1248	32.4785	1.00719	0.977706	32.4785	28.5631
yciG	1784389	4.2627	3.23075e-14	1272.02	274.431	-2.07314	6.66134e-15	1272.02	2737.95	-6.09746	0	48.8541	274.431	-53.8843	0	48.8541	2737.95	8.83717	0	2737.95	274.431
yciF	1784661	5.16142	2.03171e-14	910.161	162.171	2.35218	0	910.161	401.743	-20.141	0	8.73992	162.171	-44.1957	2.35367e-14	8.73992	401.743	2.19431	0	401.743	162.171
yciE	1785238	5.91824	0	1336.95	207.753	2.52312	6.66134e-15	1336.95	550.146	-15.6476	0	14.4117	207.753	-36.703	1.33227e-15	14.4117	550.146	2.3456	1.33227e-15	550.146	207.753
STMUK_1703	1785764	2.97882	0	1118.37	345.275	1.29922	4.82024e-09	1118.37	893.725	-1.34205	0.000243258	279.262	345.275	-3.07703	1.59872e-14	279.262	893.725	2.29277	0	893.725	345.275
ompW	1786724	-1.15712	8.43769e-15	5450.09	5799.69	-1.5564	2.42029e-14	5450.09	8806.95	-1.52727	1.19904e-14	4121.96	5799.69	-2.05428	0	4121.96	8806.95	1.34507	8.88178e-15	8806.95	5799.69
STMUK_1705	1787700	-1.49962	0.144128	22.109	30.491	-1.74997	0.0322812	22.109	40.1698	-1.93284	0.0262896	17.1235	30.491	-2.25552	0.00377141	17.1235	40.1698	1.16695	0.519941	40.1698	30.491
yciC	1788130	-1.43554	0.00512346	104.199	137.562	-1.3681	0.0138522	104.199	148.007	1.02046	0.863256	152.375	137.562	1.07076	0.553469	152.375	148.007	-1.04929	0.684491	148.007	137.562
yciB	1788930	-1.28625	0.0587414	103.477	122.404	-1.30293	0.0406442	103.477	139.98	1.02876	0.819766	136.686	122.404	1.01559	0.89763	136.686	139.98	1.01296	0.917091	139.98	122.404
yciA	1789630	1.38912	0.225599	33.8186	22.3892	-1.01872	0.93835	33.8186	35.7695	1.58244	0.0815527	38.4576	22.3892	1.11823	0.630293	38.4576	35.7695	1.41513	0.195329	35.7695	22.3892
tonB	1790091	1.28052	0.298928	42.0031	30.166	1.32316	0.227303	42.0031	32.9586	1.86878	0.00428021	61.1916	30.166	1.93101	0.00192929	61.1916	32.9586	-1.0333	0.896558	32.9586	30.166
yciI	1791043	1.20945	0.055117	234.748	178.499	-1.13503	0.153176	234.748	276.636	1.88694	1.52733e-12	365.604	178.499	1.37456	6.08113e-05	365.604	276.636	1.37276	0.000919112	276.636	178.499
STMUK_1711	1791383	1.21574	0.0665361	204.142	154.423	-1.03711	0.707718	204.142	219.815	2.35788	0	395.232	154.423	1.87006	4.13003e-14	395.232	219.815	1.26086	0.0269204	219.815	154.423
cls	1791699	-1.00782	0.973016	39.1917	36.3246	1.17489	0.489026	39.1917	34.6336	1.09946	0.67324	43.3508	36.3246	1.30185	0.24572	43.3508	34.6336	-1.18408	0.476274	34.6336	36.3246
STMUK_1713	1793193	1.36074	0.0104947	169.781	114.746	1.23761	0.0601255	169.781	142.431	1.22783	0.0959363	152.931	114.746	1.11673	0.342786	152.931	142.431	1.09949	0.44941	142.431	114.746
STMUK_1714	1793570	-1.35393	0.206726	31.0679	38.6841	-1.3536	0.195358	31.0679	43.6619	-1.18216	0.470939	35.52	38.6841	-1.18187	0.459072	35.52	43.6619	-1.00025	0.999111	43.6619	38.6841
oppF	1794454	-1.57089	0.00122355	85.2619	123.175	-1.9235	5.18714e-07	85.2619	170.274	-1.46202	0.00563475	91.451	123.175	-1.79019	5.22239e-06	91.451	170.274	1.22447	0.0863375	170.274	123.175
oppD	1795455	-1.41426	0.0137472	88.482	115.082	-2.09259	4.11129e-09	88.482	192.239	-1.79116	9.79196e-05	69.7411	115.082	-2.65027	4.11227e-13	69.7411	192.239	1.47964	0.000820585	192.239	115.082
oppC	1796474	-1.29856	0.126783	62.401	74.5207	-2.54046	7.95772e-11	62.401	164.59	-1.3995	0.0540102	57.7992	74.5207	-2.73792	6.42997e-12	57.7992	164.59	1.95636	9.71424e-07	164.59	74.5207
oppB	1797397	-1.2672	0.342937	29.6603	34.5658	-3.48681	1.35889e-10	29.6603	107.376	-1.62812	0.0671773	23.0449	34.5658	-4.47991	7.98472e-13	23.0449	107.376	2.75158	6.67371e-08	107.376	34.5658
oppA	1798439	-1.21192	0.174836	94.2433	105.039	-3.14862	0	94.2433	308.086	-1.57344	0.002756	72.4628	105.039	-4.08786	0	72.4628	308.086	2.59804	0	308.086	105.039
STMUK_1720	1800138	-1.49388	0.00477126	84.2736	115.779	-1.70272	7.77583e-05	84.2736	148.983	-1.71752	0.000246187	73.1718	115.779	-1.95763	1.6288e-06	73.1718	148.983	1.1398	0.290515	148.983	115.779
ychE	1800835	-1.39774	0.239407	21.7423	27.9482	-1.21289	0.50099	21.7423	27.3795	-1.98834	0.0276672	15.2574	27.9482	-1.72538	0.083885	15.2574	27.3795	-1.15241	0.597511	27.3795	27.9482
adhE	1801959	-1.11484	0.0388303	712.26	730.256	1.55216	6.9722e-14	712.26	476.434	-1.42684	2.16765e-10	555.543	730.256	1.21276	0.00196979	555.543	476.434	-1.73041	4.21885e-15	476.434	730.256
tdk	1804834	1.08026	0.608951	95.4312	81.2428	-1.01167	0.935319	95.4312	100.238	-1.44928	0.0277126	60.8485	81.2428	-1.58387	0.00430564	60.8485	100.238	1.09287	0.55176	100.238	81.2428
hns	1806114	1.08556	0.000139153	4674.96	3960.46	-1.33039	0	4674.96	6457.39	-2.26307	0	1899.61	3960.46	-3.26838	0	1899.61	6457.39	1.44422	0	6457.39	3960.46
galU	1806659	1.27056	0.000384191	520.934	377.059	1.2979	6.90695e-05	520.934	416.718	-1.13911	0.0770194	359.302	377.059	-1.11512	0.129893	359.302	416.718	-1.02152	0.764517	416.718	377.059
hnr	1807770	-1.19698	0.188844	101.643	111.889	-1.19508	0.180619	101.643	126.118	-1.00943	0.943039	120.318	111.889	-1.00783	0.951192	120.318	126.118	-1.00158	0.990272	126.118	111.889
ychK	1808874	-1.16215	0.15663	171.646	183.45	-1.21164	0.0600608	171.646	215.927	1.21369	0.0475849	241.681	183.45	1.16412	0.104263	241.681	215.927	1.04259	0.677842	215.927	183.45
ychJ	1809890	-1.00883	0.943527	134.796	125.061	1.055	0.661486	134.796	132.656	1.30982	0.0203537	177.807	125.061	1.39407	0.00362225	177.807	132.656	-1.06432	0.616906	132.656	125.061
purU	1810399	1.02978	0.813487	136.997	122.346	-1.28048	0.0283915	136.997	182.131	1.54159	0.000134827	204.727	122.346	1.1691	0.124657	204.727	182.131	1.31861	0.017607	182.131	122.346
tyrT	1811401	-2.86529	1.07836e-10	47.3403	124.745	-1.16641	0.432684	47.3403	57.33	-1.26661	0.0722521	106.904	124.745	1.93943	3.77315e-05	106.904	57.33	-2.4565	5.73373e-09	57.33	124.745
tyrV	1811690	1.22123	0.323635	56.5842	42.6108	1.21723	0.314938	56.5842	48.2639	2.68757	6.67083e-09	124.307	42.6108	2.67877	1.46637e-09	124.307	48.2639	1.00329	0.987548	48.2639	42.6108
STMUK_1732	1812557	-1.51342	0.100885	26.5543	36.9589	-3.15876	4.26785e-08	26.5543	87.087	-1.25669	0.343293	31.9233	36.9589	-2.62292	1.27619e-06	31.9233	87.087	2.08716	0.000126435	87.087	36.9589
narI	1814328	-1.8721	0.060031	13.7612	23.6923	-1.95158	0.0386727	13.7612	27.8832	-1.97014	0.044945	13.0535	23.6923	-2.05379	0.0283371	13.0535	27.8832	1.04246	0.881686	27.8832	23.6923
narJ	1815005	-1.34915	0.419737	13.0126	16.1453	-2.04188	0.030152	13.0126	27.5864	-1.82389	0.134319	9.60872	16.1453	-2.76038	0.00467611	9.60872	27.5864	1.51346	0.182868	27.5864	16.1453
narH	1815712	-1.63552	0.170708	12.652	19.03	-1.94436	0.0488431	12.652	25.5408	-1.47731	0.264887	13.9824	19.03	-1.75627	0.0862712	13.9824	25.5408	1.18883	0.567389	25.5408	19.03
narG	1817244	-1.8345	0.104238	11.0744	18.6836	-2.54852	0.00596085	11.0744	29.3026	-1.80514	0.112441	11.2348	18.6836	-2.50773	0.00666206	11.2348	29.3026	1.38922	0.264675	29.3026	18.6836
narK	1821375	-1.22631	0.718085	5.88776	6.64008	-1.55812	0.393723	5.88776	9.52468	1.10357	0.851221	7.95411	6.64008	-1.15133	0.769051	7.95411	9.52468	1.27057	0.634928	9.52468	6.64008
narX	1823113	-1.30329	0.366088	21.2312	25.4471	-1.95788	0.00980938	21.2312	43.1581	1.14081	0.620831	31.5115	25.4471	-1.31684	0.23866	31.5115	43.1581	1.50227	0.101087	43.1581	25.4471
narL	1824902	-1.14741	0.542468	38.1515	40.2582	-1.64772	0.0132845	38.1515	65.2674	1.34352	0.14752	58.7103	40.2582	-1.06886	0.71116	58.7103	65.2674	1.43603	0.069417	65.2674	40.2582
ychP	1825553	-1.48151	0.00633264	82.5739	112.504	-1.35041	0.0363061	82.5739	115.773	-1.03413	0.798908	118.089	112.504	1.06087	0.651336	118.089	115.773	-1.09708	0.483831	115.773	112.504
ychN	1827154	1.17545	0.195317	145.871	114.127	-1.13989	0.243974	145.871	172.636	1.39987	0.00504637	173.417	114.127	1.04477	0.683705	173.417	172.636	1.33988	0.0149331	172.636	114.127
chaB	1827587	3.02551	3.83882e-12	152.483	46.3497	1.20916	0.110361	152.483	130.93	-1.17044	0.456867	42.9846	46.3497	-2.92863	1.44374e-10	42.9846	130.93	2.50215	2.75524e-08	130.93	46.3497
chaA	1828084	1.04006	0.866456	39.0535	34.5323	1.15603	0.532738	39.0535	35.0745	-1.03398	0.888237	36.2518	34.5323	1.07498	0.760115	36.2518	35.0745	-1.1115	0.659074	35.0745	34.5323
kdsA	1829238	1.00424	0.952034	422.429	386.846	1.66229	5.86098e-11	422.429	263.843	1.15717	0.0319796	485.907	386.846	1.91544	0	485.907	263.843	-1.65527	1.77398e-10	263.843	386.846
ychA	1830130	1.01943	0.843007	223.368	201.506	1.08039	0.418356	223.368	214.654	1.3526	0.000901417	295.851	201.506	1.43349	5.37682e-05	295.851	214.654	-1.0598	0.553647	214.654	201.506
sirC	1830943	-1.27191	0.130013	73.1433	85.5569	1.03756	0.823518	73.1433	73.192	1.2164	0.170979	112.966	85.5569	1.60525	0.00145352	112.966	73.192	-1.31968	0.0804921	73.192	85.5569
hemK	1831329	-1.00309	0.984798	79.3112	73.1642	-1.11309	0.48455	79.3112	91.6572	1.64024	0.000621891	130.264	73.1642	1.47815	0.00391642	130.264	91.6572	1.10966	0.506661	91.6572	73.1642
prfA	1832162	-1.24179	0.0758171	125.58	143.414	-1.21544	0.101886	125.58	158.473	1.22168	0.0697399	190.179	143.414	1.24816	0.0388936	190.179	158.473	-1.02168	0.852383	158.473	143.414
hemA	1833285	-1.17019	0.136485	172.782	185.943	-1.3674	0.00155772	172.782	245.299	1.44628	7.64131e-05	291.908	185.943	1.23769	0.0136294	291.908	245.299	1.16853	0.108821	245.299	185.943
lolB	1834855	-1.21366	0.146102	106.47	118.836	-1.39347	0.00817277	106.47	154.038	1.0659	0.610304	137.493	118.836	-1.07717	0.526224	137.493	154.038	1.14815	0.257417	154.038	118.836
ipk	1835475	1.07576	0.30068	435.434	372.245	1.21236	0.00625844	435.434	372.9	1.33404	1.76745e-05	539.034	372.245	1.50344	1.08195e-09	539.034	372.9	-1.12698	0.102521	372.9	372.245
prsA	1836592	1.13358	0.00104205	1523.13	1235.69	1.33334	8.61533e-14	1523.13	1186.03	1.27859	3.92265e-11	1714.97	1235.69	1.50391	2.55351e-15	1714.97	1186.03	-1.17622	6.35493e-05	1186.03	1235.69
ychM	1837688	-1.72101	7.99805e-11	228.232	361.229	-2.11592	0	228.232	501.39	-1.89597	8.57092e-14	206.808	361.229	-2.33103	0	206.808	501.39	1.22946	0.00270699	501.39	361.229
ychH	1839394	-1.6558	1.9984e-14	4075.18	6205.53	-1.98154	0	4075.18	8384	-2.87892	0	2339.73	6205.53	-3.44529	0	2339.73	8384	1.19673	8.88178e-16	8384	6205.53
pth	1839924	1.2429	0.224575	73.0572	54.0568	-1.13433	0.427882	73.0572	86.0407	1.11664	0.548003	65.521	54.0568	-1.26259	0.154069	65.521	86.0407	1.40986	0.0467072	86.0407	54.0568
ychF	1840649	1.6039	0.00188136	116.591	66.8517	-1.03591	0.783867	116.591	125.398	1.66814	0.000686284	121.049	66.8517	1.004	0.975029	121.049	125.398	1.6615	0.000701621	125.398	66.8517
STMUK_1757	1841899	435.231	2.79665e-13	58.4089	0.123419	1.34404	0.134319	58.4089	45.1199	495.886	4.44089e-15	66.4326	0.123419	1.53135	0.0260269	66.4326	45.1199	323.823	3.09784e-10	45.1199	0.123419
STMUK_1758	1843659	-6.80159	1.9984e-14	105.142	657.674	1.58588	0.00269267	105.142	68.8345	-6.28967	8.88178e-15	113.501	657.674	1.71496	0.000351744	113.501	68.8345	-10.7865	0	68.8345	657.674
STMUK_1759	1844774	-5.27011	7.10543e-15	157.818	764.889	1.79879	5.99717e-06	157.818	91.0908	-5.533	2.44249e-15	150.056	764.889	1.71333	4.07634e-05	150.056	91.0908	-9.47984	2.66454e-14	91.0908	764.889
STMUK_1760	1846586	-5.56468	0	130.151	666.055	1.72496	0.000113289	130.151	78.3371	-5.66501	1.73195e-14	127.622	666.055	1.69441	0.000201678	127.622	78.3371	-9.59886	0	78.3371	666.055
STMUK_1761	1847314	-5.39884	0	110.668	549.472	2.06794	6.27552e-06	110.668	55.5629	-6.31202	1.04361e-14	94.4916	549.472	1.76876	0.000627867	94.4916	55.5629	-11.1645	8.43769e-15	55.5629	549.472
STMUK_1762	1847900	-4.89478	0	100.046	450.354	2.06668	1.77271e-05	100.046	50.2603	-4.83296	0	101.148	450.354	2.09311	1.19646e-05	101.148	50.2603	-10.1159	1.73195e-14	50.2603	450.354
STMUK_1763	1848301	-6.69505	6.21725e-15	63.2841	389.647	2.00442	0.000977743	63.2841	32.7798	-6.57088	1.73195e-14	64.3672	389.647	2.0423	0.000676119	64.3672	32.7798	-13.4197	9.4369e-15	32.7798	389.647
STMUK_1764	1849224	-4.13873	0	125.89	479.16	2.86385	1.83538e-10	125.89	45.6394	-5.5307	1.79856e-14	94.0408	479.16	2.14308	1.5018e-05	94.0408	45.6394	-11.8527	1.33227e-15	45.6394	479.16
STMUK_1765	1850780	-4.72634	3.10862e-15	163.331	709.934	3.43048	1.55431e-15	163.331	49.4329	-6.47558	1.64313e-14	119.003	709.934	2.50381	1.94708e-08	119.003	49.4329	-16.2136	0	49.4329	709.934
STMUK_1766	1851929	-4.28864	2.66454e-15	173.607	684.715	3.6754	0	173.607	49.0414	-6.517	1.37668e-14	114.046	684.715	2.41867	9.18339e-08	114.046	49.0414	-15.7625	6.43929e-15	49.0414	684.715
STMUK_1767	1852362	1.29739	0.00104823	379.718	269.162	-3.31399	9.32587e-15	379.718	1306.51	-1.14603	0.118517	254.937	269.162	-4.92741	2.22045e-14	254.937	1306.51	4.29955	1.19904e-14	1306.51	269.162
treA	1853901	-1.04707	0.781228	74.2935	71.5402	-3.24715	1.33227e-15	74.2935	250.469	-1.78025	0.00233314	43.62	71.5402	-5.52086	0	43.62	250.469	3.10117	4.44089e-16	250.469	71.5402
ymgE	1855676	2.37256	0.000140583	65.3429	25.3282	-2.38381	9.67811e-10	65.3429	161.723	-1.48191	0.19516	18.5523	25.3282	-8.38132	0	18.5523	161.723	5.65575	1.77636e-15	161.723	25.3282
ycgR	1856099	1.45475	0.000867174	201.424	127.335	1.00228	0.981602	201.424	208.652	1.78342	7.62421e-08	246.5	127.335	1.22872	0.0282611	246.5	208.652	1.45144	0.000861088	208.652	127.335
emtA	1856847	1.66862	0.0153497	61.7224	34.0181	-1.09022	0.620834	61.7224	69.8649	1.8855	0.00205046	69.6228	34.0181	1.03646	0.83249	69.6228	69.8649	1.81916	0.00367171	69.8649	34.0181
ldcA	1857629	-1.15858	0.561637	30.0868	32.0571	-1.23369	0.387124	30.0868	38.5375	1.16013	0.529724	40.3689	32.0571	1.08949	0.703427	40.3689	38.5375	1.06483	0.792677	38.5375	32.0571
ycgO	1858640	-1.40673	0.00150041	151.917	196.536	-1.07556	0.514215	151.917	169.645	-1.6149	1.69945e-05	132.103	196.536	-1.23472	0.0686805	132.103	169.645	-1.30791	0.0101909	169.645	196.536
dadX	1860436	-3.91344	9.96572e-11	24.642	88.6864	-5.3213	2.66454e-15	24.642	136.142	-5.71992	1.16351e-13	16.83	88.6864	-7.77765	0	16.83	136.142	1.35975	0.0237627	136.142	88.6864
dadA	1861520	-3.65772	1.25544e-12	33.8543	113.88	-4.9731	0	33.8543	174.8	-8.55659	1.55431e-15	14.4465	113.88	-11.6337	0	14.4465	174.8	1.35962	0.010431	174.8	113.88
ycgB	1863141	1.16068	0.327253	97.5929	77.3266	-2.50418	1.33227e-15	97.5929	253.738	-1.14792	0.397317	73.1193	77.3266	-3.3365	0	73.1193	253.738	2.90655	0	253.738	77.3266
fadR	1864720	-1.2169	0.0267821	240.174	268.786	-1.47057	2.93618e-06	240.174	366.701	-1.09595	0.289095	266.214	268.786	-1.3244	0.000462969	266.214	366.701	1.20845	0.0181836	366.701	268.786
nhaB	1865659	1.1026	0.579229	70.8167	59.0665	1.30142	0.138547	70.8167	56.496	-1.27682	0.201841	50.2142	59.0665	-1.08176	0.685244	50.2142	56.496	-1.18032	0.372428	56.496	59.0665
dsbB	1867345	-1.38718	0.0243265	83.7039	106.783	-1.40625	0.0157477	83.7039	122.211	-1.09217	0.519933	106.128	106.783	-1.10718	0.442646	106.128	122.211	1.01375	0.917897	122.211	106.783
STMUK_1780	1867984	-1.169	0.551407	28.0285	30.1327	-1.64505	0.0344642	28.0285	47.8717	1.05023	0.844312	34.351	30.1327	-1.33992	0.189089	34.351	47.8717	1.40722	0.139878	47.8717	30.1327
STMUK_1781	1868397	-1.14543	0.0763967	331.382	349.077	-1.5691	7.44642e-11	331.382	539.858	-1.58851	2.71184e-08	238.533	349.077	-2.17606	4.44089e-16	238.533	539.858	1.36987	4.18162e-06	539.858	349.077
STMUK_1782	1868762	2.49311	0.000293521	54.4092	20.0703	-2.05028	8.08275e-06	54.4092	115.821	-1.06321	0.845225	20.4904	20.0703	-5.4347	2.66454e-15	20.4904	115.821	5.11157	5.41789e-14	115.821	20.0703
ycgN	1869251	1.12774	0.35982	128.997	105.194	-1.05419	0.664787	128.997	141.188	-1.08723	0.544184	105.024	105.194	-1.29255	0.0458186	105.024	141.188	1.18885	0.17868	141.188	105.194
ycgM	1869790	1.07238	0.534884	170.722	146.408	-1.07212	0.508881	170.722	190.035	-1.42405	0.00468486	111.598	146.408	-1.63726	2.96328e-05	111.598	190.035	1.14972	0.204125	190.035	146.408
ycgL	1870499	1.0673	0.452756	286.935	247.24	-1.01392	0.866847	286.935	302.055	-1.70707	1.12255e-07	157.212	247.24	-1.84731	2.30296e-10	157.212	302.055	1.08215	0.357079	302.055	247.24
minC	1870918	-1.02864	0.734055	297.689	281.61	-1.01013	0.900975	297.689	312.205	-1.84619	2.01935e-10	165.573	281.61	-1.81297	3.36609e-10	165.573	312.205	-1.01832	0.825104	312.205	281.61
minD	1871649	1.19128	0.00412647	614.574	474.442	-1.02148	0.705347	614.574	651.787	-1.79851	1.55431e-15	286.344	474.442	-2.18855	0	286.344	651.787	1.21687	0.00112011	651.787	474.442
minE	1872465	1.44977	1.76765e-06	421.468	267.356	1.13444	0.0732012	421.468	385.732	-1.52736	6.87357e-06	190.005	267.356	-1.95191	1.42109e-14	190.005	385.732	1.27796	0.00200023	385.732	267.356
rnd	1872853	-1.29929	0.448287	15.3195	18.3052	-1.91818	0.034245	15.3195	30.5094	-1.34813	0.39159	14.7387	18.3052	-1.99028	0.0269084	14.7387	30.5094	1.47633	0.184836	30.5094	18.3052
tnpA_6 (CP002614 1874115..1874674)	1874116	39.6617	3.97427e-12	56.3628	1.3069	674.046	2.12053e-14	56.3628	0.0868167	42.3506	6.67577e-13	60.0786	1.3069	719.743	3.33067e-15	60.0786	0.0868167	-16.9949	0.268283	0.0868167	1.3069
fadD	1874765	-1.53532	0.00777841	64.8263	91.5323	-1.29595	0.112881	64.8263	87.2245	-1.56868	0.00546761	63.3368	91.5323	-1.3241	0.0879742	63.3368	87.2245	-1.18471	0.256717	87.2245	91.5323
slp	1876655	-1.15724	0.247642	121.325	129.121	-1.08011	0.537013	121.325	136.056	1.11084	0.376924	155.691	129.121	1.19016	0.137442	155.691	136.056	-1.07141	0.574415	136.056	129.121
yeaZ	1877308	-1.02576	0.857852	102.156	96.3678	1.20725	0.194834	102.156	87.8549	1.29093	0.0548259	135.036	96.3678	1.59862	0.00055175	135.036	87.8549	-1.23835	0.146482	87.8549	96.3678
yoaA	1878061	-1.08976	0.681544	45.5059	45.6058	-1.09103	0.668329	45.5059	51.5471	1.4398	0.0532396	71.2755	45.6058	1.43813	0.0456924	71.2755	51.5471	1.00117	0.995424	51.5471	45.6058
yoaB	1880102	-1.21945	0.0389554	204.157	228.955	1.21933	0.0542583	204.157	173.837	1.18196	0.0576073	293.743	228.955	1.75746	2.35025e-09	293.743	173.837	-1.48691	7.19901e-05	173.837	228.955
yoaH	1880452	-1.1986	0.157814	115.62	127.446	1.17988	0.223114	115.62	101.741	1.0682	0.585144	147.774	127.446	1.51065	0.00125879	147.774	101.741	-1.4142	0.00879467	101.741	127.446
pabB	1880712	-1.00198	0.991394	61.735	56.8874	-1.14167	0.442921	61.735	73.1768	1.31492	0.112188	81.1955	56.8874	1.15404	0.373677	81.1955	73.1768	1.13941	0.459973	73.1768	56.8874
yeaB	1882080	-1.25998	0.370462	27.8561	32.278	-1.3518	0.222328	27.8561	39.096	1.02072	0.932663	35.7629	32.278	-1.05109	0.829484	35.7629	39.096	1.07287	0.767359	39.096	32.278
sdaA	1882922	1.07822	0.58808	112.299	95.784	-1.13875	0.310482	112.299	132.772	1.11102	0.445935	115.513	95.784	-1.10513	0.431861	115.513	132.772	1.22782	0.125097	132.772	95.784
STMUK_1800	1884322	-1.44911	0.403154	8.789	11.7129	-2.34077	0.0287564	8.789	21.3599	-1.04875	0.907502	12.1229	11.7129	-1.69407	0.138084	12.1229	21.3599	1.61532	0.182996	21.3599	11.7129
yoaE	1886047	1.1398	0.583825	39.1885	31.6192	-1.18702	0.424621	39.1885	48.2966	1.35806	0.182328	46.6107	31.6192	1.00376	0.985421	46.6107	48.2966	1.35297	0.184662	48.2966	31.6192
STMUK_1802	1887594	-1.21825	0.309798	49.9295	55.9391	-1.15948	0.439222	49.9295	60.1066	1.43568	0.0337883	87.1746	55.9391	1.50844	0.0135379	87.1746	60.1066	-1.05068	0.790126	60.1066	55.9391
manX	1888079	4.6398	0	2537.12	502.881	4.27178	0	2537.12	616.642	2.44499	1.85407e-14	1334.62	502.881	2.25106	0	1334.62	616.642	1.08615	0.168786	616.642	502.881
manY	1889100	4.82668	0	2477.06	471.966	3.62627	0	2477.06	709.214	2.3033	0	1179.99	471.966	1.73047	0	1179.99	709.214	1.33103	1.35604e-06	709.214	471.966
manZ	1889904	4.10891	0	3132.12	701.028	3.47102	0	3132.12	936.877	1.8626	0	1417.34	701.028	1.57344	0	1417.34	936.877	1.18378	0.000715668	936.877	701.028
STMUK_1806	1890822	3.14197	2.3911e-07	80.7137	23.6248	8.54213	2.4758e-14	80.7137	9.81029	2.80925	5.28593e-06	72.0403	23.6248	7.63757	1.69575e-12	72.0403	9.81029	-2.71872	0.00606195	9.81029	23.6248
yebN	1891636	1.49508	0.0849837	47.5171	29.2286	-1.01372	0.946368	47.5171	50.0114	2.56487	5.86263e-06	81.3749	29.2286	1.69232	0.00305664	81.3749	50.0114	1.51559	0.0720458	50.0114	29.2286
rrmA	1892253	-1.12784	0.554049	47.4523	49.2186	1.05821	0.783851	47.4523	46.5573	1.41467	0.0569798	75.5787	49.2186	1.68839	0.00445958	75.5787	46.5573	-1.19349	0.386304	46.5573	49.2186
STMUK_1809	1893128	-1.42003	0.0657078	48.1372	62.8638	-1.83896	0.00050635	48.1372	91.9083	-1.12759	0.504647	60.5156	62.8638	-1.46025	0.0214038	60.5156	91.9083	1.29502	0.11319	91.9083	62.8638
cspC	1895093	1.18607	0	16912.7	13113.6	1.0783	4.70324e-12	16912.7	16284.5	-1.25203	0	11369	13113.6	-1.37718	0	11369	16284.5	1.09995	0	16284.5	13113.6
yobF	1895315	1.09793	9.99201e-15	14866.4	12452.4	1.081	2.26371e-11	14866.4	14278.5	-1.35376	0	9984.6	12452.4	-1.37496	2.37588e-14	9984.6	14278.5	1.01567	0.20232	14278.5	12452.4
STMUK_1812	1896107	1.048	0.437965	585.109	513.448	-1.08342	0.158287	585.109	658.164	1.40263	2.145e-09	781.729	513.448	1.23533	6.24014e-05	781.729	658.164	1.13543	0.0308468	658.164	513.448
yobG	1896465	1.24126	6.56941e-06	1017.13	753.591	1.1878	0.00017359	1017.13	889.063	1.43351	7.32747e-15	1172.61	753.591	1.37177	9.29701e-13	1172.61	889.063	1.04501	0.373742	889.063	753.591
STMUK_1814	1896766	-1.07018	0.661522	83.9701	82.6425	1.33651	0.0777782	83.9701	65.2307	-1.23304	0.191731	72.7513	82.6425	1.15998	0.383683	72.7513	65.2307	-1.4303	0.0298186	65.2307	82.6425
kdgR	1897217	1.09714	0.450681	145.058	121.592	-1.16684	0.168548	145.058	175.733	-1.18989	0.184882	110.921	121.592	-1.52327	0.000471647	110.921	175.733	1.28018	0.0357839	175.733	121.592
STMUK_1816	1898184	-1.12209	0.740515	16.2561	16.7752	-1.10412	0.770301	16.2561	18.6352	-1.37592	0.383382	13.2339	16.7752	-1.35389	0.397513	13.2339	18.6352	-1.01627	0.961743	18.6352	16.7752
htpX	1899605	1.226	0.0781871	173.712	130.306	-1.2928	0.0101838	173.712	233.164	-1.0864	0.503496	130.194	130.306	-1.72191	4.93432e-07	130.194	233.164	1.58497	2.15233e-05	233.164	130.306
prc	1900680	1.13226	0.14235	310.754	252.402	-1.07819	0.33464	310.754	347.866	1.34302	0.000292243	367.953	252.402	1.10012	0.201725	367.953	347.866	1.22079	0.0156443	347.866	252.402
proQ	1902748	1.22282	0.0073566	412.065	309.904	1.04533	0.525124	412.065	409.272	1.5162	5.82962e-09	510.036	309.904	1.29613	8.84404e-05	510.036	409.272	1.16979	0.0370621	409.272	309.904
yebR	1903532	-1.01431	0.911839	125.854	117.398	-1.43573	0.00159798	125.854	187.604	1.25442	0.0616183	159.854	117.398	-1.12839	0.261456	159.854	187.604	1.41548	0.00299996	187.604	117.398
yebS	1904158	-1.48943	0.0309193	50.0978	68.6219	-1.48719	0.0275995	50.0978	77.3543	-1.48803	0.0313636	50.0574	68.6219	-1.48578	0.0280142	50.0574	77.3543	-1.00151	0.992733	77.3543	68.6219
STMUK_1822	1905404	-1.06318	0.72754	65.3833	63.9291	-1.5253	0.00708716	65.3833	103.544	-1.34158	0.114814	51.7249	63.9291	-1.9247	9.05037e-05	51.7249	103.544	1.43465	0.0225176	103.544	63.9291
yebU	1908121	1.50771	0.0995508	41.8779	25.544	1.14405	0.547742	41.8779	38.0051	1.80144	0.0140949	49.9489	25.544	1.36693	0.144829	49.9489	38.0051	1.31788	0.279131	38.0051	25.544
STMUK_1824	1909675	2.31668	1.94289e-14	276.052	109.584	-1.9348	0	276.052	554.533	1.49796	0.000803388	178.182	109.584	-2.99229	0	178.182	554.533	4.48232	0	554.533	109.584
yebW	1910025	1.09605	0.764366	23.3958	19.6304	-1.59423	0.0722836	23.3958	38.7247	1.309	0.359269	27.8925	19.6304	-1.33487	0.243167	27.8925	38.7247	1.74735	0.0412892	38.7247	19.6304
pphA	1910235	2.58334	0.0350052	17.4465	6.21084	-1.20582	0.559398	17.4465	21.842	2.47256	0.0463624	16.6692	6.21084	-1.25984	0.47658	16.6692	21.842	3.11504	0.00840743	21.842	6.21084
STMUK_1827	1910872	1.39051	0.496885	10.5723	6.99224	1.25849	0.614452	10.5723	8.72208	1.25154	0.651812	9.49902	6.99224	1.13271	0.790316	9.49902	8.72208	1.10491	0.844129	8.72208	6.99224
STMUK_1828	1911109	1.18439	0.134664	178.34	138.478	1.22703	0.0638717	178.34	150.902	1.23565	0.0589849	185.734	138.478	1.28014	0.0238612	185.734	150.902	-1.036	0.763725	150.902	138.478
sopE2	1911558	-2.45346	3.55271e-15	113.486	256.061	36.3299	0	113.486	3.24323	-4.8924	0	56.8117	256.061	18.2189	1.5935e-12	56.8117	3.24323	-89.134	1.52101e-14	3.24323	256.061
STMUK_1830	1912964	-1.97269	0.216796	4.93373	8.95071	3.0796	0.186265	4.93373	1.66334	1.82573	0.136084	17.7383	8.95071	11.0915	0.00018644	17.7383	1.66334	-6.07509	0.0147426	1.66334	8.95071
STMUK_1831	1913689	-1.78864	0.00165432	45.7688	75.2863	2.47797	0.000557268	45.7688	19.1767	-1.47005	0.0283512	55.5904	75.2863	3.015	1.17613e-05	55.5904	19.1767	-4.4322	1.84627e-10	19.1767	75.2863
STMUK_1832	1914553	1.47421	0.14813	35.6873	22.2626	-1.00249	0.991532	35.6873	37.1445	1.01223	0.966895	24.4609	22.2626	-1.46003	0.143707	24.4609	37.1445	1.47789	0.142472	37.1445	22.2626
STMUK_1833	1915342	1.5162	0.188674	26.0421	15.7959	1.24934	0.44313	26.0421	21.642	1.4978	0.20335	25.6812	15.7959	1.23418	0.470041	25.6812	21.642	1.2136	0.557934	21.642	15.7959
STMUK_1834	1915777	-1.36559	0.023518	94.1366	118.223	-1.26711	0.0826646	94.1366	123.843	-2.20484	4.02936e-07	58.2026	118.223	-2.04583	4.20302e-06	58.2026	123.843	-1.07772	0.560367	123.843	118.223
STMUK_1835	1916254	1.40515	0.580626	6.60494	4.32284	-1.48988	0.421484	6.60494	10.217	1.86527	0.281161	8.75238	4.32284	-1.12236	0.801986	8.75238	10.217	2.09351	0.187771	10.217	4.32284
STMUK_1836	1916400	-2.2745	0.0707485	6.75855	14.1372	-1.12621	0.820428	6.75855	7.90268	-2.30243	0.0677313	6.66489	14.1372	-1.14004	0.803058	6.66489	7.90268	-2.01961	0.106235	7.90268	14.1372
STMUK_1837	1917381	1.39051	0.827545	1.08703	0.718937	1.21188	0.891577	1.08703	0.93129	2.3352	0.530422	1.82235	0.718937	2.0352	0.568899	1.82235	0.93129	1.1474	0.930152	0.93129	0.718937
pagO	1919053	1.25649	0.518551	18.8357	13.7862	1.11751	0.737771	18.8357	17.4997	1.78409	0.0767237	26.6979	13.7862	1.58675	0.12991	26.6979	17.4997	1.12436	0.744657	17.4997	13.7862
STMUK_1839	1920100	4.17154	0.0233242	11.8105	2.60372	1.00679	0.986778	11.8105	12.1795	4.53303	0.0146446	12.8115	2.60372	1.09404	0.822254	12.8115	12.1795	4.14341	0.0237111	12.1795	2.60372
STMUK_1840	1920268	2.06908	0.133245	13.2624	5.89478	1.45948	0.371846	13.2624	9.43461	1.51651	0.42187	9.70349	5.89478	1.06971	0.882808	9.70349	9.43461	1.41768	0.504021	9.43461	5.89478
STMUK_1841	1921209	1.19187	0.805402	4.51167	3.48122	-1.00854	0.989698	4.51167	4.72421	-1.41553	0.667702	2.66949	3.48122	-1.70153	0.482438	2.66949	4.72421	1.20204	0.794174	4.72421	3.48122
STMUK_1842	1921331	1.04289	0.946144	5.5215	4.86904	-1.77258	0.272389	5.5215	10.1616	-1.71292	0.454101	3.08549	4.86904	-3.16649	0.06106	3.08549	10.1616	1.8486	0.257471	10.1616	4.86904
STMUK_1843	1922054	-4.94421	0.0438689	1.57473	7.16022	-3.20898	0.174746	1.57473	5.24654	-1.90664	0.289946	4.07638	7.16022	-1.23748	0.74644	4.07638	5.24654	-1.54074	0.44842	5.24654	7.16022
pagK	1922725	2.83975	0	341.29	110.527	2.20878	1.88738e-15	341.29	160.425	1.50637	0.000633288	180.724	110.527	1.17167	0.1437	180.724	160.425	1.28566	0.0415346	160.425	110.527
mig3	1923022	1.96972	0.115514	16.3017	7.61119	1.07024	0.847456	16.3017	15.8144	3.21619	0.00264823	26.5712	7.61119	1.7475	0.0750013	26.5712	15.8144	1.84045	0.160231	15.8144	7.61119
STMUK_1846	1924058	-1.12809	0.851036	4.76204	4.94038	-2.61572	0.0623549	4.76204	12.9326	1.59686	0.403142	8.56338	4.94038	-1.45204	0.394499	8.56338	12.9326	2.31871	0.101548	12.9326	4.94038
STMUK_1847	1924629	-1.1986	0.603909	15.5989	17.1946	-12.4781	0	15.5989	202.09	-1.34448	0.410292	13.882	17.1946	-13.9969	0	13.882	202.09	10.4106	4.44089e-16	202.09	17.1946
STMUK_1848	1925053	1.43501	0.673021	3.45776	2.21597	-3.07038	0.0552469	3.45776	11.0227	1.78025	0.479778	4.28213	2.21597	-2.47496	0.0996649	4.28213	11.0227	4.40603	0.0275179	11.0227	2.21597
STMUK_1849	1925640	-1.21825	0.564968	16.0304	17.9598	4.9283	0.00312248	16.0304	3.37712	4.77231	2.08399e-11	93.0353	17.9598	28.6524	0	93.0353	3.37712	-6.00389	0.000575052	3.37712	17.9598
STMUK_1850	1926060	-8.85793	3.00782e-06	3.51303	28.6179	1.86326	0.478284	3.51303	1.95753	-12.2545	9.29338e-07	2.53489	28.6179	1.34682	0.753456	2.53489	1.95753	-16.5046	2.39243e-07	1.95753	28.6179
STMUK_1851	1926572	-3.77878	0.00111285	6.69872	23.2791	-3.82838	0.000825057	6.69872	26.6261	-5.75976	0.000138679	4.38711	23.2791	-5.83535	0.00010242	4.38711	26.6261	1.01312	0.963349	26.6261	23.2791
STMUK_1852	1927665	-2.54297	2.1093e-06	34.2969	80.2083	-1.23899	0.345598	34.2969	44.1187	1.13391	0.402805	98.7225	80.2083	2.32731	1.55116e-06	98.7225	44.1187	-2.05246	8.87775e-05	44.1187	80.2083
STMUK_1853	1927842	1.2185	0.154335	120.38	90.8557	-1.06994	0.590415	120.38	133.726	-1.15359	0.342569	85.4902	90.8557	-1.50397	0.00299943	85.4902	133.726	1.30373	0.0503918	133.726	90.8557
STMUK_1854	1928212	-1.14058	0.22772	164.019	172.045	-1.2649	0.0230244	164.019	215.404	-1.22604	0.0665045	152.32	172.045	-1.35968	0.00356958	152.32	215.404	1.109	0.311346	215.404	172.045
yobA	1929088	-1.20358	0.0532349	206.503	228.573	-1.82703	1.11533e-12	206.503	391.718	-1.09181	0.348199	227.244	228.573	-1.65737	9.10942e-10	227.244	391.718	1.51799	4.376e-07	391.718	228.573
holE	1929600	1.11554	0.585559	54.9865	45.331	1.00875	0.963316	54.9865	56.5945	1.2903	0.188732	63.4897	45.331	1.16678	0.398323	63.4897	56.5945	1.10586	0.613514	56.5945	45.331
STMUK_1857	1929938	-1.01349	0.93805	69.7717	65.031	-1.63104	0.00106514	69.7717	118.153	1.02459	0.886955	72.3247	65.031	-1.57071	0.00228685	72.3247	118.153	1.60934	0.00186507	118.153	65.031
exoX	1930618	1.05941	0.65513	128.826	111.831	-1.2983	0.0243468	128.826	173.653	1.29952	0.0335368	157.747	111.831	-1.05842	0.605628	157.747	173.653	1.37544	0.00827938	173.653	111.831
ptrB	1931351	1.09699	0.550745	91.0187	76.3045	-2.00027	2.95919e-08	91.0187	189.026	1.77277	3.90811e-05	146.831	76.3045	-1.23777	0.0520199	146.831	189.026	2.19428	2.77023e-09	189.026	76.3045
yebE	1933615	-1.05387	0.737648	82.7784	80.2284	-2.041	4.63604e-08	82.7784	175.412	4.59494	0	400.152	80.2284	2.37261	0	400.152	175.412	1.93666	5.91042e-07	175.412	80.2284
yebF	1934368	-1.03962	0.768187	117.685	112.518	-2.53446	4.44089e-16	117.685	309.676	4.8871	1.78746e-14	596.881	112.518	2.00466	2.44249e-15	596.881	309.676	2.43787	4.44089e-15	309.676	112.518
yebG	1934789	-1.431	0.0206334	72.6263	95.5778	-1.83535	2.08411e-05	72.6263	138.393	7.73745	1.9984e-15	802.734	95.5778	6.03281	0	802.734	138.393	1.28256	0.0606444	138.393	95.5778
purT	1935210	1.05487	0.894793	13.154	11.4679	1.09401	0.820066	13.154	12.4836	1.30102	0.494096	16.195	11.4679	1.34928	0.424652	16.195	12.4836	-1.0371	0.929036	12.4836	11.4679
eda	1936488	1.03306	0.828716	93.9248	83.6137	1.21316	0.202762	93.9248	80.3828	1.11012	0.479881	100.754	83.6137	1.30365	0.0753485	100.754	80.3828	-1.17433	0.303045	80.3828	83.6137
edd	1937167	-1.02655	0.931294	22.2912	21.0444	1.1586	0.632474	22.2912	19.9757	1.13614	0.663273	25.9528	21.0444	1.35127	0.309979	25.9528	19.9757	-1.18936	0.578316	19.9757	21.0444
zwf	1939213	-1.03356	0.780751	145.893	138.674	-1.03517	0.763793	145.893	156.8	-1.16999	0.199154	128.655	138.674	-1.17182	0.182083	128.655	156.8	1.00156	0.98935	156.8	138.674
yebK	1941030	-2.14714	3.88623e-06	52.4009	103.472	-2.09947	5.41601e-06	52.4009	114.222	-1.65798	0.00107654	67.7421	103.472	-1.62117	0.00146539	67.7421	114.222	-1.0227	0.868603	114.222	103.472
pykA	1942023	-2.30619	2.44249e-15	250.647	531.594	-2.08255	0	250.647	541.95	1.04582	0.451199	603.467	531.594	1.15812	0.013014	603.467	541.95	-1.10738	0.0945164	541.95	531.594
msbB	1943538	-1.44997	0.00838572	87.0781	116.116	-1.4902	0.00349427	87.0781	134.727	-1.18548	0.204369	106.319	116.116	-1.21837	0.127221	106.319	134.727	1.02774	0.828891	134.727	116.116
yebA	1944626	-1.00276	0.971657	347.179	320.164	-1.27885	0.000519366	347.179	460.972	-1.14831	0.0842593	302.643	320.164	-1.46448	2.11825e-07	302.643	460.972	1.27534	0.000802817	460.972	320.164
yebL	1945961	-1.16721	0.169846	151.928	163.083	-1.03327	0.771613	151.928	162.987	1.12031	0.282218	198.318	163.083	1.26553	0.0255704	198.318	162.987	-1.12962	0.2708	162.987	163.083
yebM	1946933	1.07023	0.659226	91.2839	78.4402	1.33079	0.0697193	91.2839	71.2174	1.30008	0.0745417	110.694	78.4402	1.61659	0.00141014	110.694	71.2174	-1.24346	0.182228	71.2174	78.4402
yebI	1947736	-1.36946	0.0829899	54.0891	68.1213	-1.13924	0.480032	54.0891	63.977	1.15494	0.3748	85.4	68.1213	1.38834	0.0462287	85.4	63.977	-1.20209	0.289719	63.977	68.1213
ruvB	1948600	1.09204	0.676188	49.1922	41.4269	-1.11869	0.56395	49.1922	57.1359	2.4937	1.96463e-07	112.135	41.4269	2.04124	7.33004e-06	112.135	57.1359	1.22166	0.325718	57.1359	41.4269
ruvA	1949619	-1.14132	0.463653	59.9323	62.9058	-1.20823	0.273961	59.9323	75.1814	2.43223	5.52481e-10	166.078	62.9058	2.29754	7.34096e-10	166.078	75.1814	1.05863	0.738781	75.1814	62.9058
STMUK_1876	1950563	1.79769e+308	0.410436	0.736732	0	1.79769e+308	0.381796	0.736732	0	1.79769e+308	0.143332	2.32487	0	1.79769e+308	0.119946	2.32487	0	1	1	0	0
yebB	1952172	-1.92156	0.107528	9.17673	16.2168	1.29648	0.598884	9.17673	7.34891	1.09756	0.782164	19.3201	16.2168	2.73431	0.01552	19.3201	7.34891	-2.49127	0.0336102	7.34891	16.2168
ruvC	1952773	1.18899	0.208173	120.897	93.5109	1.54987	0.00209737	120.897	80.9883	1.45169	0.00457392	147.35	93.5109	1.8923	2.73777e-06	147.35	80.9883	-1.30352	0.0798739	80.9883	93.5109
yebC	1953331	1.17918	0.0523518	315.469	246.037	1.57272	3.12848e-07	315.469	208.26	1.37775	9.29364e-05	367.948	246.037	1.83756	1.0314e-12	367.948	208.26	-1.33374	0.00214513	208.26	246.037
ntpA	1954101	1.03661	0.726215	201.715	178.956	1.46048	0.000485495	201.715	143.398	1.34042	0.00245873	260.377	178.956	1.88852	5.03788e-10	260.377	143.398	-1.40891	0.0021128	143.398	178.956
aspS	1954656	1.2347	0.0137418	318.711	237.389	1.27939	0.00315914	318.711	258.639	1.42181	2.17354e-05	366.368	237.389	1.47328	1.57358e-06	366.368	258.639	-1.0362	0.692336	258.639	237.389
yecD	1956753	1.03547	0.86846	48.0009	42.6321	1.24311	0.308137	48.0009	40.0904	1.22651	0.312888	56.7576	42.6321	1.47246	0.0591201	56.7576	40.0904	-1.20053	0.405455	40.0904	42.6321
yecE	1957316	1.00633	0.984647	19.4718	17.7947	-1.04223	0.895302	19.4718	21.0704	1.43312	0.23375	27.6815	17.7947	1.3664	0.278277	27.6815	21.0704	1.04883	0.882268	21.0704	17.7947
yecN	1958187	1.02765	0.858734	90.1433	80.6697	-1.70302	4.35083e-05	90.1433	159.388	1.76761	2.61481e-05	154.779	80.6697	1.00999	0.929774	154.779	159.388	1.75011	3.32572e-05	159.388	80.6697
yecO	1958623	1.04036	0.807485	80.8219	71.4446	1.03353	0.833743	80.8219	81.1909	1.29658	0.0923065	100.551	71.4446	1.28807	0.088902	100.551	81.1909	1.00661	0.967613	81.1909	71.4446
yecP	1959363	1.24628	0.183136	85.7465	63.2739	-1.06686	0.663877	85.7465	94.9786	1.4046	0.0348247	96.4705	63.2739	1.0564	0.704201	96.4705	94.9786	1.32961	0.078142	94.9786	63.2739
cutC	1960570	2.17741	2.07728e-05	95.8242	40.4724	-1.59931	0.000247296	95.8242	159.114	3.15353	1.14285e-11	138.539	40.4724	-1.10427	0.393145	138.539	159.114	3.48234	4.21885e-14	159.114	40.4724
yecM	1961336	-1.03767	0.916553	16.4359	15.6848	1.00251	0.994224	16.4359	17.0219	1.13271	0.713824	19.2847	15.6848	1.17833	0.621322	19.2847	17.0219	-1.04028	0.910171	17.0219	15.6848
argS	1962142	1.6086	0.0014745	120.7	69.0051	-1.14511	0.272185	120.7	143.501	1.84088	2.63265e-05	137.887	69.0051	-1.00062	0.995829	137.887	143.501	1.84203	2.28281e-05	143.501	69.0051
STMUK_1890	1964064	-2.15125	0.0435643	9.95335	19.6917	-1.19786	0.671104	9.95335	12.3787	1.15696	0.628975	24.7297	19.6917	2.0778	0.031746	24.7297	12.3787	-1.79591	0.101549	12.3787	19.6917
STMUK_1891	1965989	-6.72114	1.77636e-15	16.4458	101.653	1.01696	0.961336	16.4458	16.79	-1.62379	0.00178324	67.9528	101.653	4.20938	9.47889e-09	67.9528	16.79	-6.83513	2.9976e-15	16.79	101.653
flhE	1967365	-4.16634	2.62901e-13	28.0245	107.378	2.50489	0.00643348	28.0245	11.6158	1.0368	0.785233	120.844	107.378	10.8202	1.55431e-15	120.844	11.6158	-10.4362	2.22045e-16	11.6158	107.378
flhA	1967757	-4.12106	2.22045e-15	43.9394	166.527	2.07529	0.00427372	43.9394	21.9824	1.06722	0.538429	192.91	166.527	9.12729	5.55112e-16	192.91	21.9824	-8.55241	1.11022e-16	21.9824	166.527
flhB	1969828	-3.523	2.80265e-10	28.83	93.4071	-1.10721	0.689093	28.83	33.1419	1.11014	0.455136	112.557	93.4071	3.5323	9.24394e-12	112.557	33.1419	-3.18186	1.44956e-09	33.1419	93.4071
cheZ	1971173	-1.64276	3.10862e-15	842.261	1272.46	-1.14413	0.00394547	842.261	1000.51	-1.18439	2.89416e-05	1166.19	1272.46	1.21229	7.59674e-06	1166.19	1000.51	-1.43582	0	1000.51	1272.46
cheY	1971828	-1.99023	0	1325.32	2425.76	-1.23355	9.45942e-09	1325.32	1697.38	-1.41502	0	1860.8	2425.76	1.1402	9.04943e-05	1860.8	1697.38	-1.61341	0	1697.38	2425.76
cheB	1972235	-2.41367	1.42109e-14	457.95	1016.53	-1.93923	0	457.95	922.038	-1.64319	0	671.503	1016.53	-1.3202	3.91004e-08	671.503	922.038	-1.24465	1.40788e-06	922.038	1016.53
cheR	1973281	-2.44928	0	355.449	800.646	-2.14539	0	355.449	791.745	-1.47471	5.83533e-13	589.318	800.646	-1.29174	2.36525e-06	589.318	791.745	-1.14165	0.00814647	791.745	800.646
cheM	1974301	-2.1069	0	500.56	969.89	-1.51821	1.81632e-13	500.56	789.021	-1.32804	2.72354e-09	792.735	969.89	1.04496	0.381603	792.735	789.021	-1.38775	6.4998e-12	789.021	969.89
cheW	1976199	-2.07847	0	669.432	1279.6	-1.46157	1.82077e-14	669.432	1015.85	-1.42451	3.33067e-15	975.042	1279.6	-1.00171	0.969507	975.042	1015.85	-1.42207	2.10942e-15	1015.85	1279.6
cheA	1976723	-1.42739	1.33227e-15	978.1	1283.95	-1.55767	0	978.1	1581.83	1.07592	0.0540929	1499.49	1283.95	-1.01427	0.694014	1499.49	1581.83	1.09127	0.0199425	1581.83	1283.95
motB	1978743	-1.69685	4.44089e-16	683.701	1066.92	-1.58645	0	683.701	1126.14	1.12394	0.00462275	1301.64	1066.92	1.20215	5.82631e-06	1301.64	1126.14	-1.06959	0.115104	1126.14	1066.92
motA	1979669	-1.84839	0	825.617	1403.44	-1.40106	6.59472e-14	825.617	1200.98	1.17419	6.45365e-06	1788.74	1403.44	1.54907	0	1788.74	1200.98	-1.31928	1.4917e-12	1200.98	1403.44
flhC	1980681	-2.50403	0	339.829	782.572	-1.23974	0.00290065	339.829	437.412	-2.43762	0	348.478	782.572	-1.20685	0.00872197	348.478	437.412	-2.01981	0	437.412	782.572
flhD	1981262	-2.67557	1.68754e-14	533.444	1312.59	-1.1022	0.100405	533.444	610.452	-3.76467	0	378.458	1312.59	-1.55086	1.35782e-11	378.458	610.452	-2.42748	0	610.452	1312.59
STMUK_1906	1982286	-1.12369	0.81959	7.51806	7.76915	-1.20337	0.704809	7.51806	9.39301	1.15386	0.765921	9.73071	7.76915	1.07746	0.870407	9.73071	9.39301	1.07091	0.887633	9.39301	7.76915
yecG	1982399	-1.04299	0.657085	227.154	217.882	-1.30584	0.00221004	227.154	307.972	-1.26577	0.017816	186.846	217.882	-1.58477	5.44838e-07	186.846	307.972	1.25202	0.0109421	307.972	217.882
otsA	1982845	2.45221	1.80294e-06	97.1737	36.443	-1.69369	2.72299e-05	97.1737	170.877	-1.01832	0.937258	38.8461	36.443	-4.22937	3.77476e-15	38.8461	170.877	4.15329	2.66454e-15	170.877	36.443
otsB	1984241	2.74417	4.7832e-09	123.169	41.2774	-1.64185	1.01591e-05	123.169	209.959	1.00293	0.989182	44.9364	41.2774	-4.49237	2.66454e-15	44.9364	209.959	4.50552	0	209.959	41.2774
araH	1985678	-1.05888	0.886418	12.6292	12.2984	-1.14184	0.728262	12.6292	14.9722	1.51673	0.245809	20.2477	12.2984	1.40654	0.314566	20.2477	14.9722	1.07835	0.84457	14.9722	12.2984
ftnB	1986787	2.0243	0.000385567	77.8233	35.3557	-1.97193	5.58824e-07	77.8233	159.331	-1.54201	0.0952856	24.8879	35.3557	-6.15532	8.88178e-16	24.8879	159.331	3.99176	1.77636e-15	159.331	35.3557
STMUK_1912	1987469	1.08943	0.848226	10.9	9.20138	-2.2457	0.0216806	10.9	25.4145	-1.01952	0.966407	9.79654	9.20138	-2.49429	0.011871	9.79654	25.4145	2.44653	0.0162288	25.4145	9.20138
STMUK_1913	1988363	-3.98106	2.22045e-15	49.111	179.804	2.79323	9.06975e-05	49.111	18.2546	1.03629	0.727964	202.254	179.804	11.5236	0	202.254	18.2546	-11.12	0	18.2546	179.804
ftn	1988938	-2.13103	0	363.182	711.764	1.17629	0.0338983	363.182	320.561	-3.32116	5.10703e-15	232.628	711.764	-1.32491	0.00104652	232.628	320.561	-2.5067	0	320.561	711.764
yecH	1989481	-1.95327	3.85708e-05	56.6798	101.816	-1.39225	0.0543236	56.6798	81.931	1.1172	0.407472	123.47	101.816	1.56738	0.00146962	123.47	81.931	-1.40295	0.0218881	81.931	101.816
tyrP	1989947	1.0066	0.980538	28.8327	26.3423	-1.34686	0.220411	28.8327	40.3188	1.55055	0.0722891	44.3358	26.3423	1.14369	0.536957	44.3358	40.3188	1.35574	0.22264	40.3188	26.3423
yecA	1991233	-1.14539	0.0638058	362.796	382.153	-1.51093	6.08484e-10	362.796	569.125	-1.02367	0.742764	405.222	382.153	-1.35037	3.49037e-06	405.222	569.125	1.31914	2.64106e-05	569.125	382.153
STMUK_1918	1992136	-1.06997	0.63166	101.247	99.6277	1.51624	0.0071559	101.247	69.3293	-1.55149	0.00457595	69.7026	99.6277	1.04567	0.792329	69.7026	69.3293	-1.62234	0.00178327	69.3293	99.6277
STMUK_1919	1992675	-1.39573	0.056288	57.7684	74.1507	2.08006	0.00102207	57.7684	28.8347	-1.59991	0.00941403	50.308	74.1507	1.81461	0.00962513	50.308	28.8347	-2.9032	3.58829e-07	28.8347	74.1507
STMUK_1920	1994327	1.78997	0.069786	27.7869	14.2763	1.56953	0.130517	27.7869	18.3811	1.47605	0.245352	22.8735	14.2763	1.29427	0.408948	22.8735	18.3811	1.14045	0.709288	18.3811	14.2763
leuZ	1994913	-2.14694	0.00136286	25.2138	49.7831	-2.25686	0.00043628	25.2138	59.0806	1.58264	0.00937555	85.5227	49.7831	1.50556	0.0148665	85.5227	59.0806	1.0512	0.79519	59.0806	49.7831
cysT	1995011	1.35975	0.0362522	114.187	77.2296	-1.70683	3.78788e-06	114.187	202.352	3.00566	1.11022e-15	251.965	77.2296	1.29507	0.0060143	251.965	202.352	2.32085	9.01776e-11	202.352	77.2296
glyW	1995141	2.05368	2.61869e-06	132.022	59.1204	-1.32411	0.0137946	132.022	181.499	4.37454	3.33067e-16	280.728	59.1204	1.6087	4.67652e-07	280.728	181.499	2.71931	3.33333e-12	181.499	59.1204
pgsA	1995360	-1.14124	0.258182	142.812	149.887	-1.61987	4.03674e-06	142.812	240.185	1.40031	0.00129634	227.827	149.887	-1.01363	0.883602	227.827	240.185	1.4194	0.000719239	240.185	149.887
uvrC	1995965	-1.34718	0.00642424	149.992	185.831	-1.51175	6.77013e-05	149.992	235.422	-1.0059	0.953901	200.529	185.831	-1.12878	0.207147	200.529	235.422	1.12215	0.239894	235.422	185.831
sirA	1997794	-1.26998	0.000596149	381.118	445.121	-1.64641	5.32907e-15	381.118	651.476	1.24288	0.000493883	600.514	445.121	-1.04307	0.455867	600.514	651.476	1.29641	2.29198e-05	651.476	445.121
STMUK_1927	1998762	-3.60417	1.39698e-10	28.4781	94.3932	-2.38509	5.35506e-05	28.4781	70.5209	-1.73909	0.00073652	58.9164	94.3932	-1.15086	0.42561	58.9164	70.5209	-1.51112	0.00824785	70.5209	94.3932
yecF	1998914	-1.47451	0.00238825	104.944	142.308	-1.04568	0.741286	104.944	113.935	-1.09973	0.423909	140.462	142.308	1.28222	0.0480559	140.462	113.935	-1.4101	0.0060089	113.935	142.308
sdiA	1999205	-4.99416	1.33227e-15	251.626	1155.69	-2.06641	1.9984e-15	251.626	539.851	-2.79773	1.9984e-14	448.385	1155.69	-1.15761	0.0218446	448.385	539.851	-2.41682	1.46549e-14	539.851	1155.69
yecC	2000159	-2.20196	1.66914e-05	42.196	85.4482	-1.30255	0.191657	42.196	57.0646	-1.28045	0.120701	72.4365	85.4482	1.32024	0.115339	72.4365	57.0646	-1.69049	0.00189303	57.0646	85.4482
yecS	2000908	-1.98972	1.22612e-05	60.0644	109.909	-1.15062	0.422028	60.0644	71.7545	-1.41131	0.0166935	84.5331	109.909	1.22529	0.204805	84.5331	71.7545	-1.72927	0.000258092	71.7545	109.909
yedO	2001597	-1.75555	0.000280668	65.7089	106.086	-1.43974	0.021471	65.7089	98.2219	-1.08485	0.552912	106.147	106.086	1.12399	0.403529	106.147	98.2219	-1.21935	0.155989	98.2219	106.086
fliY	2002737	-3.04947	8.88178e-16	275.223	771.849	-1.50459	9.8471e-08	275.223	429.934	-1.3918	1.00032e-09	601.965	771.849	1.45623	2.11611e-09	601.965	429.934	-2.02679	0	429.934	771.849
fliZ	2003684	-2.92809	8.88178e-16	601.461	1619.63	-1.09183	0.116084	601.461	681.809	-1.09729	0.00835004	1602.18	1619.63	2.44404	5.32907e-15	1602.18	681.809	-2.68182	0	681.809	1619.63
fliA	2004294	-3.50214	0	837.905	2698.68	-1.05393	0.271499	837.905	916.872	-1.09087	0.00139515	2685.32	2698.68	3.04612	0	2685.32	916.872	-3.32293	0	916.872	2698.68
tnpA_6 (CP002614 2005281..2005840)	2005282	49.2242	8.59457e-12	53.8091	1.00531	107.251	1.73972e-13	53.8091	0.5209	47.8029	1.78154e-11	52.164	1.00531	104.154	3.88356e-13	52.164	0.5209	-2.17883	0.639928	0.5209	1.00531
fliB	2005921	1.11697	0.161828	353.711	291.225	-1.01672	0.823116	353.711	373.38	1.38205	1.73435e-05	436.887	291.225	1.21697	0.00525328	436.887	373.38	1.13565	0.103435	373.38	291.225
fliC	2007205	4.86492	0	24580.2	4646.58	3.17084	0	24580.2	8048.46	3.26058	0	16445.4	4646.58	2.12517	0	16445.4	8048.46	1.53427	1.11022e-15	8048.46	4646.58
fliD	2008949	3.62338	1.9762e-14	1877.45	476.515	-1.0591	0.0715265	1877.45	2064.45	3.83988	2.22045e-16	1986.14	476.515	1.00061	0.984389	1986.14	2064.45	3.83752	1.15463e-14	2064.45	476.515
fliS	2010367	-1.9112	1.35447e-14	1056.37	1856.71	-1.10665	0.0159326	1056.37	1213.74	-1.87275	2.22045e-16	1076.17	1856.71	-1.08439	0.0528269	1076.17	1213.74	-1.72701	0	1213.74	1856.71
fliT	2010774	-2.23777	1.31006e-14	778.859	1602.87	-1.32083	3.0898e-09	778.859	1068.09	-2.00006	0	869.902	1602.87	-1.18052	0.000273289	869.902	1068.09	-1.69422	0	1068.09	1602.87
amyA	2011214	-2.01967	0.00129119	30.9429	57.4733	-2.12153	0.000382068	30.9429	68.1571	-1.29139	0.18895	48.3087	57.4733	-1.35651	0.103613	48.3087	68.1571	1.05043	0.783495	68.1571	57.4733
yedD	2012738	1.05276	0.816016	43.9064	38.3549	1.05799	0.792608	43.9064	43.087	1.41191	0.0948954	58.782	38.3549	1.41892	0.0794933	58.782	43.087	-1.00497	0.982189	43.087	38.3549
yedE	2013289	1.92809	0.106815	18.0265	8.5982	1.05361	0.875864	18.0265	17.7637	1.68781	0.211802	15.7524	8.5982	-1.08424	0.815171	15.7524	17.7637	1.82999	0.139718	17.7637	8.5982
yedF	2014551	2.21232	0.00802796	36.0231	14.9746	1.65002	0.0590907	36.0231	22.667	2.08362	0.0155608	33.8681	14.9746	1.55403	0.10148	33.8681	22.667	1.34079	0.376811	22.667	14.9746
STMUK_1946	2015049	-3.97484	3.70329e-06	12.2482	44.7729	6.71635	0.00473363	12.2482	1.89339	1.21716	0.320366	59.1535	44.7729	32.4939	7.21645e-14	59.1535	1.89339	-26.6964	2.04021e-11	1.89339	44.7729
fliE	2015555	-3.31229	1.64535e-12	41.0312	124.987	3.87543	1.70166e-05	41.0312	10.9925	1.34745	0.00990584	182.808	124.987	17.2967	0	182.808	10.9925	-12.8366	0	10.9925	124.987
fliF	2016086	-4.94353	0	93.5287	425.211	6.75691	5.21805e-15	93.5287	14.3714	-1.37936	9.83434e-06	334.614	425.211	24.2163	0	334.614	14.3714	-33.403	1.78746e-14	14.3714	425.211
fliG	2017761	-6.01956	0	119.593	662.057	5.87875	0	119.593	21.1214	-1.53066	1.15596e-12	469.496	662.057	23.1191	1.28786e-14	469.496	21.1214	-35.3875	5.88418e-15	21.1214	662.057
fliH	2018749	-6.49113	7.99361e-15	104.298	622.617	5.43045	6.21725e-15	104.298	19.9408	-1.50147	3.68514e-11	450.113	622.617	23.4769	1.68754e-14	450.113	19.9408	-35.2498	3.45279e-14	19.9408	622.617
fliI	2019456	-7.63093	4.44089e-16	39.9953	280.679	3.3926	6.98858e-05	39.9953	12.2399	-1.50731	7.47533e-06	202.127	280.679	17.1755	0	202.127	12.2399	-25.8887	2.44249e-15	12.2399	280.679
fliJ	2020848	-6.80889	1.37668e-14	120.051	751.737	5.74969	2.33147e-15	120.051	21.6782	-1.51213	1.53211e-13	539.628	751.737	25.8901	2.55351e-15	539.628	21.6782	-39.149	5.77316e-15	21.6782	751.737
fliK	2021288	-6.00668	0	60.9616	336.755	5.74892	1.46268e-09	60.9616	11.0096	-1.35695	0.000177419	269.381	336.755	25.4482	0	269.381	11.0096	-34.5319	1.46549e-14	11.0096	336.755
fliL	2022610	-4.15247	4.44089e-15	142.624	544.655	4.25825	1.55431e-15	142.624	34.7745	-1.01417	0.813345	582.946	544.655	17.4353	2.20934e-14	582.946	34.7745	-17.6823	8.10463e-15	34.7745	544.655
fliM	2023082	-4.89295	2.9754e-14	209.279	941.717	5.10038	3.21965e-15	209.279	42.6015	-1.33843	1.85968e-09	763.73	941.717	18.6456	0	763.73	42.6015	-24.9559	2.81997e-14	42.6015	941.717
fliN	2024083	-5.10236	2.04281e-14	167.923	787.959	4.60483	8.88178e-16	167.923	37.8614	-1.3231	1.19106e-07	646.439	787.959	17.7579	2.18714e-14	646.439	37.8614	-23.4955	2.9976e-14	37.8614	787.959
fliO	2024496	-5.16379	0	49.4887	235.016	4.28881	8.1333e-07	49.4887	11.9803	-1.21453	0.040334	210.041	235.016	18.2346	0	210.041	11.9803	-22.1465	0	11.9803	235.016
fliP	2024873	-5.59517	0	56.8222	292.385	2.51532	9.89841e-05	56.8222	23.4545	-1.18372	0.0457942	268.115	292.385	11.8893	0	268.115	23.4545	-14.0736	0	23.4545	292.385
fliQ	2025620	-4.41302	0	42.4389	172.236	1.45425	0.11324	42.4389	30.2988	-1.12044	0.294836	166.86	172.236	5.72779	0	166.86	30.2988	-6.41765	3.9968e-15	30.2988	172.236
fliR	2025898	-2.27791	3.32574e-05	35.4879	74.3431	1.12314	0.631406	35.4879	32.8056	1.10889	0.509904	89.4845	74.3431	2.83701	9.10545e-08	89.4845	32.8056	-2.55842	3.34439e-06	32.8056	74.3431
rcsA	2026974	-1.71474	0.101416	14.7171	23.2084	-1.14935	0.693424	14.7171	17.5622	1.06125	0.834017	26.7348	23.2084	1.58329	0.131246	26.7348	17.5622	-1.49192	0.20288	17.5622	23.2084
STMUK_1962	2027636	-1.7323	0.000277864	69.4736	110.679	-1.88844	1.15763e-05	69.4736	136.215	-1.33007	0.0435431	90.3252	110.679	-1.44995	0.00588842	90.3252	136.215	1.09013	0.49992	136.215	110.679
yodD	2027959	1.67836	0.00522593	80.3586	44.0323	-3.18681	3.77476e-15	80.3586	265.882	-1.24729	0.31621	38.3196	44.0323	-6.67125	0	38.3196	265.882	5.3486	0	265.882	44.0323
yedP	2028496	1.37595	0.395657	17.532	11.7179	-3.23372	4.98335e-06	17.532	58.8618	1.15645	0.710229	14.7094	11.7179	-3.8475	6.35416e-07	14.7094	58.8618	4.44945	3.1849e-07	58.8618	11.7179
STMUK_1965	2029290	1.96689	0.0490063	25.5893	11.9647	-1.48812	0.114768	25.5893	39.5365	1.97293	0.0479058	25.6229	11.9647	-1.48357	0.117481	25.6229	39.5365	2.92697	0.000641118	39.5365	11.9647
STMUK_1966	2031167	1.47303	4.64067e-05	284.084	177.361	-1.75096	1.68754e-14	284.084	516.443	1.12609	0.240529	216.794	177.361	-2.29041	2.66454e-15	216.794	516.443	2.57921	0	516.443	177.361
yedI	2031429	1.1867	0.458137	42.9215	33.2628	-1.36774	0.114547	42.9215	60.9509	1.21908	0.387764	44.0157	33.2628	-1.33141	0.146485	44.0157	60.9509	1.6231	0.0232782	60.9509	33.2628
yedA	2032516	-1.77052	0.152855	9.83685	16.0169	-1.70339	0.1767	9.83685	17.3968	1.06776	0.847514	18.564	16.0169	1.10984	0.75469	18.564	17.3968	-1.03941	0.911119	17.3968	16.0169
vsr	2033425	1.20993	0.492765	29.9105	22.7346	1.39458	0.232559	29.9105	22.2679	1.4343	0.177256	35.3952	22.7346	1.6532	0.0603476	35.3952	22.2679	-1.15262	0.633507	22.2679	22.7346
dcm	2033876	1.26868	0.177451	76.0565	55.1324	1.1375	0.43732	76.0565	69.4199	1.464	0.0256914	87.6124	55.1324	1.31263	0.0894584	87.6124	69.4199	1.11532	0.544966	69.4199	55.1324
yedJ	2035380	1.4653	0.216813	26.7719	16.8026	-1.13181	0.637508	26.7719	31.4595	2.23708	0.00432548	40.8013	16.8026	1.34891	0.205452	40.8013	31.4595	1.65843	0.0906253	31.4595	16.8026
STMUK_1972	2036167	1.09851	0.840448	10.0689	8.42953	-1.69443	0.176472	10.0689	17.7136	2.07421	0.0715423	18.9789	8.42953	1.11436	0.742976	18.9789	17.7136	1.86135	0.13134	17.7136	8.42953
ompS	2037116	4.7055	0.103937	5.54236	1.08321	-2.21735	0.108055	5.54236	12.7594	14.1431	0.000424517	16.6292	1.08321	1.35551	0.411943	16.6292	12.7594	10.4337	0.00351966	12.7594	1.08321
cspB	2038772	6.21431	1.18794e-14	906.272	134.118	-1.54632	1.33227e-15	906.272	1454.99	9.59346	0	1396.63	134.118	-1.00165	0.964802	1396.63	1454.99	9.60932	0	1454.99	134.118
umuC	2039439	41.3817	0.00491034	9.23557	0.205248	-3.0574	0.00181929	9.23557	29.3168	563.744	1.44329e-15	125.596	0.205248	4.45576	2.55351e-15	125.596	29.3168	126.52	4.70333e-07	29.3168	0.205248
umuD	2040710	57.1501	0.00061327	13.4318	0.216142	-2.93794	0.00032317	13.4318	40.971	822.127	0	192.883	0.216142	4.89643	2.66454e-15	192.883	40.971	167.904	2.33447e-09	40.971	0.216142
STMUK_1977	2041256	1.79769e+308	0.00372999	9.1456	0	-2.02878	0.0720698	9.1456	19.264	1.79769e+308	1.63538e-06	24.9458	0	1.34682	0.324474	24.9458	19.264	1.79769e+308	3.61468e-05	19.264	0
STMUK_1978	2042048	1.5897	0.00277585	111.622	64.5741	768.936	0	111.622	0.150716	5.55102	0	389.087	64.5741	2685.03	1.77636e-15	389.087	0.150716	-483.7	0	0.150716	64.5741
STMUK_1979	2042482	1.51064	0.175024	28.1596	17.1431	26.7001	3.28562e-07	28.1596	1.095	8.39062	0	156.135	17.1431	148.302	0	156.135	1.095	-17.6747	5.72454e-05	1.095	17.1431
STMUK_1980	2043490	-1.06832	0.886678	9.38066	9.21629	3.5837	0.0475671	9.38066	2.71771	6.91514	1.40887e-10	69.1788	9.21629	26.4747	1.66533e-15	69.1788	2.71771	-3.82852	0.0362366	2.71771	9.21629
STMUK_1981	2043774	2.34092	0.0290568	21.9907	8.63922	4.63543	0.000705903	21.9907	4.92549	15.9636	4.21885e-15	149.7	8.63922	31.6108	0	149.7	4.92549	-1.98017	0.217315	4.92549	8.63922
STMUK_1982	2044343	2.53051	0.0184565	22.5019	8.17778	4.65446	0.000600122	22.5019	5.01939	17.4714	0	155.089	8.17778	32.1359	7.77156e-16	155.089	5.01939	-1.83934	0.275068	5.01939	8.17778
STMUK_1983	2045892	1.914	0.152518	14.4498	6.94293	106.342	0.000134377	14.4498	0.141077	15.8341	3.21965e-15	119.331	6.94293	879.746	4.44089e-15	119.331	0.141077	-55.5602	0.00649291	0.141077	6.94293
STMUK_1984	2046482	1.89533	0.123922	17.1306	8.31208	113.977	3.16277e-05	17.1306	0.156047	15.3012	0	138.055	8.31208	920.15	0	138.055	0.156047	-60.1357	0.00284034	0.156047	8.31208
STMUK_1985	2047038	3.98904	0.00121062	24.9607	5.75456	166.876	4.54549e-07	24.9607	0.155298	25.1892	5.55112e-16	157.342	5.75456	1053.76	0	157.342	0.155298	-41.8335	0.0140876	0.155298	5.75456
STMUK_1986	2047555	3.69479	0.0141273	15.3739	3.82664	1.79769e+308	6.46264e-05	15.3739	0	18.1086	1.60982e-14	75.2174	3.82664	1.79769e+308	0	75.2174	0	-1.79769e+308	0.0376644	0	3.82664
STMUK_1987	2047973	3.55025	0.0138148	16.0826	4.16601	109.069	5.58486e-05	16.0826	0.153093	35.2472	0	159.39	4.16601	1082.85	0	159.39	0.153093	-30.7215	0.0393423	0.153093	4.16601
STMUK_1988	2048506	2.48207	0.0252091	20.9382	7.75798	27.3247	1.03889e-05	20.9382	0.795582	21.6813	0	182.579	7.75798	238.686	0	182.579	0.795582	-11.0088	0.0103934	0.795582	7.75798
STMUK_1989	2049561	3.37106	0.000756948	31.7354	8.65767	97.8349	1.58965e-08	31.7354	0.336784	24.592	0	231.106	8.65767	713.709	0	231.106	0.336784	-29.022	0.00306054	0.336784	8.65767
STMUK_1990	2050935	4.14479	1.65353e-05	42.8157	9.50001	464.634	3.01962e-11	42.8157	0.0956738	29.5194	0	304.402	9.50001	3309.15	0	304.402	0.0956738	-112.101	0.0012401	0.0956738	9.50001
STMUK_1991	2052948	4.59532	1.04128e-05	41.4302	8.29134	189.235	7.71062e-11	41.4302	0.227309	32.3134	0	290.82	8.29134	1330.66	1.4877e-14	290.82	0.227309	-41.1799	0.00322833	0.227309	8.29134
STMUK_1992	2053271	2.87599	0.000180441	47.3004	15.1252	231.226	3.35643e-12	47.3004	0.212387	23.218	2.02061e-14	381.19	15.1252	1866.7	1.59872e-14	381.19	0.212387	-80.3988	5.06649e-05	0.212387	15.1252
STMUK_1993	2053627	10.8284	1.58084e-07	39.3617	3.34296	168.103	2.36984e-10	39.3617	0.243108	80.2672	0	291.263	3.34296	1246.08	0	291.263	0.243108	-15.5242	0.0792824	0.243108	3.34296
STMUK_1994	2055113	23.3606	2.92174e-05	21.547	0.848255	1.79769e+308	2.247e-06	21.547	0	169.989	0	156.518	0.848255	1.79769e+308	0	156.518	0	-1.79769e+308	0.327781	0	0.848255
STMUK_1995	2055281	8.53148	6.97326e-05	24.4497	2.63556	1.79769e+308	4.69537e-07	24.4497	0	76.357	0	218.443	2.63556	1.79769e+308	0	218.443	0	-1.79769e+308	0.0845374	0	2.63556
STMUK_1996	2055838	15.3209	0.000358933	16.7999	1.00843	1.79769e+308	2.96121e-05	16.7999	0	150.377	0	164.605	1.00843	1.79769e+308	0	164.605	0	-1.79769e+308	0.285976	0	1.00843
STMUK_1997	2056322	12.9781	5.43056e-06	28.2672	2.00306	305.393	7.02447e-08	28.2672	0.0961001	98.9483	0	215.139	2.00306	2328.39	0	215.139	0.0961001	-23.5314	0.159566	0.0961001	2.00306
STMUK_1998	2056723	5.22833	3.11734e-05	33.9077	5.96429	307.575	3.54489e-09	33.9077	0.114459	43.6453	0	282.562	5.96429	2567.59	0	282.562	0.114459	-58.8284	0.0115156	0.114459	5.96429
[truncated: 2,586 more rows]
